# Supplementary material for: Global analyses revealed age-related alterations in innate immune responses after stimulation of pathogen recognition receptors
Source: Aging Cell. 2015 Feb 27;14(3):421–32. doi: 10.1111/acel.12320 (PMC4406671; doi:10.1111/acel.12320)
Supplement: Supplementary file 1 [file acel0014-0421-sd1.zip]

Archive with 10 entries (10 files):
- SuppInform Figure 1 rev.pdf
- SuppInform Figure 2 rev.pdf
- SuppInform Figure 3 rev.pdf
- SuppInform Table 1 Adults DEGs rev.xlsx
- SuppInform Table 2 Old DEGs rev.xlsx
- SuppInform Table 3 Venn_Adult vs Old rev.xlsx
- SuppInform Table 4 IPA pathways_revised.pdf
- SuppInform Table 5 Cell type meta analysis_revised.xlsx
- SuppInform Table 6 Cytokine and Chemokine Analysis_2.xlsx
- SuppInform Table 7 Adult and Old Cohort.docx
