# Supplementary material for: Global analyses revealed age-related alterations in innate immune responses after stimulation of pathogen recognition receptors
Source: Aging Cell. 2015 Feb 27;14(3):421–32. doi: 10.1111/acel.12320 (PMC4406671; doi:10.1111/acel.12320)
Supplement: Supplementary file 1 [file acel0014-0421-sd1.zip › SuppInform Table 1 Adults DEGs rev.xlsx]

## Sheet: A LPS 6hrs
Adults LPS 6hrs vs untreated	ProbeID	SYMBOL	RefSeq_ID	adj.P.Val (FDR)	FC	P.Value
	940148	ABTB2	NM_145804.1	0.000397017	1.64645	1.38e-06
	60746	ACAP2	NM_012287.3	0.0284849	-1.40453	0.000297437
	4670544	ACSS2	NM_018677.2	0.0255368	-1.68284	0.000250875
	4490524	ACSS2	NM_001076552.1	0.0112642	-1.66091	8.73e-05
	5570132	ACTB	NM_001101.2	0.000148413	-1.56324	8.9e-05
	4610390	ACTB	NM_001101.2	0.0113854	-1.74592	4.12e-07
	3310424	ACTG1	NM_001614.2	0.00294598	-1.40087	1.54e-05
	6940360	ACVR1	NM_001105.2	0.00908288	-1.72423	6.62e-05
	830735	ADAP1	NM_006869.1	0.0313787	-1.54447	0.000340967
	5490433	ADAR	NM_015840.2	0.00417838	1.75319	2.41e-05
	3460201	ADIPOR1	NM_015999.2	0.0360573	-1.61254	0.000415303
	3290113	ADRBK1	NM_001619.3	0.025947	-1.45275	0.000260166
	2060477	AGPAT9	NM_032717.3	1.5e-06	-2.34262	1.65e-09
	840253	ALDH2	NM_000690.2	0.0452061	-1.43644	0.000556091
	6590253	ALDOA	NM_184043.1	0.025947	-1.58626	0.000257307
	1820068	AMY1C	NM_001008219.1	0.014266	-1.55536	0.000117496
	5810612	ANPEP	NM_001150.1	0.00375989	-2.13571	2.1e-05
	3520328	ANXA2	NM_001002857.1	0.025947	-1.37486	0.000261497
	3370202	ANXA2P1	NR_001562.1	0.0337442	-1.69288	0.000374319
	7320402	APBB3	NM_133173.2	0.00277648	-1.48473	0.000458711
	4120279	APBB3	NM_133172.2	0.0387574	-1.88831	1.41e-05
	6040097	ARAP3	NM_022481.5	0.0401275	-1.40717	0.000479162
	3370189	ARF5	NM_001662.2	0.0264957	-1.39626	0.000269271
	6130725	ARHGEF18	NM_015318.2	0.0464987	-1.4502	0.000579868
	2340564	ARL5B	NM_178815.3	1.16e-05	1.53375	8.18e-07
	1710753	ARL5B	NM_178815.3	0.000268246	1.78966	1.95e-08
	2070563	ARL6IP5	NM_006407.3	0.0483727	-1.42781	0.000608012
	4220468	ATP1B1	NM_001001787.1	0.0154772	1.51012	0.000131077
	6590201	ATP6AP1	NM_001183.4	0.0341399	-1.57796	0.000381653
	7400673	ATP6V0B	NM_001039457.1	4.18e-05	-1.67641	0.000151411
	7160059	ATP6V0B	NM_004047.3	0.0172736	-1.70795	8.94e-08
	3610397	ATP6V0C	XM_001130742.1	0.0115543	-1.67579	9.1e-05
	7050131	ATP6V1A	NM_001690.2	4.32e-07	-2.13654	4.3e-10
	2480241	ATP6V1C1	NM_001695.4	0.034383	-1.50762	0.000385434
	3780450	BANP	NM_079837.2	0.00868558	1.5718	6.16e-05
	6220195	BATF	NM_006399.2	0.0311537	1.59915	0.000337717
	5220347	BCKDK	NM_005881.1	0.000288561	-1.63435	9.04e-07
	7380477	BCL2A1	NM_004049.2	1.62e-05	2.09841	2.91e-08
	5050156	BCL2L2	NM_004050.2	0.0315584	-1.38823	0.000344776
	650553	BIN1	NM_139343.1	0.0205496	-1.57135	0.000187523
	5130440	BIN1	NM_139346.1	0.0169617	-1.51459	0.000147959
	6270095	BRI3	NM_015379.3	0.0018278	-1.83357	8.59e-06
	540601	BRI3P1	XR_015539.2	7.72e-05	-2.11123	1.91e-07
	4900674	BST2	NM_004335.2	0.00581963	1.82109	3.6e-05
	160242	C13orf15	NM_014059.2	0.0383588	-1.65304	0.000452369
	5220204	C19orf66	NM_018381.2	0.0456958	1.64937	0.000565145
	4760537	C20orf24	NM_199483.1	2.4e-06	-1.45337	1.87e-06
	4560554	C20orf24	NM_018840.2	0.000522448	-1.62429	2.75e-09
	4180673	C20orf43	NM_016407.2	0.000232816	-1.38372	6.65e-07
	5860093	C2CD4B	XM_940314.2	1.26e-10	1.62976	2.61e-10
	3060008	C2CD4B	NM_001007595.2	3.16e-07	1.76705	4.53e-14
	6450092	C5AR1	NM_001736.3	3.95e-13	-5.47256	9.19e-17
	6280725	C7orf40	NR_003697.1	0.0147371	1.39916	0.000123629
	5260538	C9orf30	NM_080655.1	0.0370046	1.55756	0.000431698
	5090176	C9orf89	NM_032310.3	0.00908048	-1.70326	6.59e-05
	2760370	CALR	NM_004343.2	0.00127439	-1.50753	5.55e-06
	1070754	CAP1	NM_006367.2	3.99e-06	-1.61874	5.07e-09
	380270	CBX3	NM_007276.3	0.000245543	1.51335	7.33e-07
	1190390	CCL14	NM_032962.2	4.96e-21	4.3047	4.2e-25
	4220246	CCL20	NM_004591.1	1.54e-07	12.0367	1.14e-10
	6590682	CCL3	NM_002983.1	1.58e-06	9.02826	1.77e-09
	4250053	CCL3L1	NM_021006.4	3.17e-09	10.0693	5.75e-11
	610524	CCL3L1	NM_021006.4	4.79e-08	11.4926	3.24e-11
	6660288	CCL3L1	NM_021006.4	8.23e-08	18.7542	1.48e-12
	2810010	CCL3L3	NM_001001437.3	4.39e-05	5.25799	9.49e-08
	870754	CCL4	NM_002984.1	1.74e-10	1.74651	6.62e-14
	3520102	CCL4L1	NM_001001435.2	3.43e-07	8.92033	3.05e-10
	2970575	CCL4L2	NM_207007.2	4.84e-09	6.80436	2.46e-12
	7320176	CCR1	NM_001295.2	0.000236207	-2.65796	7e-07
	3360372	CCRL2	NM_001130910.1	0.00592956	1.97949	3.68e-05
	7000369	CD14	NM_000591.2	1.34e-24	-10.8414	1.83e-22
	6370369	CD14	NM_001040021.1	1.44e-18	-17.4528	2.84e-29
	6330474	CD151	NM_139030.3	0.0224316	-1.82389	0.000208971
	3310538	CD36	NM_000072.2	0.0361153	-1.6993	0.000416736
	6770711	CD4	NM_000616.3	0.0455473	-1.3056	0.000562217
	360719	CD44	NM_000610.3	0.00040479	1.43491	1.42e-06
	3120370	CD68	NM_001251.1	0.0356306	-1.79418	0.000408125
	2710575	CD69	NM_001781.1	0.000532953	1.94184	2.28e-05
	6900634	CD69	NM_001781.1	0.00401282	2.07355	1.93e-06
	1430280	CEBPA	NM_004364.2	0.000546222	-2.01014	2e-06
	20446	CEBPB	NM_005194.2	7.59e-05	-2.21313	1.83e-07
	3370349	CFB	NM_001710.4	2.72e-08	2.81935	1.56e-11
	1240152	CFD	NM_001928.2	0.025947	-2.29966	0.000256082
	4250458	CFL1	NM_005507.2	0.000236207	-1.54344	6.98e-07
	6580750	CFP	NM_002621.1	0.00302124	-1.54561	1.61e-05
	7650347	CHMP5	NM_016410.3	0.0108535	1.81195	8.31e-05
	4640703	CHMP5	NM_016410.4	0.0018278	1.66974	8.58e-06
	4490528	CKAP4	NM_006825.2	0.0369192	-1.6858	0.000429138
	4150066	CKB	NM_001823.3	0.025947	1.51197	0.000259079
	1260228	CLEC5A	NM_013252.2	0.00370798	-2.32082	2.06e-05
	3450072	CLIC1	NM_001288.4	0.0149113	-1.52979	0.000125968
	580148	CLIP2	NM_032421.1	0.016879	-1.3824	0.000146879
	2360348	CMPK2	NM_207315.2	0.00930278	1.62867	6.86e-05
	5550037	CNN2	NM_201277.1	0.0225337	-1.5985	0.000210976
	2490593	COL7A1	NM_000094.2	0.000778584	-1.42496	3.17e-06
	1070678	COTL1	NM_021149.2	0.00189335	-1.79692	9.01e-06
	1070014	CSF1R	NM_005211.2	7.61e-07	-4.90116	7.89e-10
	2750196	CSF2	NM_000758.2	2.16e-21	15.2031	1.37e-25
	2630288	CSF3	NM_000759.2	1.65e-18	2.6152	2.44e-22
	4150551	CSF3	NM_000759.2	2.16e-21	2.14264	1.32e-25
	3170239	CSK	NM_004383.1	3.33e-07	-1.72835	2.82e-10
	6450543	CST3	NM_000099.2	0.00479276	-2.57151	2.84e-05
	6280332	CXCL16	NM_022059.1	2.26e-07	-4.6707	1.77e-10
	4670390	CXCL2	NM_002089.3	1.3e-06	5.32696	1.4e-09
	1050279	CXXC5	NM_016463.7	0.000564827	-1.72208	0.000268737
	1010048	CXXC5	NM_016463.5	0.0264957	-1.85032	2.09e-06
	6420040	CYB5D1	NM_144607.3	4.99e-06	1.66282	6.63e-09
	4590441	CYB5R3	NM_007326.2	0.025947	-1.37932	0.000257816
	2940332	CYP1A1	NM_000499.2	0.000373865	-1.36931	1.27e-06
	2120053	CYP1B1	NM_000104.2	7.43e-06	-2.72012	1.13e-08
	7040735	CYP27A1	NM_000784.2	0.00026862	-3.00293	8.25e-07
	5820400	CYP4B1	NM_000779.2	0.00676808	2.02901	4.49e-05
	5360041	DDAH2	NM_013974.1	0.0108535	-1.38848	8.28e-05
	2750719	DDX21	NM_004728.2	0.0483727	1.73984	0.000608359
	4760703	DDX58	NM_014314.3	0.00129531	1.72861	5.7e-06
	7610053	DDX60	NM_017631.4	0.000602061	2.01468	2.27e-06
	6510735	DDX60L	NM_001012967.1	0.00343943	1.87621	1.88e-05
	3890521	DEDD2	NM_133328.2	0.000319033	-1.51223	1.03e-06
	580403	DFNA5	NM_004403.2	0.0163433	2.01312	0.000139796
	4490079	DHRS9	NM_005771.3	0.00762738	-1.44779	9.42e-05
	630315	DHRS9	NM_005771.3	0.011924	-2.87573	5.28e-05
	3930681	DHX58	NM_024119.2	0.000279849	2.18082	8.71e-07
	2370128	DIRC2	NM_032839.1	0.00303795	-1.73579	1.62e-05
	2760164	DNAJB9	NM_012328.1	0.00294598	1.56068	1.54e-05
	7000630	DNAJC3	NM_006260.2	0.0223514	1.44382	0.000207277
	1510543	DNASE1L1	NM_001009934.1	0.0173161	-1.57885	0.00015215
	5390161	DUSP5	NM_004419.3	0.0185421	1.88346	0.000164492
	6220086	DYNLL1	NM_001037494.1	3.45e-07	-1.44086	2.32e-05
	4230520	DYNLL1	NM_003746.1	0.00407391	-1.5704	3.17e-10
	2810767	EBI3	NM_005755.2	0.0143583	2.20887	0.000119169
	7040386	EDN1	NM_001955.2	0.00518109	1.558	3.15e-05
	7650653	EGLN2	NM_080732.1	0.00113499	-1.39599	4.85e-06
	6020255	EGR2	NM_000399.2	0.0311537	-1.77658	0.000337084
	6400224	EHBP1L1	NM_001099409.1	0.00371942	-1.61752	2.07e-05
	6400647	EHD4	NM_139265.2	0.0351584	1.56498	0.000399049
	6060414	EIF1B	NM_005875.2	2.6e-05	1.74318	5.01e-08
	2120079	EIF2AK2	NM_002759.1	0.0442316	2.12202	0.000541295
	5090706	ELOVL7	NM_024930.1	0.000400843	1.44418	1.4e-06
	3940435	EMP1	NM_001423.1	0.000983527	-2.32728	4.14e-06
	2140136	EMR2	NM_152916.1	0.00228239	-1.79109	1.1e-05
	4610753	ENG	NM_000118.1	2.12e-11	-4.89685	6.29e-15
	6370025	EPN1	NM_013333.2	0.00568083	-1.40176	3.49e-05
	610678	ERF	NM_006494.1	0.00134257	-1.46209	5.94e-06
	10079	F3	NM_001993.2	9.97e-11	7.32521	3.38e-14
	3120138	F3	NM_001993.2	4.3e-13	5.41513	1.09e-16
	4070711	FAM129B	NM_001035534.1	2.26e-07	-1.88881	1.56e-06
	3180053	FAM129B	NM_022833.2	0.000440885	-2.91103	1.73e-10
	3850440	FCER1G	NM_004106.1	0.0155879	-2.00289	0.000132344
	6060315	FERMT3	NM_031471.4	0.000345305	-1.68468	1.14e-06
	4480220	FGFRL1	NM_021923.3	0.0388458	-1.42258	0.000460579
	50129	FHOD1	NM_013241.2	0.0331588	-1.64609	0.000364366
	460164	FTH1P11	NR_002204.1	0.00595125	-1.85117	3.7e-05
	1660669	FTH1P16	XR_016025.2	0.00397102	-1.85471	2.24e-05
	6450139	FTH1P3	NR_002201.1	0.00529389	-1.8011	3.23e-05
	5810328	FTL	NM_000146.3	0.000713028	-1.86786	2.38e-05
	4920767	FTL	NM_000146.3	0.00416425	-1.9781	2.85e-06
	2060121	FUCA1	NM_000147.3	0.000342019	-10.2028	1.12e-06
	6180427	G0S2	NM_015714.2	4.99e-06	2.01296	6.65e-09
	430465	G6PD	NM_000402.3	2.67e-05	-1.72448	2.03e-06
	4200450	G6PD	NM_000402.3	0.000551315	-1.9905	5.26e-08
	4880673	GADD45A	NM_001924.2	0.01429	1.56446	0.000117997
	670255	GADD45A	NM_001924.2	0.0140069	1.46233	0.000114769
	4920110	GADD45B	NM_015675.2	0.0334633	1.48471	0.000369839
	4490161	GAPDH	NM_002046.3	1.01e-05	-1.72143	3.24e-06
	2640091	GAPDH	NM_002046.3	1.87e-05	-1.82477	3.45e-08
	2640048	GAPDH	NM_002046.3	0.000792498	-1.86016	1.64e-08
	7570541	GAPT	NM_152687.2	7.43e-06	-1.94133	6.24e-05
	6480079	GAPT	NM_152687.2	0.00877588	-2.84805	1.13e-08
	1980524	GBP4	NM_052941.3	0.0113854	2.33951	8.89e-05
	3840537	GCLC	NM_001498.2	0.0358282	-1.30149	0.00041121
	5260095	GJB2	NM_004004.4	3.15e-05	2.61884	6.47e-08
	1340634	GLB1	NM_001079811.1	0.0248999	-1.57086	0.000240928
	2030376	GLG1	NM_012201.4	0.00250391	-1.46942	1.24e-05
	3370452	GMFG	NM_004877.1	0.0307608	-1.4435	0.00032955
	670082	GNA12	NM_007353.2	0.0239227	-1.55064	0.000227421
	5670424	GNA15	NM_002068.1	0.00255473	-1.94248	1.27e-05
	1300730	GNAI2	NM_002070.2	3.23e-06	-1.61388	3.83e-09
	2710114	GNB1	NM_002074.2	0.00689228	-1.40421	4.65e-05
	3370451	GNB2	NM_005273.2	0.0225337	-1.45238	0.000211353
	6110392	GNS	NM_002076.2	0.0351584	-1.57582	0.000400458
	3520598	GPR162	NM_019858.1	0.0181956	-1.79943	0.000160263
	6520328	GPR35	NM_005301.2	0.00975287	-1.60568	7.28e-05
	6420386	GPSM3	NM_022107.1	0.0239469	-1.3666	0.000228157
	2600382	GPX4	NM_001039847.1	0.0197207	-1.52395	0.000258387
	6520128	GPX4	NM_001039847.1	0.025947	-1.54259	0.000176618
	3140438	GRAMD1A	NM_020895.2	0.00910139	1.88214	6.67e-05
	7570717	GRK6	NM_002082.3	0.00613627	-1.31255	3.86e-05
	1940021	GRN	NM_002087.2	0.0129485	-1.9608	0.000105
	6840184	GRN	NM_002087.2	0.0071877	-1.89579	4.94e-05
	4900070	GSTO1	NM_004832.1	0.0370046	-1.50542	0.000431475
	830047	GSTP1	NM_000852.2	0.0205449	-1.65651	0.000187045
	4260414	H2AFY	NM_004893.2	2.68e-05	-1.86312	5.33e-08
	4250500	HAT1	NM_003642.2	0.00417732	1.45513	2.4e-05
	6270022	HCK	NM_002110.2	0.025947	-1.7309	0.000259235
	360689	HEBP1	NM_015987.3	0.00518109	-1.64338	3.15e-05
	5720482	HERC5	NM_016323.2	0.00293651	2.82159	1.52e-05
	6860482	HERC6	NM_017912.3	5.43e-06	3.17292	7.59e-09
	3800139	HEXB	NM_000521.2	0.0113737	-1.84922	8.84e-05
	5570563	HIATL1	NM_032558.2	3.41e-14	2.52726	5.77e-18
	1660196	HK1	NM_033500.1	0.00299456	-1.43006	1.58e-05
	1050309	HLX	NM_021958.2	0.0134056	-1.82763	0.000109275
	7400286	HMGA1	NM_145899.1	0.000640342	-1.79755	2.45e-06
	6660601	HMOX1	NM_002133.1	2.79e-08	-3.7713	1.65e-11
	630619	HPSE	NM_006665.3	0.00267403	-2.28148	1.34e-05
	6040647	HSH2D	NM_032855.2	0.00436743	1.78775	2.53e-05
	2070037	ICOS	NM_012092.2	0.0443377	1.60063	0.000543531
	1260086	ID2	NM_002166.4	0.029759	1.80651	0.000314982
	1660296	ID2	NM_002166.4	0.0108535	1.78674	8.28e-05
	1190367	IER3	NM_003897.3	0.020022	2.32861	0.000180588
	650241	IER5	NM_016545.4	0.00926542	1.54235	6.81e-05
	6620050	IFFO1	NM_080730.2	0.00930278	-1.60918	6.87e-05
	2000300	IFI30	NM_006332.3	6.85e-11	-5.30913	2.18e-14
	2510220	IFI35	NM_005533.2	0.000570874	2.39568	2.13e-06
	2570300	IFI44	NM_006417.3	0.0024942	2.88993	1.23e-05
	3870338	IFI44L	NM_006820.1	0.000122018	3.66161	3.3e-07
	1010246	IFI6	NM_022872.2	0.0254403	3.01667	0.000248849
	4570441	IFIH1	NM_022168.2	0.00241287	2.30854	1.17e-05
	2000148	IFIT1	NM_001548.3	0.0061398	3.75748	3.89e-05
	2600747	IFIT2	NM_001547.4	0.0401275	2.75813	0.000477711
	520408	IFIT3	NM_001549.2	0.0166894	3.03317	0.000388934
	1500280	IFIT3	NM_001031683.1	0.0345296	3.14917	0.00014311
	5360156	IFITM1	NM_003641.3	0.00380175	2.21735	2.13e-05
	630725	IFNG	NM_000619.2	0.0492575	4.14036	0.000620529
	6180093	IL10	NM_000572.2	5.88e-05	1.71672	1.38e-07
	5670719	IL10RB	NM_000628.3	0.0228543	-1.51121	0.000214845
	1980672	IL1A	NM_000575.3	5.17e-06	10.2037	7.12e-09
	5890689	IL1F9	NM_019618.2	3.99e-06	7.90923	5.06e-09
	6510026	IL23A	NM_016584.2	5.6e-05	1.72538	1.26e-07
	130021	IL2RA	NM_000417.1	0.000537715	1.76895	1.96e-06
	4040576	IL6	NM_000600.1	8.64e-09	27.9346	4.57e-12
	4040564	IRAK1	NM_001025243.1	0.00036783	-1.68629	1.23e-06
	6250064	IRF1	NM_002198.1	0.0145635	1.75451	0.000121488
	1470382	IRF7	NM_004029.2	0.0030539	2.10908	4.65e-05
	6400176	IRF7	NM_004029.2	0.00689228	2.19832	1.64e-05
	2000022	IRF9	NM_006084.4	0.0269653	1.41833	0.000275756
	1770072	IRG1	XM_001133269.2	3.95e-06	4.07394	4.85e-09
	2100196	ISG15	NM_005101.1	0.000739186	3.98912	2.97e-06
	6330132	ISG20	NM_002201.4	4.79e-05	2.66671	1.06e-07
	610452	ITGB1	NM_002211.2	7.66e-05	-1.74412	1.87e-07
	3890373	ITGB2	NM_000211.2	0.00172308	-2.1314	1.46e-05
	7200156	ITGB2	NM_000211.1	0.00285035	-2.21912	7.88e-06
	7000397	KANK1	NM_015158.2	0.00470925	1.91829	2.78e-05
	60719	KCNJ2	NM_000891.2	0.000143448	2.18471	3.95e-07
	3520239	KDM6B	NM_001080424.1	0.0337442	1.35609	0.000375801
	4880392	KIAA1539	NM_025182.2	5.46e-06	-2.03652	7.82e-09
	520059	LAMP3	NM_014398.2	0.000100599	1.73477	7.2e-05
	7320546	LAMP3	NM_014398.2	0.00969459	2.96237	2.56e-07
	5360376	LAPTM5	NM_006762.1	1.92e-05	-1.82267	3.62e-08
	620300	LASP1	NM_006148.1	1.79e-05	-1.78169	3.27e-08
	6350161	LCP1	NM_002298.2	0.0241345	-1.48125	0.000231478
	1450193	LGALS1	NM_002305.3	5.88e-05	-2.1271	1.37e-07
	360132	LHFPL2	NM_005779.1	0.000373865	-2.61394	1.26e-06
	540671	LILRB2	NM_001080978.1	0.0358282	-1.98813	0.000411906
	990358	LIMS1	XM_938773.1	1.17e-07	-2.06186	8.41e-11
	2630768	LMNA	NM_005572.3	0.00597809	-1.76105	3.93e-05
	6020424	LMNA	NM_005572.3	0.00618258	-1.91186	3.73e-05
	6650035	LOC338758	XM_931359.2	1.01e-09	3.19653	4.48e-13
	6580189	LOC387820	XR_019393.1	0.0121606	1.39888	9.66e-05
	6860431	LOC389300	XM_943175.1	0.00127857	1.41425	5.6e-06
	4120273	LOC642909	XR_016221.2	0.0456958	-1.34177	0.000565985
	4290102	LOC644563	XR_018203.2	0.0311537	1.39673	0.000336828
	2760112	LPAR6	NM_005767.4	0.00329127	-1.99948	1.78e-05
	3850678	LRRC25	NM_145256.2	0.000642134	-1.33173	0.000261426
	5310397	LRRC25	NM_145256.2	0.025947	-1.77535	2.47e-06
	5550035	LRRC50	NM_178452.3	5.31e-10	3.19168	2.25e-13
	7050619	LRRFIP2	NM_017724.1	0.000181931	1.82683	5.16e-07
	4280435	LST1	NM_205839.1	0.00682799	-1.51886	0.000310968
	1470593	LST1	NM_205840.1	0.0112642	-1.66049	8.71e-05
	650112	LST1	NM_007161.2	0.029552	-1.74359	4.55e-05
	4640064	LTBR	NM_002342.1	0.00232286	-1.73265	1.13e-05
	4890270	LY6E	NM_002346.1	0.0189997	2.30859	0.000168955
	3190288	LYL1	NM_005583.3	0.0184308	-1.62873	0.000163115
	2060440	MAFB	NM_005461.3	0.00284172	-2.61041	1.45e-05
	4890068	MAP3K11	NM_002419.3	0.0337442	-1.49336	0.00037554
	7320731	MAP3K4	NM_005922.2	0.01222	2.1167	9.75e-05
	2970563	MAP7D1	NM_018067.2	2.01e-08	-1.968	1.1e-11
	2570026	MAPK1	NM_138957.2	0.0071877	-1.55695	4.93e-05
	1440440	MAPKAPK3	NM_004635.3	1.48e-05	-1.86654	2.61e-08
	6770242	MARCKSL1	NM_023009.4	3.92e-05	-2.25813	8.21e-08
	6450056	MCOLN1	NM_020533.1	0.0183489	-1.66172	0.000162002
	5490068	MCOLN2	NM_153259.2	0.00723631	2.1596	4.99e-05
	5570300	MEIR5	NM_145247.4	5.29e-07	1.78612	5.37e-10
	5900592	MGAT1	NM_002406.2	0.0345296	-1.51425	0.000388649
	5910152	MGC39372	XM_376463.3	1.01e-05	1.55307	1.63e-08
	3180731	MGST1	NM_020300.3	1.57e-05	-1.60656	0.000177271
	5080131	MGST1	NM_145792.1	0.0197469	-2.97592	2.79e-08
	460521	MIR1275	NR_031681.1	0.000122018	1.89019	3.27e-07
	5860722	MIR155HG	NR_001458.3	3.47e-07	3.81221	3.3e-10
	3990307	MIR302C	NR_029858.1	0.0095956	2.14499	7.11e-05
	150180	MMP10	NM_002425.1	0.000599465	1.53731	2.25e-06
	6480259	MN1	NM_002430.2	0.000343824	-1.72814	1.13e-06
	6580484	MOV10	NM_020963.2	0.000236207	1.87533	6.93e-07
	990328	MS4A7	NM_206938.1	0.0168403	-2.48288	0.00014583
	3840564	MS4A7	NM_206938.1	0.00651047	-2.11313	4.22e-05
	4590446	MSL3	NM_078628.1	7.84e-05	1.77531	1.96e-07
	6200402	MT1A	NM_005946.2	0.00512613	2.80516	3.09e-05
	450615	MT2A	NM_005953.2	0.00104615	3.23621	4.43e-06
	3460181	MTCH1	NM_014341.1	0.00861155	-1.45279	6.09e-05
	5310161	MTHFD2L	NM_001004346.2	3.45e-07	2.16693	3.21e-10
	1690066	MX1	NM_002462.2	0.0317977	2.46702	0.000348064
	5490470	MX2	NM_002463.1	6.2e-05	2.95335	1.47e-07
	670086	MXD1	NM_002357.2	0.000516261	-2.29189	1.84e-06
	3420634	MYNN	NM_018657.3	0.00160714	1.46884	7.28e-06
	5810471	MYO1F	NM_012335.2	0.00356896	-1.67806	1.97e-05
	7650538	NCKAP1L	NM_005337.4	0.0223514	-1.47861	0.000206805
	1300671	NCOA4	NM_005437.2	0.025947	-1.54852	0.000260684
	4280113	NFKBIA	NM_020529.1	0.0384176	1.74682	0.000453876
	540139	NFKBIE	NM_004556.2	0.0200294	-1.54197	0.000181079
	2470348	NFKBIZ	NM_001005474.1	4.39e-05	2.41498	9.56e-08
	4540390	NLRP3	NM_004895.3	9.02e-06	1.47485	2.5e-06
	3420154	NLRP3	NM_001079821.1	3.23e-06	2.45899	1.43e-08
	1010035	NLRP3	NM_004895.3	0.000645256	2.4454	3.9e-09
	6940204	NOP10	NM_018648.3	0.00656721	-1.33084	4.3e-05
	540075	NPC2	NM_006432.3	0.00160714	-2.34824	7.27e-06
	5360347	NQO1	NM_000903.2	0.00613627	-1.58808	3.86e-05
	3940520	NT5C3	NM_001002010.1	0.00121618	2.2585	5.66e-05
	7000398	NT5C3	NM_001002010.1	0.00803088	2.36356	5.23e-06
	6200672	NUB1	NM_016118.3	0.00127439	1.7375	5.56e-06
	4230403	NUMB	NM_003744.5	0.00646325	-1.57196	4.16e-05
	5270307	NXT2	NM_018698.3	0.00628781	1.55762	4.01e-05
	7320561	OAS2	NM_016817.2	0.00208173	2.48083	9.96e-06
	990768	OAS3	NM_006187.2	0.00312109	3.16114	1.68e-05
	6280543	OASL	NM_003733.2	0.0140069	1.81778	0.000114732
	7100239	OAZ1	NM_004152.2	0.0070509	-1.34042	4.79e-05
	7510132	OLR1	NM_002543.3	0.000122018	-2.83404	3.24e-07
	7550333	PACSIN2	NM_007229.1	0.00687791	-1.62586	4.6e-05
	1090132	PARP10	XM_001127571.1	0.00066708	1.55196	0.000559393
	3930601	PARP10	XM_001127571.1	0.0274308	1.67153	0.000282259
	2070059	PARP10	NM_032789.1	0.0453964	1.97486	2.63e-06
	2340072	PARP12	NM_022750.2	0.000236207	2.01296	6.98e-07
	4150692	PARP14	NM_017554.1	0.000247161	2.31398	7.43e-07
	5700735	PARP9	NM_031458.1	0.00651047	2.05651	4.25e-05
	3140707	PARP9	NM_031458.1	0.00189335	1.95376	9.02e-06
	1500164	PCBP1	NM_006196.2	0.0402356	-1.36121	0.000482057
	730541	PCID2	NM_018386.1	0.00490482	1.42178	2.93e-05
	1300075	PCTP	NM_021213.1	0.00446094	-1.36062	2.6e-05
	2680543	PDE4B	NM_002600.3	0.0109556	1.66306	8.42e-05
	4560164	PDLIM7	NM_213636.1	0.00786802	-1.75656	5.53e-05
	430192	PDSS1	NM_014317.3	2.24e-05	1.44225	1.4e-05
	3120086	PDSS1	NM_014317.3	0.00276998	1.74958	4.26e-08
	3610228	PEA15	NM_003768.2	0.00906567	-1.72936	6.55e-05
	430747	PECAM1	NM_000442.3	0.0110064	-1.68756	8.48e-05
	3450092	PELI1	NM_020651.2	0.0103853	1.894	7.85e-05
	7400653	PFKFB4	NM_004567.2	0.016879	-1.41721	0.00014678
	2850402	PFN1	NM_005022.2	0.000390571	-1.70626	1.35e-06
	6940066	PFN1	NM_005022.2	0.000117103	-1.58559	3.05e-07
	2900594	PGD	NM_002631.2	0.0416317	-1.87367	0.000503307
	1510196	PHF11	NM_001040443.1	8.89e-06	1.95248	1.15e-07
	6100521	PHF11	NM_001040443.1	5.19e-05	1.96151	1.39e-08
	4180376	PI4K2A	NM_018425.2	0.0163433	-1.33558	0.000139493
	2570008	PIP5K1C	NM_012398.1	0.0306476	-1.48204	0.000327159
	6960215	PITPNM1	NM_004910.1	2.67e-05	-1.75809	5.19e-08
	160170	PKM2	NM_182471.1	0.000713028	-1.64664	2.85e-06
	2490372	PLAC8	NM_016619.1	0.00180645	2.0327	8.41e-06
	4830113	PLAC8	NM_016619.1	0.00173099	2.00243	7.95e-06
	3990546	PLEKHO2	NM_025201.3	1.92e-05	-2.31484	3.61e-08
	460204	PLIN2	NM_001122.2	0.0104895	-1.86652	7.95e-05
	1400446	PLIN2	NM_001122.2	0.00276716	-1.76113	1.39e-05
	620008	PLIN3	NM_005817.3	4.52e-08	-2.25338	2.97e-11
	3890609	PLSCR1	NM_021105.1	0.00651047	1.75366	4.23e-05
	5900497	PLXDC2	NM_032812.7	0.00785965	-1.52757	5.51e-05
	10673	PLXNB2	NM_012401.2	3.04e-05	-2.14861	6.17e-08
	2750367	PMAIP1	NM_021127.1	0.0254879	2.46412	0.000249855
	6020598	PMAIP1	NM_021127.1	0.000342019	1.87982	1.11e-06
	4730349	PNKD	NM_022572.2	0.000318135	-1.93863	1.02e-06
	4850138	POTEF	NM_001099771.1	5e-06	-1.89062	6.77e-09
	1440324	PPARG	NM_138712.3	0.000112919	-1.39717	2.55e-06
	830019	PPARG	NM_015869.4	0.000653344	-1.74162	2.89e-07
	2900072	PPIF	NM_005729.3	7.65e-06	-1.5237	1.18e-08
	240348	PPM1F	NM_014634.2	0.000100053	-1.72075	2.52e-07
	4250343	PPP1R2	NM_006241.3	0.0115543	-1.38026	9.1e-05
	5960343	PRIC285	NM_033405.2	0.000640342	2.61736	2.45e-06
	990138	PRKD2	NM_016457.3	0.0063963	1.61117	4.09e-05
	1450136	ProbeID: 1450136	XM_937514.1	0.0203207	1.72213	0.000184574
	160079	ProbeID: 160079	NR_001565.1	7.3e-06	1.93927	1.08e-08
	2260196	ProbeID: 2260196	XR_037197.1	0.000170032	-2.18655	4.75e-07
	2490328	ProbeID: 2490328	XM_001133149.1	0.000378527	-1.81821	1.29e-06
	2710064	ProbeID: 2710064	XM_941665.2	0.0224316	1.35592	0.00020894
	2810463	ProbeID: 2810463	XR_042330.1	0.00394841	-1.90739	2.22e-05
	3460553	ProbeID: 3460553	XM_495885.3	0.0279408	1.53069	0.000289281
	3830242	ProbeID: 3830242	XM_942754.1	0.025389	1.3975	0.00024781
	4040086	ProbeID: 4040086	XM_936105.1	0.0172414	1.38527	0.000150763
	4260440	ProbeID: 4260440	XR_037172.1	0.0438672	1.4803	0.000534977
	430347	ProbeID: 430347	XM_934358.1	0.000683101	1.36399	2.7e-06
	4670114	ProbeID: 4670114	XM_001133269.1	0.000279849	4.83984	8.71e-07
	4850706	ProbeID: 4850706		0.00483056	1.38981	2.87e-05
	5690369	ProbeID: 5690369	XM_001719439.1	0.0499679	1.85829	0.000631486
	5690703	ProbeID: 5690703	XM_928030.1	6.2e-05	1.42334	1.48e-07
	580326	ProbeID: 580326		0.000316652	1.5279	9.99e-07
	5820424	ProbeID: 5820424	XM_001726834.1	0.0269653	1.68076	0.00027545
	6220482	ProbeID: 6220482	XM_001133177.2	3.49e-13	8.42874	6.66e-17
	6550092	ProbeID: 6550092	XR_016557.2	1.43e-05	-2.03915	2.49e-08
	6560201	ProbeID: 6560201	XM_001133190.1	3.83e-08	6.51362	2.35e-11
	6770601	ProbeID: 6770601	XM_001126471.1	0.0465845	-1.79448	0.000581924
	6840477	ProbeID: 6840477		0.0068042	1.79135	4.52e-05
	7550592	ProbeID: 7550592	XR_039184.1	0.00436743	-1.65933	2.53e-05
	7560215	ProbeID: 7560215	XM_001723814.1	0.0271489	2.28879	0.000278784
	3890300	PRR13	NM_018457.2	0.00906567	-1.3508	6.56e-05
	6200086	PSAP	NM_002778.2	5.88e-05	-2.36402	3.31e-07
	7650333	PSAP	NM_001042465.1	0.000122018	-2.38892	1.38e-07
	1820632	PTGS2	NM_000963.1	3.62e-09	6.70913	3.67e-06
	2260477	PTGS2	NM_000963.1	0.000883236	8.53316	1.77e-12
	6400465	PTPN6	NM_080548.3	4.3e-08	-2.61101	2.73e-11
	2340673	PTPRE	NM_130435.2	0.000608043	-1.72803	0.000144724
	2490240	PTPRE	NM_130435.2	0.0168293	-1.82851	2.3e-06
	4880168	PTTG1IP	NM_004339.2	0.00454333	-1.40793	2.66e-05
	2850021	QSOX1	NM_001004128.2	4.32e-07	-2.58898	4.23e-10
	5860279	RAB10	NM_016131.3	0.000118157	-1.45194	3.1e-07
	6270037	RAPGEF1	NM_198679.1	0.0302069	-1.46113	0.000321058
	5390095	RASSF2	NM_170773.1	0.00145469	-1.69399	6.5e-06
	5820753	RBCK1	NM_006462.3	0.00470925	1.45968	0.000417561
	2510523	RBCK1	NM_031229.2	0.0361206	1.61402	2.77e-05
	3180039	RGL1	NM_015149.3	0.00338922	-2.46228	1.84e-05
	730685	RGS19	NM_005873.2	0.000129469	-1.84006	3.54e-07
	630377	RHOA	NM_001664.2	0.00355346	-1.44557	1.96e-05
	4150520	RIPK2	NM_003821.5	0.0355015	1.67048	0.000405894
	5670661	RNASEK	NM_001004333.2	0.0382815	-1.3135	0.000449836
	4730739	RPS6KA1	NM_002953.3	0.0168293	-1.76228	0.000145022
	2470719	RTN3	NM_006054.2	0.0231517	-1.35234	0.000218621
	2230161	RTN4	NM_007008.2	0.0241345	-1.54961	0.000231017
	1450427	RTP4	NM_022147.2	0.0461311	1.61546	0.000574307
	7000356	RXRA	NM_002957.3	2.34e-07	-2.9324	1.88e-10
	540681	S100A10	NM_002966.2	0.0361722	-1.69919	0.000418924
	110682	S100A11	NM_005620.1	0.000260098	-1.97779	7.87e-07
	3990458	S100A4	NM_019554.2	0.00663981	-2.00835	0.000293415
	5290270	S100A4	NM_019554.2	0.0282822	-2.22206	4.39e-05
	2810315	S100A6	NM_014624.3	0.000530141	-2.17032	1.91e-06
	6060468	S100A8	NM_002964.3	0.00294292	-2.69957	1.53e-05
	5390220	S100A9	NM_002965.2	0.0499679	-2.09975	0.000631594
	1240142	SAMD9	NM_017654.2	0.0146072	2.02458	0.000122162
	3170136	SAMD9L	NM_152703.2	3.99e-05	2.60284	8.45e-08
	5390102	SASH1	NM_015278.3	0.0381873	-1.41698	0.000447113
	1980762	SAT2	NM_133491.2	0.0301623	-1.50284	0.000319945
	2570088	SEC11A	NM_014300.2	0.0263612	-1.36314	0.000266788
	160368	SEMA6B	NM_032108.2	0.000180998	-2.13338	5.1e-07
	6020097	SERPINA1	NM_001002236.1	0.00341916	1.41268	1.86e-05
	2940706	SETD3	NM_032233.2	0.00246354	-1.6894	1.2e-05
	6280240	SH3BGRL3	NM_031286.3	0.00140864	-1.75408	6.26e-06
	130382	SH3BP1	NM_018957.3	0.0304046	-1.50549	0.000323803
	3450059	SH3KBP1	NM_031892.1	0.00299456	-1.41515	1.59e-05
	4480497	SIGLEC10	NM_033130.2	0.00879868	-1.32446	6.28e-05
	3460053	SIPA1L2	NM_020808.3	0.0250633	-1.56205	0.000244101
	5360193	SIRPA	NM_080792.2	0.000943533	-1.8795	7.29e-05
	1940129	SIRPA	NM_001040023.1	0.00975287	-2.83046	3.94e-06
	7550192	SLC16A10	NM_018593.3	0.0108535	-1.64022	8.32e-05
	110719	SLC16A3	NM_004207.2	3.68e-13	-3.73319	7.79e-17
	2470356	SLC22A1	NM_153187.1	5.68e-05	1.32229	0.000172241
	6650152	SLC22A1	NM_003057.2	0.0193233	1.35245	1.29e-07
	3890402	SLC25A24	NM_013386.3	0.00704759	2.28899	4.77e-05
	3290398	SLC25A3	NM_002635.2	0.00689228	-1.33076	4.66e-05
	5420575	SLC3A2	NM_001013251.1	0.0466416	-1.3616	0.000584027
	1820053	SLC43A2	NM_152346.1	6.27e-06	-2.76591	9.15e-09
	4290605	SLC44A1	NM_080546.3	0.0411263	-1.6556	0.000495456
	4830632	SLC7A7	NM_003982.2	0.0196846	2.27426	0.000175878
	1990300	SOCS1	NM_003745.1	0.00110276	1.82974	4.69e-06
	1990397	SP110	NM_004510.2	0.000318135	1.90527	2.66e-05
	3840593	SP110	NM_004510.2	0.00289435	2.01914	1.49e-05
	1340491	SP110	NM_004510.2	0.00454333	2.08858	1.01e-06
	3140041	SP140	NM_007237.3	0.00213802	1.58776	1.03e-05
	450673	SPATA2L	NM_152339.2	0.0243804	-1.39763	0.000234352
	7380221	SPATS2L	NM_001100422.1	0.0284849	1.75918	0.000297627
	5910349	SPC24	NM_182513.1	0.0122898	1.41446	9.84e-05
	4220603	SPI1	NM_003120.2	3.43e-07	-2.87011	5.8e-09
	5810398	SPI1	NM_001080547.1	4.49e-06	-2.97747	3.03e-10
	7320370	STAT4	NM_003151.2	0.0063963	1.65385	4.1e-05
	1940487	STAT5A	NM_003152.2	0.0128627	1.50168	0.000104033
	6180050	STK24	NM_003576.3	0.025947	-1.47759	0.000261342
	3840521	STK40	NM_032017.1	0.000346599	-1.51753	1.15e-06
	2350703	STX3	NM_004177.3	0.0346035	-1.48677	0.0003905
	6960026	STXBP2	NM_006949.1	0.00023501	-1.64112	6.77e-07
	2640411	SUN2	NM_015374.1	0.0217463	-1.62565	0.000199824
	6200753	SWAP70	NM_015055.2	0.0168403	-1.7434	0.000145699
	2680021	TBC1D2	NM_018421.2	0.0279408	-1.68381	0.000289127
	70672	TCIRG1	NM_006053.2	0.00978654	-1.66357	7.34e-05
	6580707	TFE3	NM_006521.3	0.0402356	-1.3508	0.00048217
	7650358	TGFBI	NM_000358.1	1.12e-05	-6.1657	1.85e-08
	2470093	TJP2	NM_201629.1	0.0311182	1.39542	0.000335355
	6860202	TKT	NM_001064.1	0.0436242	-1.5166	0.000530166
	5310379	TMEM115	NM_007024.4	0.0466416	-1.40322	0.000584612
	7330347	TMEM127	NM_017849.1	0.0132423	-1.41251	0.000107663
	4780491	TMEM170B	NM_001100829.1	0.0148468	-1.32388	0.000125109
	4050072	TMEM189	NM_199129.1	0.000877843	-1.81139	3.62e-06
	2640301	TNF	NM_000594.2	3.9e-19	9.07731	4.13e-23
	2140242	TNFAIP6	NM_007115.2	1.4e-05	4.44397	2.4e-08
	6510377	TNFRSF12A	NM_016639.1	0.00895055	-1.35191	6.42e-05
	4670750	TNFRSF1A	NM_001065.2	1.33e-05	-2.32915	2.25e-08
	650328	TNFRSF4	NM_003327.2	0.0103632	1.84096	7.81e-05
	4830471	TNIP3	NM_024873.3	0.035238	1.7382	0.000402136
	1850482	TNK2	NM_005781.4	0.0306476	1.59033	0.000327688
	4760747	TPST1	NM_003596.2	3.64e-05	-2.14965	7.56e-08
	2650477	TRAF4	NM_004295.3	0.0147371	1.32876	0.000123873
	150400	TRANK1	NM_014831.1	0.029759	1.54086	0.000315037
	6560075	TRIM21	NM_003141.3	0.00908288	1.6599	6.63e-05
	5960747	TRIM22	NM_006074.3	0.000379787	2.71485	1.3e-06
	6020463	TRIM26	NM_003449.3	0.000980597	1.49919	4.11e-06
	940435	TRIM8	NM_030912.2	0.00776353	-1.55719	5.39e-05
	3130612	TRIP6	NM_003302.2	0.00295589	-1.54932	1.55e-05
	6860753	TSPO	NM_000714.4	0.0284849	-1.53512	0.000296476
	770754	TTYH3	NM_025250.2	0.00512491	-1.58472	3.08e-05
	5340132	TWF2	NM_007284.3	0.025947	-1.40633	0.000256003
	4290543	TXN	NM_003329.2	0.0275445	1.69803	0.000284012
	1240440	TXNIP	NM_006472.2	3.84e-10	-2.30832	1.54e-13
	2370358	TYROBP	NM_003332.2	1.1e-06	-3.43274	1.16e-09
	2070170	UBE2L6	NM_004223.3	0.00353047	1.89231	1.94e-05
	6180619	UBE2M	NM_003969.3	0.00663981	-1.34623	4.37e-05
	770440	ULK1	NM_003565.1	0.00706818	-1.44292	4.82e-05
	1170600	UQCRC1	NM_003365.2	0.0382806	-1.35505	0.000449016
	1740360	USP18	NM_017414.3	0.00185759	2.26219	8.77e-06
	6220477	USP3	NM_006537.2	0.0115178	-1.38843	9.02e-05
	5910113	VCAN	NM_004385.2	4.18e-12	-6.54673	1.15e-15
	1580035	VPS26A	NM_001035260.1	0.000846065	-1.48307	3.48e-06
	6510528	VPS37C	NM_017966.4	0.00159519	-1.89829	7.16e-06
	70451	WAS	NM_000377.1	2.87e-05	-1.71767	5.77e-08
	450189	XAF1	NM_199139.1	5.81e-05	3.31962	1.33e-07
	5690066	XBP1	NM_005080.2	0.023983	1.52632	0.000425707
	2450156	XBP1	NM_001079539.1	0.0366908	1.62136	0.000229009
	1990487	XRN1	NM_019001.2	0.0383588	1.55399	0.000452348
	1770433	YWHAG	NM_012479.2	0.0431063	-1.368	0.000522959
	3850131	YWHAQ	NM_006826.2	0.0160723	-1.34005	0.000136797
	6620750	ZC3HAV1	NM_020119.3	0.00613627	1.45003	3.87e-05
	2450131	ZMIZ1	NM_020338.2	0.000113342	-1.97842	2.93e-07
	50193	ZNF318	NM_014345.1	0.034383	-1.4527	0.000385827
	5820647	ZNF668	NM_024706.3	0.0284849	-1.35799	0.00029793
	3060176	ZNF746	NM_152557.3	0.0223514	-1.62579	0.000206883
	7050484	ZYX	NM_003461.4	5.46e-06	-2.02625	7.85e-09
	7320594	ZYX	NM_003461.4	2.83e-06	-1.9424	3.29e-09

## Sheet: A LPS 24hrs
Adults LPS 24hrs vs untreated	ProbeID	SYMBOL	RefSeq_ID	adj.P.Val (FDR)	FC	P.Value
	290603	AARS	NM_001605.2	0.0487338	1.33234	0.00161686
	4060358	ABCA1	NM_005502.2	1.27e-08	-3.57363	4.17e-11
	270615	ABCC3	NM_003786.2	2.35e-12	-3.2622	1.82e-15
	4890609	ABCD1	NM_000033.2	0.00682265	-1.45731	0.000139108
	7610382	ABHD12	NM_001042472.1	0.00850433	-1.53372	0.000181499
	5860215	ABHD5	NM_016006.3	0.00779464	-1.35645	0.000162722
	4880288	ABHD8	NM_024527.4	2.67e-06	-1.46129	1.69e-08
	620240	ABR	NM_001092.3	5.38e-08	-2.02276	2.13e-10
	1450093	ACAA2	NM_006111.1	0.0309259	-1.32531	0.000893119
	7330753	ACAT2	NM_005891.2	0.0499188	1.43965	0.00166886
	1580427	ACOT13	NM_018473.2	0.000162456	-1.78592	1.85e-06
	6110672	ACP1	NM_001040649.1	0.0166959	1.48495	0.000418891
	2480025	ACP2	NM_001610.1	0.0182402	-1.64632	0.00046536
	7050082	ACP5	NM_001611.2	3.93e-10	-5.26322	7.58e-13
	4490524	ACSS2	NM_001076552.1	1.89e-07	-2.33877	6.55e-11
	4670544	ACSS2	NM_018677.2	1.91e-08	-2.38963	9.09e-10
	4610390	ACTB	NM_001101.2	0.0416146	-1.3925	0.00131634
	6510072	ACTG1	NM_001614.2	0.040015	3.23333	0.0012488
	5080364	ACTN1	NM_001102.2	5.32e-07	-2.14524	2.84e-09
	6940176	ACTR3	NM_005721.3	0.000442624	-1.50605	5.85e-06
	6940360	ACVR1	NM_001105.2	6.05e-06	-2.08735	4.3e-08
	6900209	ADAM19	NM_033274.2	7.13e-05	2.1204	7.08e-07
	780725	ADAM8	NM_001109.3	0.00601914	-1.68808	0.000118479
	2470184	ADAMDEC1	NM_014479.2	0.00360084	-2.37309	6.52e-05
	830735	ADAP1	NM_006869.1	1.59e-05	-1.87964	1.3e-07
	3990433	ADAP2	NM_018404.2	2.55e-10	-4.06788	4.48e-13
	5490433	ADAR	NM_015840.2	0.00165524	1.71045	2.62e-05
	6620278	ADI1	NM_018269.1	0.0380301	-1.30682	0.00116975
	6100767	ADIPOR1	NM_015999.2	0.00138352	-1.45562	0.000424571
	3460201	ADIPOR1	NM_015999.2	0.0168358	-1.74675	2.14e-05
	4480546	ADO	NM_032804.5	0.0436569	-1.43671	0.00139943
	5960097	ADSS	NM_001126.2	0.00755335	-1.39333	0.000156085
	2000497	AFMID	NM_001010982.1	0.0163059	-1.69099	0.00040669
	6220164	AGAP3	NM_031946.3	4.08e-05	-1.71288	3.78e-07
	5560102	AGPAT2	NM_001012727.1	0.0155617	-1.36417	0.000385565
	4900685	AGTRAP	NM_001040194.1	0.000294997	-1.43631	0.000118804
	4610220	AGTRAP	NM_001040196.1	0.0060271	-1.50214	3.63e-06
	450553	AHNAK	NM_001620.1	0.0467301	-1.48819	0.00153494
	1940047	AIF1	NM_001623.3	8.59e-15	-3.91064	4.67e-13
	3800047	AIF1	NM_032955.1	2.63e-10	-6.86773	2.91e-18
	1260270	AIM2	NM_004833.1	0.0369183	1.73623	0.00112167
	6130424	AKR1A1	NM_153326.1	0.0204123	-1.4143	0.000533226
	6180681	AKR7A2	NM_003689.2	0.015192	-1.35061	0.000374725
	2070575	ALCAM	NM_001627.2	9.44e-05	-1.79546	9.79e-07
	1070477	ALDH1A1	NM_000689.3	0.00836492	-1.3819	0.000177461
	840253	ALDH2	NM_000690.2	0.000497105	-1.58456	6.68e-06
	1690608	ALDH3A2	NM_000382.2	0.000320844	-1.55175	3.99e-06
	2970356	ALDH3B1	NM_000694.2	7.67e-10	-1.83536	1.59e-12
	510328	AMZ2	NM_001033569.1	0.00221167	1.45984	3.69e-05
	3930392	ANG	NM_001097577.1	0.000169832	-1.72791	1.96e-06
	7040132	ANKRD12	NM_015208.3	0.0385051	1.30164	0.00119027
	1770273	ANKRD30B	NM_001029862.1	0.0465172	1.51665	0.00152559
	4860707	ANKRD33	NM_182608.2	1.69e-07	-3.08888	8.01e-10
	5810612	ANPEP	NM_001150.1	2.67e-06	-2.69086	1.67e-08
	3520328	ANXA2	NM_001002857.1	4.93e-08	-1.51141	1.25e-06
	4780615	ANXA2	NM_001002858.1	0.000116301	-2.6061	1.92e-10
	270609	ANXA2P1	NR_001562.1	5.81e-11	-2.22272	1.1e-06
	3370202	ANXA2P1	NR_001562.1	0.000104575	-3.13455	8.12e-14
	1070451	ANXA5	NM_001154.2	2.44e-05	-2.00328	2.11e-07
	940706	AP1S2	NM_003916.3	2.76e-12	-1.98502	9.05e-07
	1070192	AP1S2	NM_003916.3	8.77e-05	-2.82442	2.28e-15
	240187	AP2M1	NM_004068.3	0.00130374	-1.44445	1.99e-05
	6370661	AP2S1	NM_004069.3	4.05e-10	-1.95328	7.89e-13
	7320402	APBB3	NM_133173.2	8.76e-05	-1.56467	4.14e-05
	4120279	APBB3	NM_133172.2	0.0024299	-2.00778	9.02e-07
	3120309	APEX1	NM_001641.2	0.00850433	1.54006	0.000181243
	7160224	APH1B	NM_031301.2	0.0118588	-1.4838	0.00027418
	6250241	APOBR	NM_018690.2	6.36e-05	-1.78548	6.21e-07
	3830465	APOC1	NM_001645.3	0.00453061	-1.32946	8.52e-05
	730414	APOE	NM_000041.2	3.5e-09	-1.75292	9.26e-12
	3370066	APOL2	NM_145637.1	0.00131535	1.59879	2.01e-05
	1980750	APOL3	NM_145641.1	1.5e-06	2.04426	8.61e-09
	7210209	ARAP1	NM_001040118.1	0.000244302	-1.43291	0.00135329
	7560044	ARAP1	NM_001040118.2	0.0424982	-1.74343	2.96e-06
	3520438	ARAP2	NM_015230.2	0.0423322	1.36363	0.00134447
	6040097	ARAP3	NM_022481.5	0.00100161	-1.49815	2.05e-05
	7380255	ARAP3	NM_022481.5	0.00133578	-1.80034	1.47e-05
	3370189	ARF5	NM_001662.2	0.0317517	-1.33721	0.000921001
	2000669	ARHGAP10	NM_024605.3	0.000580564	-1.62989	8.05e-06
	3140445	ARHGAP18	NM_033515.2	1.99e-11	-1.9168	2.19e-14
	1260543	ARHGAP21	NM_020824.2	0.0204823	-1.47183	0.000537308
	510520	ARHGAP22	NM_021226.2	2.91e-05	-1.44223	2.58e-07
	1570193	ARHGDIB	NM_001175.4	9.91e-06	-1.51655	7.6e-08
	6130725	ARHGEF18	NM_015318.2	0.0355984	-1.40348	0.00106806
	4120411	ARHGEF2	NM_004723.2	0.00186281	-1.58589	3.02e-05
	6510553	ARID3A	NM_005224.2	0.0380301	-1.43834	0.00117156
	2070563	ARL6IP5	NM_006407.3	2.09e-06	-1.8	1.28e-08
	730020	ARMC7	NM_024585.2	0.00376075	-1.36788	6.86e-05
	7160327	ARPC2	NM_005731.2	0.000158452	-1.4217	1.78e-06
	20142	ARPC5	NM_005717.2	5.61e-11	-2.0259	7.72e-14
	2490288	ARRB1	NM_020251.2	1.15e-08	-1.72002	3.59e-11
	270215	ARSB	NM_000046.2	0.00049752	-1.56797	6.7e-06
	6580689	ARSD	NM_001669.2	0.00947705	-1.35422	0.000208479
	6840129	ASAP1	NM_018482.2	0.00214286	-1.75414	3.53e-05
	1820347	ASB1	NM_016114.3	0.0263817	-1.35942	0.000733959
	7200435	ASCL2	NM_005170.2	0.020486	-1.62685	0.000538273
	2370064	ASGR1	NM_001671.2	1.64e-07	-1.37587	7.67e-10
	1570484	ATF5	NM_012068.3	0.0145464	-1.9473	0.000353565
	5220754	ATG7	NM_006395.1	1e-07	-1.956	4.31e-10
	1770546	ATIC	NM_004044.4	0.00763788	1.48173	0.000158317
	6840605	ATM	NM_000051.3	0.0206455	1.47255	0.000543337
	4220632	ATP1B3	XM_001133534.1	0.00221637	-1.47955	3.21e-05
	1510088	ATP1B3	XM_001133534.1	0.00196335	-1.49687	3.7e-05
	6100482	ATP2B4	NM_001001396.1	0.0213877	1.46393	0.000567397
	6590201	ATP6AP1	NM_001183.4	1.24e-10	-2.64699	1.92e-13
	7560097	ATP6AP2	NM_005765.2	2.46e-07	-2.50591	1.22e-09
	1660215	ATP6V0A1	NM_005177.3	1.15e-07	-3.03996	5.02e-10
	7400673	ATP6V0B	NM_001039457.1	9.24e-10	-1.91193	1.12e-06
	7160059	ATP6V0B	NM_004047.3	0.00010543	-2.01653	1.98e-12
	2360138	ATP6V0C	XM_001130742.1	1.72e-08	-1.90805	0.000164712
	3610397	ATP6V0C	XM_001130742.1	0.00788198	-2.38557	5.86e-11
	6330377	ATP6V0D1	NM_004691.4	4.66e-06	-1.67835	3.23e-08
	4730343	ATP6V0E1	NM_003945.3	0.000115945	-1.59462	1.25e-06
	7050131	ATP6V1A	NM_001690.2	0.000351255	-1.68275	4.41e-06
	6650017	ATP6V1B2	NM_001693.3	0.000398591	-1.85703	5.16e-06
	2480241	ATP6V1C1	NM_001695.4	0.000156838	-1.7163	1.76e-06
	1660736	ATP6V1D	NM_015994.2	0.000117493	-1.76125	1.27e-06
	5890450	ATP6V1E1	NM_001039367.1	0.00144525	-1.34289	2.26e-05
	3870630	ATP6V1F	NM_004231.2	1.26e-05	-1.93482	1.01e-07
	6370091	ATP6V1G1	NM_004888.3	0.000431336	-1.34966	5.68e-06
	1820270	ATP8B4	NM_024837.2	0.0459441	-1.58266	0.00149512
	5080154	ATXN1	NM_000332.2	0.0155948	-1.40201	6.4e-05
	520601	ATXN1	NM_000332.2	0.00355039	-1.41537	0.000386972
	990500	AVPI1	NM_021732.1	1.25e-07	-2.5338	5.53e-10
	360050	BAAT1	NM_152743.2	0.03218	-1.45091	0.000939556
	150767	BANF1	NM_003860.2	0.0296553	1.60675	0.00084575
	450075	BAZ2B	NM_013450.2	0.00267589	-1.43654	4.63e-05
	6450138	BCAP31	NM_005745.6	0.00129999	-1.45036	1.98e-05
	2810296	BCKDHA	NM_000709.2	0.0487759	-1.33021	0.00161929
	5220347	BCKDK	NM_005881.1	1.83e-10	-2.08955	2.95e-13
	1440037	BID	NM_197966.1	0.031993	-1.67316	0.000930709
	3060255	BIRC3	NM_182962.1	1.18e-08	1.88998	3.75e-11
	5080021	BIRC3	NM_001165.3	9.71e-08	1.83695	4.13e-10
	1450377	BLOC1S1	NM_001487.1	0.0475473	-1.42504	0.00156905
	6620521	BLVRB	NM_000713.1	5.21e-07	-2.13451	2.76e-09
	2940541	BLZF1	NM_003666.2	0.00778353	1.8776	0.000162325
	620047	BNIP3L	NM_004331.2	0.0475781	-1.37863	0.00157146
	3390093	BOLA3	NM_001035505.1	0.000822068	1.58088	1.19e-05
	6520576	BOLA3	NM_212552.2	0.0247786	1.39355	0.000677818
	6270095	BRI3	NM_015379.3	2.35e-12	-3.07306	1.72e-15
	540601	BRI3P1	XR_015539.2	8e-15	-3.70732	2.54e-18
	6940242	BRPF1	NM_004634.2	0.0139276	-1.47265	0.000334508
	6900224	BSCL2	NM_032667.4	0.0165483	-1.39343	0.000413785
	7610072	BTBD2	NM_017797.3	0.00574964	-1.3914	0.000112483
	6620292	C10orf54	NM_022153.1	1.84e-09	-1.95207	4.37e-12
	4900747	C11orf75	NM_020179.1	0.0216808	-1.76251	0.000577469
	160242	C13orf15	NM_014059.2	2.3e-05	-2.08331	1.98e-07
	1820092	C14orf109	NM_015676.1	0.00850433	-1.47664	0.00144864
	4210553	C14orf109	NM_015676.1	0.0447488	-1.6447	0.000181192
	7160747	C14orf153	NM_032374.2	0.029632	1.79304	0.000844459
	60661	C17orf67	NM_001085430.1	0.000146798	-1.36337	1.64e-06
	2900358	C19orf28	NM_174983.3	0.0109409	-1.49208	0.000249252
	1070367	C19orf59	NM_174918.2	7.9e-08	-2.73626	3.29e-10
	7050719	C1orf162	NM_174896.2	3.73e-06	-2.24468	2.53e-08
	2600278	C1orf54	NM_024579.2	1.17e-08	-1.9098	3.68e-11
	2640086	C1orf85	NM_144580.1	1.16e-05	-2.39551	9.04e-08
	7200392	C1QBP	NM_001212.3	0.0323654	1.46197	0.000947025
	5090079	C1QTNF1	NM_198594.1	0.000379219	2.05271	4.82e-06
	7380634	C20orf20	NM_018270.3	0.0149399	-1.36686	0.000366294
	4760537	C20orf24	NM_199483.1	2.89e-06	-1.44431	1.11e-06
	4560554	C20orf24	NM_018840.2	0.000105336	-1.54962	1.87e-08
	4180673	C20orf43	NM_016407.2	3.66e-07	-1.46896	1.86e-09
	7560612	C21orf58	NM_058180.3	0.0365889	1.73759	0.00110857
	630446	C22orf25	NM_152906.3	0.0130667	-1.33742	0.000308194
	840068	C3AR1	NM_004054.2	0.04395	-1.55333	0.00141348
	4050474	C4orf41	NM_199053.1	0.0295994	-1.46654	0.000842904
	6450092	C5AR1	NM_001736.3	1.31e-08	-3.44956	4.33e-11
	4150279	C6orf47	NM_021184.3	0.0149514	-1.44813	0.000366891
	6280725	C7orf40	NR_003697.1	0.0358501	1.31384	0.00107935
	2060674	CA2	NM_000067.1	1.67e-08	-2.59812	1.36e-11
	870630	CA2	NM_000067.1	4.89e-09	-2.88198	5.62e-11
	7000017	CAB39	NM_016289.2	0.00174323	-1.62675	2.78e-05
	7100711	CALM2	NM_001743.3	4.04e-07	-1.67178	2.09e-09
	2760370	CALR	NM_004343.2	2.67e-06	-1.64708	1.69e-08
	940431	CALU	NM_001219.2	0.0263704	-1.31264	0.000733085
	4610338	CAMK1	NM_003656.3	1.88e-10	-2.85902	3.07e-13
	6280209	CAMSAP1L1	NM_203459.1	0.00053931	-1.41687	7.36e-06
	5860477	CANX	NM_001024649.1	0.000107184	-1.55882	1.14e-06
	1070754	CAP1	NM_006367.2	2.83e-05	-1.49649	2.5e-07
	3840367	CAPG	NM_001747.2	7.28e-07	-2.07975	3.98e-09
	5090403	CAPZA2	NM_006136.2	2.7e-05	-1.80096	2.38e-07
	6620072	CAPZB	NM_004930.1	0.00344722	-1.39879	6.17e-05
	3710685	CARD9	NM_052813.3	3.59e-10	-1.90643	6.85e-13
	1240446	CAT	NM_001752.2	0.0373338	-1.40621	0.00113983
	6620291	CBLN3	NM_001039771.2	0.00049893	1.61772	6.73e-06
	1780730	CCDC59	NM_014167.2	0.00190599	1.33436	3.1e-05
	7100646	CCL19	NM_006274.2	0.0004505	1.98411	5.98e-06
	1030333	CCL2	NM_002982.3	6.46e-05	-4.08383	6.33e-07
	4220246	CCL20	NM_004591.1	0.000162186	5.54724	1.84e-06
	6590682	CCL3	NM_002983.1	1.19e-08	10.5091	3.83e-11
	4250053	CCL3L1	NM_021006.4	2.33e-09	10.5056	5.63e-12
	610524	CCL3L1	NM_021006.4	1.15e-07	8.82985	5.06e-10
	6660288	CCL3L1	NM_021006.4	5.82e-05	6.74135	5.62e-07
	2810010	CCL3L3	NM_001001437.3	7.19e-08	6.81819	2.94e-10
	2970575	CCL4L2	NM_207007.2	0.000512162	3.08181	6.95e-06
	6380370	CCND3	NM_001760.2	0.0125673	-1.34952	0.000295084
	7320176	CCR1	NM_001295.2	1.71e-06	-3.00439	9.99e-09
	6040711	CCR2	NM_000647.3	2.3e-05	-1.62706	1.49e-05
	580706	CCR2	NM_000647.4	0.00101088	-1.81469	1.97e-07
	5270500	CCT7	NM_006429.2	0.000611548	1.48169	8.55e-06
	4290358	CCT7	NM_001009570.1	0.0155617	1.33855	0.000385821
	6370369	CD14	NM_001040021.1	4.67e-11	-4.74571	3.76e-13
	7000369	CD14	NM_000591.2	2.25e-10	-5.18661	6.03e-14
	6330474	CD151	NM_139030.3	1.63e-05	-2.31767	1.35e-07
	7560487	CD163	NM_004244.4	1.12e-09	-1.33878	0.000226709
	20593	CD163	NM_203416.2	1.04e-07	-2.11891	4.5e-10
	2680092	CD163	NM_203416.1	0.0101207	-2.9903	2.52e-12
	240220	CD163L1	NM_174941.3	2.03e-06	-1.3491	1.22e-08
	3120091	CD300C	NM_006678.3	0.028805	-1.53468	0.000815403
	4540228	CD300LF	NM_139018.2	2.46e-05	-1.35295	2.14e-07
	1010592	CD36	NM_001001548.1	7.67e-08	-1.61988	1.21e-07
	3310538	CD36	NM_000072.2	1.47e-05	-2.58672	3.17e-10
	5860152	CD44	NM_001001391.1	6.5e-05	-1.63305	6.4e-07
	460102	CD53	NM_000560.3	0.000533455	-1.37484	0.000172274
	520678	CD53	NM_000560.3	0.00818581	-1.53357	7.27e-06
	5900594	CD58	NM_001779.1	0.00112533	-1.58402	1.67e-05
	2480068	CD63	NM_001040034.1	5.6e-08	-2.56732	2.27e-10
	4570438	CD68	NM_001251.2	2.41e-14	-3.34241	1.88e-12
	3120370	CD68	NM_001251.1	8.97e-10	-4.5546	8.67e-18
	6330091	CD7	NM_006137.6	0.00217039	1.7734	3.6e-05
	1500189	CD81	NM_004356.3	0.000130367	-1.53875	1.43e-06
	4210465	CD86	NM_006889.3	0.0033119	-1.82376	5.9e-05
	6250487	CD9	NM_001769.2	0.000140563	-2.07672	1.56e-06
	3930452	CDK19	NM_015076.3	0.000303431	-1.50784	3.75e-06
	5690228	CDK5RAP2	NM_018249.4	0.0398345	-1.69437	0.00124155
	1430280	CEBPA	NM_004364.2	7.43e-12	-3.22421	7.55e-15
	20446	CEBPB	NM_005194.2	3.33e-09	-2.80889	8.61e-12
	1340470	CECR5	NM_033070.2	0.0327717	-1.47198	0.000963771
	4250458	CFL1	NM_005507.2	0.00862116	-1.36146	0.000185635
	5220504	CHCHD7	NM_001011671.1	0.0208541	1.33883	0.000549521
	4640435	CHD4	NM_001273.2	0.0492277	1.34613	0.00163741
	4050768	CHST13	NM_152889.1	0.00172644	-1.38763	2.75e-05
	6220441	CISD1	NM_018464.2	0.00313956	1.44275	5.54e-05
	20392	CISD1	NM_018464.2	0.00420542	1.42552	7.8e-05
	2760519	CKLF	NM_001040139.1	2.71e-06	-1.73984	1.55e-06
	5080367	CKLF	NM_001040138.1	0.000140563	-2.01481	1.72e-08
	2060088	CLCN7	NM_001287.3	7.29e-07	-2.05434	4.01e-09
	1850156	CLDN23	NM_194284.2	0.000574193	-1.84435	7.95e-06
	5490341	CLEC2D	NM_013269.3	0.00229504	2.25312	3.88e-05
	2570022	CLEC4A	NM_194447.2	2.41e-15	-2.42869	4.17e-10
	4050202	CLEC4A	NM_194448.1	9.76e-08	-5.39535	4.09e-19
	1260228	CLEC5A	NM_013252.2	2.97e-15	-6.5398	5.65e-19
	6590451	CLEC7A	NM_197948.2	0.00260322	-1.31214	4.48e-05
	3450072	CLIC1	NM_001288.4	0.000316594	-1.64393	3.93e-06
	730523	CLIP2	NM_032421.2	1.01e-05	-1.41011	2.89e-05
	580148	CLIP2	NM_032421.1	0.00179568	-1.57003	7.76e-08
	520630	CLN3	NM_001042432.1	0.000242046	-1.50583	4.69e-06
	6580682	CLN3	NM_000086.2	0.000370512	-1.52634	2.92e-06
	4730458	CLTC	NM_004859.3	0.00888814	-1.43788	0.000193554
	3890551	CMTM3	NM_144601.2	0.00984493	-1.48758	0.000218864
	5550037	CNN2	NM_201277.1	0.0208685	-1.52034	0.000550532
	2350441	COL23A1	NM_173465.2	5.83e-05	-1.48747	5.65e-07
	20707	COMMD5	NM_014066.3	0.0276249	-1.50679	0.000780242
	6940243	COMT	NM_007310.1	0.0200106	-1.34136	0.000520273
	3780451	CORO1B	NM_020441.2	2.45e-10	-1.47834	2.76e-08
	5310170	CORO1B	NM_001018070.1	4e-06	-2.85956	4.2e-13
	670025	CORO1C	NM_014325.2	0.00654849	-1.69497	0.000131438
	1070678	COTL1	NM_021149.2	0.0111511	-1.58253	0.000254512
	6220377	CREBL2	NM_001310.2	0.0168358	-1.3207	0.000424897
	1070014	CSF1R	NM_005211.2	6.98e-19	-15.5966	2.96e-23
	2750196	CSF2	NM_000758.2	1.96e-08	4.26195	6.77e-11
	6270114	CSF3R	NM_172313.1	0.00984322	-1.64528	0.000218618
	3170239	CSK	NM_004383.1	8.77e-05	-1.48965	9.06e-07
	1240192	CSNK1G2	NM_001319.5	0.0406671	-1.32629	0.00127862
	6450543	CST3	NM_000099.2	4.48e-11	-5.70632	5.6e-14
	3890017	CTNNA1	NM_001903.2	0.00901359	-1.78701	2.98e-07
	5890451	CTNNA1	NM_001903.2	3.3e-05	-1.78871	0.000196947
	240309	CTSB	NM_147780.2	1.81e-05	-2.47425	5.46e-07
	60121	CTSB	NM_001908.3	5.67e-05	-2.77379	1.52e-07
	1110092	CTSD	NM_001909.3	0.00107839	-2.12047	1.6e-05
	1430278	CTSK	NM_000396.2	0.00144911	-1.55472	2.27e-05
	6330484	CTSS	NM_004079.3	1.72e-06	-2.41877	1.01e-08
	4220259	CTSZ	NM_001336.2	0.00296842	-2.0811	5.18e-05
	1300228	CUEDC1	NM_017949.1	0.00323923	-1.31839	5.76e-05
	5720039	CXCL1	NM_001511.1	0.000369139	3.86671	4.67e-06
	6280332	CXCL16	NM_022059.1	8e-15	-8.67796	2.2e-18
	4670390	CXCL2	NM_002089.3	7.25e-05	3.62677	7.24e-07
	6620487	CXCL6	NM_002993.2	3.38e-05	3.00409	3.08e-07
	60192	CXCL6	NM_002993.2	0.000971774	2.67808	1.42e-05
	7320288	CXCR4	NM_003467.2	0.0495071	3.00775	0.0016488
	4830328	CYB561D2	NM_007022.3	0.0174904	-1.34554	0.000443525
	1230025	CYB5R1	NM_016243.2	0.0154197	-1.53981	0.000380996
	6940152	CYBASC3	NM_153611.3	2.31e-06	-2.30384	1.43e-08
	840168	CYBB	NM_000397.2	5.13e-08	-2.79699	2.02e-10
	3890008	CYCSP55	NR_001561.1	0.00469127	1.58721	8.89e-05
	4200343	CYFIP1	NM_001033028.1	2.95e-06	-2.17324	1.92e-08
	2120053	CYP1B1	NM_000104.2	5.46e-06	-2.51407	3.86e-08
	7040735	CYP27A1	NM_000784.2	5.61e-11	-5.4258	7.65e-14
	6770474	CYP2S1	NM_030622.6	9.79e-07	-1.48933	5.49e-09
	5820400	CYP4B1	NM_000779.2	0.000115157	2.26429	1.23e-06
	1010037	CYTH4	NM_013385.3	1.78e-06	-2.15661	2.48e-07
	6510524	CYTH4	NM_013385.2	2.82e-05	-2.55218	1.05e-08
	3930367	DAB2	NM_001343.1	1.83e-10	-1.52989	2.21e-09
	610152	DAB2	NM_001343.2	4.24e-07	-2.62891	2.94e-13
	2680020	DAGLB	NM_139179.1	0.00254119	-1.57539	4.34e-05
	2710491	DAP	NM_004394.1	0.00850433	-1.38857	0.000181494
	3180215	DAP3	NM_033657.1	0.000167739	1.48099	1.92e-06
	5700220	DAPK1	NM_004938.2	0.0194393	-1.45488	0.000503638
	6420168	DBNDD2	NM_001048223.1	1.9e-07	-1.87633	9.15e-10
	2140671	DBNL	NM_001014436.1	3.28e-06	-1.36894	2.2e-08
	2350315	DCTN1	NM_023019.1	0.00827918	-1.34332	0.000175116
	2370100	DDB1	NM_001923.3	5.33e-07	-1.63544	2.86e-09
	3190148	DDIT4	NM_019058.2	0.000380182	1.83059	4.84e-06
	2750719	DDX21	NM_004728.2	0.0134344	1.75017	0.000319712
	7610053	DDX60	NM_017631.4	0.0258466	1.60484	0.000714145
	3890521	DEDD2	NM_133328.2	3.21e-06	-1.58604	2.13e-08
	4210066	DEF8	NM_017702.2	0.000808705	-1.5663	1.78e-08
	5820768	DEF8	NM_207514.1	2.8e-06	-1.775	1.16e-05
	5220632	DEGS1	NM_003676.2	0.0167132	-1.3625	0.000420034
	3870450	DEM1	NM_022774.1	0.0157359	1.88334	0.00039114
	4220097	DEM1	NM_022774.1	0.0412601	-1.4074	0.00129989
	630315	DHRS9	NM_005771.3	0.00242385	-2.80155	4.12e-05
	5390433	DICER1	NM_030621.2	0.000647861	-1.67767	9.14e-06
	2370128	DIRC2	NM_032839.1	0.000287405	-1.7732	3.51e-06
	6200315	DNASE2	NM_001375.2	0.000357046	-1.54964	4.5e-06
	4570669	DNER	NM_139072.3	1.8e-05	-1.57856	1.5e-07
	1260162	DNMT1	NM_001379.1	1.26e-05	-1.69754	1e-07
	1710736	DOCK10	NM_014689.2	0.00191939	-1.477	3.12e-05
	6220538	DOK2	NM_003974.2	5.19e-11	-2.48634	6.82e-14
	670273	DPYD	NM_000110.3	0.00173142	-1.44944	2.76e-05
	3290685	DPYSL2	NM_001386.4	0.00179835	-1.74891	2.89e-05
	2710400	DSC2	NM_004949.2	0.000587692	-1.3759	8.19e-06
	7210170	DSE	NM_013352.2	0.00603857	-2.03505	0.000119158
	6560156	DUSP3	NM_004090.2	9.46e-05	-2.07292	9.83e-07
	5390161	DUSP5	NM_004419.3	1.39e-05	2.4031	1.12e-07
	5260288	DUSP6	NM_022652.2	3.93e-13	-5.0842	2.08e-16
	7330044	DYNLT3	NM_006520.1	2.18e-05	-1.75339	1.86e-07
	2810767	EBI3	NM_005755.2	2.35e-12	5.52176	1.86e-15
	4480519	EDEM2	NM_018217.1	0.0168355	-1.48774	0.000424177
	3460441	EDF1	NM_003792.2	0.00116224	1.30623	1.75e-05
	770524	EEF1D	NM_032378.2	0.00908992	1.50395	0.000198808
	1090440	EEF1D	NM_032378.2	0.011613	1.47282	0.000266776
	1070544	EFHD2	NM_024329.4	6.67e-06	-2.02876	4.78e-08
	7650653	EGLN2	NM_080732.1	0.000951545	-1.35486	1.39e-05
	6020255	EGR2	NM_000399.2	5.35e-13	-3.97458	3.06e-16
	6400224	EHBP1L1	NM_001099409.1	0.00298102	-1.54938	5.21e-05
	6400647	EHD4	NM_139265.2	0.0331044	-1.49116	0.000977762
	5310735	EIF3L	NM_016091.2	0.0015576	-1.4792	2.46e-05
	4540632	EIF4E2	NM_004846.2	0.00114129	-1.54508	1.71e-05
	1410168	ELF4	NM_001421.2	0.0472259	-1.43275	0.00155583
	2000102	ELL3	NM_025165.2	0.000242046	1.54985	2.91e-06
	1190142	EMILIN2	NM_032048.2	8.59e-06	-2.13467	6.42e-08
	3940435	EMP1	NM_001423.1	2.35e-12	-4.50639	1.89e-15
	2140136	EMR2	NM_152916.1	7.38e-12	-2.8951	7.34e-15
	4610753	ENG	NM_000118.1	2.41e-15	-6.11236	3.82e-19
	1510538	EPB41L3	NM_012307.2	0.0387514	-2.06918	0.00120116
	6370025	EPN1	NM_013333.2	3.12e-06	-1.56864	2.07e-08
	1510131	ERH	NM_004450.1	0.0205432	1.61308	0.00054021
	2680162	EVI2A	NM_014210.2	0.00265593	-1.62389	4.58e-05
	3420564	EVI2B	NM_006495.2	1.27e-08	-1.40518	4.63e-05
	7050152	EVI2B	NM_006495.3	0.00267589	-2.02291	4.13e-11
	3930730	FAM103A1	NM_031452.2	0.030619	-1.4304	0.000879072
	6400402	FAM110A	NM_001042353.1	0.000907258	-1.54932	1.32e-05
	430519	FAM120A	NM_014612.3	0.00138056	-1.43712	2.13e-05
	4070711	FAM129B	NM_001035534.1	5.45e-10	-2.23822	6.63e-10
	3180053	FAM129B	NM_022833.2	1.44e-07	-3.20404	1.1e-12
	3940564	FAM131A	NM_144635.3	0.0127269	-1.32919	0.000299641
	6290379	FAM156A	NM_014138.3	0.000178776	-1.45953	2.1e-06
	3460014	FAM198B	NM_016613.5	3.32e-10	-2.04036	6.19e-13
	4860646	FAM20C	NM_020223.2	2.71e-09	-2.86537	6.82e-12
	6860347	FAM46C	NM_017709.3	6.68e-06	1.88781	4.81e-08
	2630703	FAM49B	NM_016623.3	0.0174904	-1.48285	0.00044362
	460564	FAM73A	NM_198549.1	0.0406199	1.80943	0.00127628
	6130730	FAM96A	NM_032231.4	0.00888814	-1.49699	0.000193455
	6020224	FBP1	NM_000507.2	4.12e-11	-3.27845	4.97e-14
	3850440	FCER1G	NM_004106.1	1.46e-05	-2.57405	1.19e-07
	1990278	FCGR2A	NM_021642.2	6.71e-06	-1.89835	1.84e-06
	450762	FCGR2A	NM_021642.2	0.000162456	-2.07301	4.86e-08
	6650341	FCGR2B	NM_004001.3	4.26e-05	-1.94948	3.97e-07
	4200176	FCGRT	NM_004107.3	3e-15	-4.71585	6.35e-19
	5860064	FCHO2	NM_138782.1	0.00011574	-1.39387	1.24e-06
	6660398	FCN1	NM_002003.2	3.37e-11	-10.7041	4e-14
	2360630	FDFT1	NM_004462.3	0.00220323	1.42143	3.67e-05
	6060315	FERMT3	NM_031471.4	1.11e-05	-1.74393	8.57e-08
	360608	FEZ2	NM_005102.2	0.000211905	-1.4007	0.000582099
	6200053	FEZ2	NM_005102.2	0.0218026	-1.6367	2.52e-06
	10504	FGFBP2	NM_031950.2	0.0385754	-2.21866	0.00119326
	1430170	FGL2	NM_006682.1	8.73e-05	-2.60535	8.97e-07
	360619	FGR	NM_005248.2	7.9e-08	-2.42603	1.04e-09
	6660475	FGR	NM_001042729.1	2.11e-07	-3.16365	3.3e-10
	50129	FHOD1	NM_013241.2	0.0262358	-1.57283	0.000728789
	3180382	FKBP15	NM_015258.1	0.00627021	-1.53192	0.000124791
	2100689	FLI1	NM_002017.2	0.0259882	-1.47932	0.000719918
	1850296	FLJ43663	XM_930545.1	0.00142741	1.30621	2.23e-05
	1510026	FLVCR2	NM_017791.1	3.1e-08	-3.01243	1.13e-10
	4280017	FOS	NM_005252.2	7.73e-11	-3.64703	1.13e-13
	4230470	FOXN3	NM_005197.2	7.37e-07	-1.8688	4.09e-09
	5310402	FPR3	NM_002030.3	2.24e-09	-6.20975	5.37e-12
	7330026	FRAT2	NM_012083.2	6.92e-09	-1.76073	1.99e-11
	2470519	FRG1	NM_004477.2	0.00185609	-1.52799	3e-05
	4560328	FSCN1	NM_003088.2	0.0068681	2.14229	0.00014018
	5220240	FTH1	NM_002032.2	1.23e-06	-2.39783	7.03e-09
	6180070	FTH1P11	NR_002204.1	9.2e-09	-2.08971	1.82e-08
	460164	FTH1P11	NR_002204.1	2.84e-06	-2.71737	2.83e-11
	3190133	FTH1P12	NR_002205.1	1.26e-05	-1.75438	1e-07
	1660669	FTH1P16	XR_016025.2	7.01e-09	-2.67093	2.03e-11
	4120039	FTH1P2	NR_002200.1	5.83e-05	-2.00683	1.96e-08
	4060561	FTH1P2	NR_002200.1	3e-06	-2.20713	5.64e-07
	6450139	FTH1P3	NR_002201.1	2.95e-10	-2.83192	5.4e-13
	1980594	FTH1P8	NR_002203.1	0.00305024	-1.7543	5.35e-05
	5810328	FTL	NM_000146.3	0.0150184	-1.5868	0.00100653
	4920767	FTL	NM_000146.3	0.0339326	-1.63371	0.000370076
	2060121	FUCA1	NM_000147.3	1.25e-07	-18.4316	5.55e-10
	3180465	FYTTD1	NM_001011537.1	0.0323694	-1.30789	0.000947829
	430465	G6PD	NM_000402.3	9.4e-08	-1.87482	1.94e-08
	4200450	G6PD	NM_000402.3	2.98e-06	-2.16522	3.98e-10
	2490452	GAA	NM_000152.3	5.6e-08	-1.80693	3.93e-11
	1190634	GAA	NM_001079804.1	1.21e-08	-2.01095	2.25e-10
	3440491	GALC	NM_000153.2	0.011628	-1.39936	0.000267613
	7570541	GAPT	NM_152687.2	7.54e-07	-1.84632	0.000113857
	6480079	GAPT	NM_152687.2	0.0058076	-2.82407	4.2e-09
	1070435	GAS7	NM_201433.1	2.09e-06	-2.06372	1.27e-08
	2190148	GBP1	NM_002053.1	0.0101956	2.86443	0.00022882
	6840035	GBP1	NM_002053.1	0.016714	2.61461	0.000420407
	1940162	GBP2	NM_004120.3	6.36e-05	2.01613	6.22e-07
	1980524	GBP4	NM_052941.3	7.68e-06	3.18528	5.64e-08
	1510364	GBP5	NM_052942.2	5.07e-06	4.4905	3.57e-08
	4230619	GCA	NM_012198.2	0.00983826	-1.75911	0.000218299
	60630	GLA	NM_000169.2	3.11e-06	-2.24585	2.05e-08
	4560064	GLB1	NM_000404.1	4.74e-07	-1.88651	2.63e-07
	1340634	GLB1	NM_001079811.1	2.94e-05	-2.07782	2.48e-09
	2030376	GLG1	NM_012201.4	3.87e-07	-1.68565	1.98e-09
	6220746	GLIPR1	NM_006851.2	1.84e-09	-2.68324	4.34e-12
	830278	GLIPR2	NM_022343.2	2.32e-08	-2.65034	8.29e-11
	6560017	GLIS3	NM_152629.3	1.87e-05	1.81891	1.57e-07
	4590228	GLRX	NM_002064.1	0.0422577	-1.62474	0.00134116
	7380279	GLT25D1	NM_024656.2	0.000384763	-1.64277	4.92e-06
	2320289	GLUD1	NM_005271.1	0.00316248	-1.38859	5.6e-05
	5670424	GNA15	NM_002068.1	0.0149241	-1.67405	0.000365589
	1300730	GNAI2	NM_002070.2	0.000209175	-1.43322	2.48e-06
	6100075	GNAS	NM_016592.2	0.0179801	-1.36548	0.000458343
	2710114	GNB1	NM_002074.2	6.5e-05	-1.49827	6.38e-07
	10170	GNG5	NM_005274.1	0.0426586	-1.42651	0.0013593
	6580041	GNLY	NM_006433.2	0.0306337	3.03141	0.00088014
	2600059	GNPDA1	NM_005471.3	0.00256513	-1.52873	4.39e-05
	6110392	GNS	NM_002076.2	6.06e-15	-3.36034	1.54e-18
	1570154	GPNMB	NM_002510.2	1.47e-09	-2.84636	4.67e-08
	6840164	GPNMB	NM_001005340.1	6.52e-06	-7.33345	3.33e-12
	3520598	GPR162	NM_019858.1	1.05e-13	-3.97496	5.12e-17
	5670437	GPR183	NM_004951.4	0.0232301	-1.48607	0.000627587
	5270674	GPR68	NM_003485.3	0.00131016	-1.72348	2e-05
	6420386	GPSM3	NM_022107.1	0.00231634	-1.40024	3.92e-05
	60647	GPX1	NM_201397.1	3.39e-09	-3.26541	8.89e-12
	2600382	GPX4	NM_001039847.1	0.00761196	-1.49216	0.000301015
	6520128	GPX4	NM_001039847.1	0.0127738	-1.52165	0.000157458
	6380112	GRAMD4	NM_015124.2	0.0364738	-1.34855	0.00110431
	70070	GRINA	NM_000837.1	0.0034717	-1.4659	0.000194176
	3800392	GRINA	NM_001009184.1	0.00890399	-1.70762	6.23e-05
	6370682	GRIPAP1	NM_207672.1	0.00310715	2.09874	5.47e-05
	1940021	GRN	NM_002087.2	2.47e-09	-2.87251	1.09e-09
	6840184	GRN	NM_002087.2	2.22e-07	-2.99707	6.02e-12
	6270615	GSDMB	NM_001042471.1	0.00885583	1.51928	0.000192188
	5390608	GSDMB	NM_018530.2	0.00177885	1.50218	2.85e-05
	2370482	GSN	NM_198252.2	4.12e-08	-1.99127	1.58e-10
	4900070	GSTO1	NM_004832.1	0.00604547	-1.5392	0.00011955
	2360184	GTF2F2	NM_004128.1	0.0119919	-1.34657	0.000278272
	4200110	GTF3C6	NM_138408.2	0.0048891	1.45227	9.3e-05
	630278	H1F0	NM_005318.2	2.82e-05	-2.47865	2.49e-07
	2360471	H2AFY	NM_138609.2	6.14e-09	-1.81564	1.7e-05
	4260414	H2AFY	NM_004893.2	0.00113855	-2.13618	1.75e-11
	2850026	H3F3A	NM_002107.3	3.23e-06	-1.37564	0.000818158
	3460477	H3F3A	NM_002107.3	0.00303213	-1.50921	5.31e-05
	2030553	H3F3A	NM_002107.3	0.0288592	-1.65332	2.16e-08
	1050414	HAMP	NM_021175.2	0.000485167	-1.87872	6.49e-06
	2690390	HCG4	NR_002139.1	0.0150184	1.79356	0.000369908
	6270022	HCK	NM_002110.2	0.000476006	-1.93298	6.36e-06
	1580088	HCST	NM_001007469.1	3.32e-05	-1.6662	1.75e-07
	2260113	HCST	NM_014266.3	2.06e-05	-1.96368	3.01e-07
	360689	HEBP1	NM_015987.3	3.23e-06	-1.92963	2.15e-08
	3800139	HEXB	NM_000521.2	3.22e-12	-3.63374	2.73e-15
	5570279	HIST1H1C	NM_005319.3	7.94e-06	-2.08581	5.87e-08
	290730	HIST1H2BD	NM_138720.1	0.00985067	-1.69616	0.000219201
	6110630	HIST1H2BK	NM_080593.1	3.37e-11	-2.36567	3.95e-14
	1660196	HK1	NM_033500.1	0.000395607	-1.43976	5.08e-06
	6060730	HK2	NM_000189.4	0.00982483	-1.71876	0.000217585
	3060612	HK3	NM_002115.1	1.39e-05	-1.86874	1.12e-07
	5220070	HLA-F	NM_001098479.1	0.000141708	1.79685	1.58e-06
	7380608	HMGCL	NM_000191.2	0.000174198	-1.38534	2.02e-06
	7100121	HNMT	NM_006895.2	0.00134346	-1.37551	4.42e-07
	4220168	HNMT	NM_001024074.1	0.00875352	-1.54469	0.000189041
	3870102	HNMT	NM_001024074.1	4.73e-05	-1.64272	2.07e-05
	7320424	HNRNPA1P10	NR_002944.2	0.0138832	1.58053	0.000332744
	1820093	HNRNPA1P4	XM_939887.2	0.00653303	1.72822	0.000130713
	6560672	HNRNPR	NM_005826.2	0.000140563	1.45808	1.56e-06
	1410400	HNRNPU	NM_004501.3	0.0176512	1.91626	0.000448839
	6560451	HNRPLL	NM_138394.2	0.0476626	-1.39663	0.00157527
	520184	HPCAL1	NM_134421.1	4.99e-09	-2.25301	1.4e-11
	670736	HPD	NM_002150.2	0.0221827	1.44688	0.000594594
	630619	HPSE	NM_006665.3	0.000159418	-2.39802	1.8e-06
	5130139	HSBP1	NM_001537.2	0.000341962	-1.40191	4.29e-06
	1500608	HSD3B7	NM_025193.2	0.00012855	-1.42892	1.41e-06
	160092	HSPA6	NM_002155.3	1.46e-05	-1.90531	1.19e-07
	7200079	HSPA7	NR_024151.1	0.000178643	-1.47398	2.09e-06
	7200608	HSPB1	NM_001540.2	1.17e-05	-2.02356	9.23e-08
	6420142	HSPBAP1	NM_024610.4	0.013989	-1.36033	0.000336463
	6960072	HSPD1	NM_002156.4	0.00316248	1.73375	5.6e-05
	2680170	HSPE1	NM_002157.1	0.000254869	1.86981	3.1e-06
	730612	HTRA1	NM_002775.3	6.83e-20	-3.71037	1.45e-24
	4880433	IDH2	NM_002168.2	0.00194881	-1.60605	3.17e-05
	5570711	IDO1	NM_002164.4	0.00011788	5.04935	1.28e-06
	380259	IDO1	NM_002164.3	9.03e-05	4.92975	9.35e-07
	2710142	IER5L	NM_203434.2	6.7e-06	-1.3102	4.84e-08
	6620050	IFFO1	NM_080730.2	5.4e-05	-1.79588	5.17e-07
	2000300	IFI30	NM_006332.3	1.87e-12	-5.45566	1.23e-15
	2570300	IFI44	NM_006417.3	0.00633875	2.42842	0.000126289
	3870338	IFI44L	NM_006820.1	3.12e-05	3.50832	2.81e-07
	5360156	IFITM1	NM_003641.3	0.0267617	1.82238	0.000747361
	630725	IFNG	NM_000619.2	0.00377915	4.9444	6.9e-05
	2470358	IFNGR1	NM_000416.1	1.06e-11	-3.5535	1.1e-14
	2570291	IFNGR2	NM_005534.2	0.0244877	-1.56206	0.000668303
	4210463	IFT122	NM_052989.1	0.0021048	-1.30981	3.47e-05
	2810156	IGF2R	NM_000876.2	4.41e-09	-2.39834	1.19e-11
	3850202	IGSF6	NM_005849.1	0.000648369	-1.88068	9.16e-06
	6180093	IL10	NM_000572.2	0.000660527	1.53858	9.34e-06
	5670719	IL10RB	NM_000628.3	5.19e-06	-1.83483	3.66e-08
	1260341	IL13RA1	NM_001560.2	3.64e-06	-2.53697	2.46e-08
	3710221	IL17RA	NM_014339.4	0.00649969	-1.41065	0.000129771
	2190717	IL18BP	NM_173042.2	4.4e-09	-5.66427	1.18e-11
	1980672	IL1A	NM_000575.3	0.00618099	4.19838	0.000122884
	840685	IL1B	NM_000576.2	3.79e-05	5.15584	3.49e-07
	5890689	IL1F9	NM_019618.2	6.71e-06	6.30189	4.87e-08
	1740451	IL1R2	NM_173343.1	0.00654695	-2.11688	0.000131269
	6510026	IL23A	NM_016584.2	6.32e-08	1.89635	2.57e-10
	1660746	IL24	NM_181339.1	0.000235911	3.56712	2.83e-06
	4290201	IL24	NM_006850.2	0.00210238	3.48117	3.46e-05
	6520347	IL24	NM_006850.2	1.21e-05	2.60602	9.57e-08
	130021	IL2RA	NM_000417.1	0.0114392	1.51278	0.000262056
	3440754	IL32	NM_001012633.1	0.011612	2.67921	0.000266507
	4040576	IL6	NM_000600.1	0.000449262	7.38028	5.95e-06
	1570553	IL8	NM_000584.2	9.52e-05	3.38899	9.91e-07
	1980309	IL8	NM_000584.2	0.00510952	1.55202	9.78e-05
	4230132	ILK	NM_004517.2	0.0370533	-1.31188	0.00112656
	2340241	IMPA2	NM_014214.1	1.79e-05	-1.35251	1.48e-07
	6250064	IRF1	NM_002198.1	0.00222875	1.78907	3.73e-05
	2000022	IRF9	NM_006084.4	0.000202889	1.55594	2.39e-06
	6330132	ISG20	NM_002201.4	0.0258982	1.79143	0.00071612
	6330338	ITGA5	NM_002205.2	8.59e-06	-2.24429	6.43e-08
	1710070	ITGAM	NM_000632.3	0.00824891	-1.42471	0.000174301
	4490500	ITGAX	NM_000887.3	2.83e-11	-4.30019	3.18e-14
	610452	ITGB1	NM_002211.2	0.000398591	-1.58786	5.16e-06
	7200156	ITGB2	NM_000211.1	1.05e-10	-3.71233	4.44e-13
	3890373	ITGB2	NM_000211.2	2.55e-10	-3.72814	1.56e-13
	2650114	ITGB5	NM_002213.3	1.44e-07	-1.50534	3.04e-09
	2490411	ITGB5	NM_002213.3	5.64e-07	-1.53025	6.66e-10
	1110669	ITM2C	NM_001012516.1	0.0424413	1.51662	0.00134968
	2100253	JAKMIP2	NM_014790.3	0.000840905	-1.70606	1.22e-05
	2650092	JOSD2	NM_138334.1	0.019942	-1.35618	0.000517645
	70044	JTB	NM_006694.2	0.000123741	-1.33996	1.35e-06
	5560500	KCTD12	NM_138444.3	0.02294	-1.59254	0.000617322
	5290193	KCTD6	NM_153331.2	0.00124711	-1.62317	1.89e-05
	1190246	KDM2B	NM_032590.3	0.00774905	-1.51674	0.000161278
	4050475	KIAA0319L	NM_024874.3	0.000395009	1.54901	5.06e-06
	4880392	KIAA1539	NM_025182.2	2.49e-06	-1.95038	1.55e-08
	5340162	KIAA1598	NM_018330.4	2.18e-05	-2.03444	1.87e-07
	7040707	KIF1B	NM_015074.2	0.000464136	-1.67571	6.19e-06
	2570438	KIFC3	NM_005550.2	1.35e-07	-2.53041	6.08e-10
	3140242	KIR2DL3	NM_014511.3	0.00457873	-3.08155	8.65e-05
	6290152	KIR2DL4	NM_001080770.1	0.00601914	-1.62092	0.000127454
	2140719	KIR2DL4	NM_002255.5	0.0172056	-2.09356	0.000435322
	2900360	KIR2DL4	NM_002255.3	0.00639044	-2.68949	0.00011852
	1740328	KIR2DL5A	NM_020535.3	0.0350038	-1.56706	0.00104646
	4640553	KIR3DL1	NM_013289.1	0.0388038	-1.69673	0.00120361
	3390292	KLF9	NM_001206.2	3.87e-06	-1.67742	2.65e-08
	5290259	KLHL22	NM_032775.2	0.027531	-1.3648	0.000777007
	5090747	KRI1	NM_023008.2	0.0232549	1.37262	0.000629242
	3460685	KYNU	NM_003937.2	0.0107955	-1.67355	0.000244797
	1570669	LACTB	NM_032857.2	0.0357614	-1.74543	0.00107441
	3060292	LAMP2	NM_002294.1	1.21e-05	-1.66848	8.54e-05
	780041	LAMP2	NM_013995.1	0.00257503	-1.72297	4.41e-05
	6480142	LAMP2	NM_002294.1	0.00453552	-2.0803	9.62e-08
	7320546	LAMP3	NM_014398.2	0.0132179	2.04065	0.00031344
	7050494	LAPTM4A	NM_014713.3	0.00226964	-1.69328	3.82e-05
	5360376	LAPTM5	NM_006762.1	6.2e-05	-1.67811	6.04e-07
	620300	LASP1	NM_006148.1	0.00316248	-1.48434	5.59e-05
	5690064	LASS6	NM_203463.1	0.00859943	-1.48771	0.000184499
	3060092	LAT2	NM_022040.2	0.013865	-1.59179	0.000331719
	2810669	LCMT1	NM_016309.2	0.0125555	-1.45251	0.000294379
	6350161	LCP1	NM_002298.2	0.000155934	-1.64516	1.74e-06
	3190092	LDHA	NM_005566.1	0.00565029	1.3588	0.00011018
	1030768	LDLRAP1	NM_015627.2	0.00131692	-1.33801	2.02e-05
	6980255	LEPROT	NM_017526.2	0.03033	-1.75654	0.000866279
	6620392	LFNG	NM_001040167.1	0.000910779	-1.69164	1.32e-05
	1450193	LGALS1	NM_002305.3	0.000242046	-1.89106	2.92e-06
	5420377	LGALS3	NM_002306.1	6.94e-10	-3.7912	1.43e-12
	1300452	LGMN	NM_001008530.1	1.35e-07	-2.65465	1.98e-07
	4560129	LGMN	NM_001008530.1	2.3e-05	-5.05001	6.13e-10
	360132	LHFPL2	NM_005779.1	4.68e-06	-2.90242	3.27e-08
	3370594	LILRA2	NM_006866.1	2.83e-06	-2.13942	1.81e-08
	540671	LILRB2	NM_001080978.1	7.26e-06	-2.84749	5.32e-08
	2470017	LILRB3	NM_006864.2	7.03e-09	-3.49001	2.05e-11
	1820114	LILRB4	NM_001081438.1	0.0143811	-1.7752	0.000347113
	6420450	LIME1	NM_017806.1	0.0461032	-1.49083	0.00150713
	990358	LIMS1	XM_938773.1	5.19e-12	-2.37918	4.84e-15
	5360148	LIPA	NM_000235.2	0.000166002	-2.53434	1.9e-06
	2630768	LMNA	NM_005572.3	1.65e-10	-1.89056	1.85e-06
	6020424	LMNA	NM_005572.3	0.000162456	-3.23878	2.59e-13
	1850561	LMOD3	NM_198271.2	0.0274762	1.85857	0.000774297
	10152	LOC100128266	XR_038984.1	0.0001668	1.93704	1.91e-06
	520427	LOC100128266	XR_037888.1	0.000332556	1.59845	4.16e-06
	2630246	LOC100128288	NR_024447.1	0.00112533	2.11991	1.67e-05
	6590349	LOC100129034	XM_001720357.1	1.06e-07	-1.87301	4.6e-10
	7570546	LOC100129269	XM_001719843.1	0.0211128	1.8113	0.000557425
	7000328	LOC100129550	NR_024618.1	0.00564616	-1.3664	0.00010998
	6060014	LOC100132247	NM_001135865.1	0.000424338	1.86996	5.56e-06
	2640082	LOC390940	XM_001129773.1	4.12e-08	-1.67396	1.58e-10
	160091	LOC399804	XR_037881.1	0.00394225	2.0276	7.26e-05
	4920379	LOC401076	XR_038201.1	0.0150184	-1.56312	0.000369512
	4570451	LOC401233	NM_001013680.1	0.0174904	-1.45927	0.000443639
	6520035	LOC402112	XR_019262.2	0.000964236	2.81331	1.41e-05
	3520603	LOC440311	XR_038867.1	0.0339326	1.76482	0.00100631
	840296	LOC440926	NR_002315.1	0.00156845	-1.57326	5.19e-06
	2360136	LOC440926	NR_002315.1	0.000399916	-1.73237	2.48e-05
	3840474	LOC441481	XR_038228.1	0.000585452	-1.79236	8.14e-06
	2760189	LOC613037	NR_002555.2	0.00139561	1.75565	2.17e-05
	1230022	LOC642817	XR_018564.1	0.0138021	2.09948	0.000329922
	3870152	LOC643167	XR_038497.1	0.0161196	1.35741	0.000401019
	4180402	LOC644914	XM_930111.2	0.0165072	-1.66758	0.00041241
	4390315	LOC645436	XM_928473.1	0.0316123	2.60477	0.000916288
	70121	LOC645638	XR_040455.1	1.3e-07	-5.48612	5.85e-10
	6110673	LOC645691	XM_928701.3	0.0125429	2.59923	0.000293716
	150609	LOC652493	XM_941953.1	0.0144525	2.0785	0.000349904
	6350148	LOC652826	XM_942509.2	0.0022838	1.58001	3.85e-05
	2030132	LOC653506	XM_927769.1	0.0177636	-1.66447	0.000452073
	7400156	LOC728138	XM_001716499.1	0.0103936	-1.42498	0.000233922
	5390500	LOC728643	NR_003277.1	0.000408136	3.11966	5.32e-06
	1990328	LOC728732	XR_015658.2	0.00358897	2.34203	6.49e-05
	1940470	LOC728734	XM_001132754.1	0.00407562	1.46941	7.52e-05
	5670280	LOC728755	XM_001128377.2	0.0342336	1.31017	0.00101619
	1400626	LOC728873	XR_015679.2	0.00555734	1.67638	0.000107779
	1580746	LOC730246	XR_016080.2	0.00550266	1.48089	0.000106253
	6220762	LOC730256	XM_001134398.1	0.000205993	1.75649	2.43e-06
	5560674	LPL	NM_000237.2	0.0293966	-1.32109	0.00083526
	2710286	LRP1	NM_002332.2	2.83e-07	-1.39867	1.42e-09
	2650521	LRPAP1	NM_002337.1	0.00467933	-1.53889	8.86e-05
	3850678	LRRC25	NM_145256.2	4.69e-10	-1.31495	0.00028068
	5310397	LRRC25	NM_145256.2	0.0120636	-2.40654	9.24e-13
	5310328	LRRC31	NM_024727.2	0.000417582	-1.52634	5.46e-06
	5220678	LRRC33	NM_198565.1	0.0179417	-1.51227	0.000456985
	650112	LST1	NM_007161.2	1.17e-08	-1.60232	0.000294542
	4280435	LST1	NM_205839.1	3.43e-08	-2.11956	1.27e-10
	1470593	LST1	NM_205840.1	0.0125555	-2.36767	3.68e-11
	1430524	LTA4H	NM_000895.1	2.35e-12	-3.16478	1.86e-15
	4640064	LTBR	NM_002342.1	3.83e-06	-1.97888	2.62e-08
	70167	LY96	NM_015364.2	2.85e-07	-2.6232	1.43e-09
	3190288	LYL1	NM_005583.3	1.94e-05	-1.94557	1.63e-07
	4810162	LYZ	NM_000239.1	1.51e-11	-5.17457	1.63e-14
	6650575	MADD	NM_130473.1	0.049979	-1.32089	0.00167299
	2060440	MAFB	NM_005461.3	4.43e-09	-4.52281	1.21e-11
	7550202	MAFF	NM_012323.2	0.0308201	1.8066	0.000889413
	6330068	MAN2B1	NM_000528.2	3.16e-05	-1.69214	2.85e-07
	1570110	MANBAL	NM_001003897.1	0.0318851	-1.37915	0.000925547
	5490240	MAP1LC3A	NM_181509.1	3.34e-08	2.87505	1.23e-10
	2490754	MAP1LC3B	NM_022818.3	0.0067379	-1.46193	0.000136888
	150148	MAP1S	NM_018174.4	0.00217039	-1.61541	3.6e-05
	3170017	MAP2K3	NM_002756.3	0.00694611	-1.6013	0.000142214
	4890068	MAP3K11	NM_002419.3	0.00566178	-1.52262	0.000110524
	2970563	MAP7D1	NM_018067.2	0.00128593	-1.70197	1.3e-08
	4880735	MAP7D1	NM_018067.3	2.12e-06	-1.87826	1.95e-05
	2570026	MAPK1	NM_138957.2	0.00465854	-1.50711	8.81e-05
	1440440	MAPKAPK3	NM_004635.3	8.24e-06	-1.78925	6.11e-08
	6770242	MARCKSL1	NM_023009.4	0.00553719	-1.73741	0.000107271
	3850441	MAZ	NM_001042539.1	0.00185609	-1.32155	3e-05
	3800470	MBOAT7	NM_024298.2	1.06e-09	-2.22046	2.36e-12
	4890703	MBTD1	NM_017643.1	0.0215217	1.66918	0.000571866
	6450056	MCOLN1	NM_020533.1	1.18e-08	-2.4574	3.78e-11
	5490068	MCOLN2	NM_153259.2	0.0390195	1.79385	0.00121195
	3390326	ME1	NM_002395.3	2.15e-06	-1.63023	1.33e-08
	5420243	MED15	NM_001003891.1	0.0461032	-1.32113	0.00150635
	5820598	MED16	NM_005481.2	0.034752	1.38116	0.00103746
	4730315	MERTK	NM_006343.2	8.91e-17	-1.48088	1.18e-06
	7550066	MERTK	NM_006343.2	0.000111001	-2.85881	9.44e-21
	1820008	METTL7A	NM_014033.3	0.000114597	-1.59902	1.22e-06
	510288	MFSD1	NM_022736.1	4.26e-08	-2.36039	1.64e-10
	1430026	MFSD6	NM_017694.3	0.0349255	-1.3509	0.00104338
	5900592	MGAT1	NM_002406.2	1.43e-06	-1.95528	8.21e-09
	430438	MIAT	NR_003491.1	8.54e-06	2.24856	6.36e-08
	6580121	MID1IP1	NM_021242.3	0.0442752	-1.42451	0.00142863
	5860722	MIR155HG	NR_001458.3	0.000168577	2.57668	1.94e-06
	3990307	MIR302C	NR_029858.1	0.00295484	2.11282	5.15e-05
	6450278	MKNK1	NM_003684.3	7.98e-09	-2.52483	2.37e-11
	240577	MMGT1	NM_173470.1	0.000104575	-1.45637	1.1e-06
	3360224	MMP1	NM_002421.2	0.00912281	2.02817	0.00019972
	150180	MMP10	NM_002425.1	0.00877034	1.37916	0.00018959
	3180528	MMP9	NM_004994.2	2.91e-11	-11.0387	3.33e-14
	7560471	MOBKL2C	NM_145279.4	0.000375264	-1.74801	4.76e-06
	5310554	MPP1	NM_002436.2	2.46e-05	-3.24051	2.14e-07
	3800445	MRPL24	NM_024540.2	0.00884074	1.37945	0.000191578
	7610747	MRPL24	NM_145729.1	0.0450448	1.35461	0.00146109
	2230626	MRPL33	NM_004891.2	0.0212183	1.36808	0.000562455
	5340138	MRPS18B	NM_014046.2	0.0232404	1.30115	0.000628357
	5690328	MRPS33	NM_016071.2	0.0354102	1.33237	0.00105936
	6400195	MRPS6	NM_032476.2	8.12e-08	-1.77857	3.42e-10
	3190521	MS4A1	NM_152866.2	0.0274152	1.32242	0.000771999
	5810170	MS4A14	NM_001079692.1	3.56e-06	-1.37298	9.43e-05
	840689	MS4A14	NM_032597.3	0.00495096	-2.30978	2.4e-08
	2260129	MS4A6A	NM_022349.2	0.000700007	-1.31457	9.94e-06
	3840564	MS4A7	NM_206938.1	1.99e-05	-2.56815	1.33e-07
	990328	MS4A7	NM_206938.1	1.61e-05	-3.42074	1.68e-07
	6200402	MT1A	NM_005946.2	0.00596141	2.49037	0.000117004
	130093	MT1H	NM_005951.2	0.0067379	-1.34813	0.000137237
	450615	MT2A	NM_005953.2	1.18e-05	3.77883	9.26e-08
	1260373	MTMR14	NM_001077525.1	0.00113855	-1.52788	1.7e-05
	460039	MTMR3	NM_021090.3	0.0120636	-1.33443	0.000280703
	4210128	MTPN	NM_145808.1	0.0107671	-1.34404	0.000243697
	670086	MXD1	NM_002357.2	6.52e-06	-2.51835	4.66e-08
	2970730	MYADM	NM_001020820.1	0.0334733	-1.49766	0.000990075
	5810471	MYO1F	NM_012335.2	0.00394225	-1.58473	7.26e-05
	3360408	MYO9B	NM_004145.2	0.00664	-1.48684	0.000134377
	4670592	MYOF	NM_013451.3	0.000178643	-1.74926	1.2e-05
	3170273	MYOF	NM_133337.1	0.000827859	-2.05308	2.09e-06
	4060041	MYST1	NM_032188.1	0.0442111	-1.39151	0.00142469
	5810367	N4BP2	NM_018177.2	0.00804961	1.84658	0.000168726
	3450326	NAGK	NM_017567.2	3.67e-07	-2.02175	1.87e-09
	3060523	NAMPT	NM_005746.2	0.0451371	2.36816	0.00146504
	7650020	NCEH1	NM_020792.3	1.63e-09	-1.67872	7.89e-10
	7210327	NCEH1	NM_020792.3	1.68e-07	-2.23577	3.75e-12
	3180681	NCF1C	NR_003187.1	1.39e-07	-3.2039	6.33e-10
	70008	NCF2	NM_000433.2	1.69e-07	-2.72592	7.99e-10
	1940041	NCF4	NM_000631.3	1.46e-05	-2.0756	1.2e-07
	1990762	NCKAP5L	NM_020941.1	0.0194267	-1.31231	0.000502624
	1300671	NCOA4	NM_005437.2	9.24e-10	-2.3654	1.96e-12
	2350156	NCRNA00085	NR_024330.1	1.2e-05	-1.53409	9.51e-08
	6350189	NCRNA00152	NM_052871.3	0.0255144	1.69634	0.000702806
	7210719	NCSTN	NM_015331.2	0.0223125	-1.51738	0.000598545
	4050681	NDUFV2	NM_021074.1	0.0201542	1.30528	0.000524432
	1190719	NEFH	NM_021076.2	0.0022547	1.38761	3.79e-05
	5860463	NEK6	NM_014397.3	0.0346729	-1.35852	0.00103436
	3120139	NENF	NM_013349.3	9.11e-06	-1.74083	6.84e-08
	4200692	NEU1	NM_000434.2	0.0137639	-1.65107	0.000328718
	1710504	NFKB2	NM_001077493.1	0.0214124	1.5068	0.000568507
	540139	NFKBIE	NM_004556.2	8.49e-09	-2.18242	2.55e-11
	6380291	NFU1	NM_001002755.1	0.00113529	1.44908	1.69e-05
	1230731	NFXL1	NM_152995.4	2.94e-05	-2.81671	2.63e-07
	130673	NHP2	NM_017838.3	0.00347299	1.58753	6.24e-05
	5960678	NISCH	NM_007184.3	2.07e-07	-2.40298	1.01e-09
	1820504	NME1	NM_000269.2	0.0211586	1.84273	0.000559484
	2760358	NME1-NME2	NM_001018136.1	0.00138056	1.63732	2.13e-05
	5550220	NOP56	NM_006392.2	0.00169972	1.60737	2.7e-05
	2190189	NOP58	NM_015934.3	0.0198582	1.49874	0.00051505
	540075	NPC2	NM_006432.3	3.22e-09	-3.69595	8.25e-12
	540243	NPL	NM_030769.1	1.4e-11	-3.07049	5.44e-09
	110653	NPL	NM_030769.1	9.73e-07	-4.05374	1.48e-14
	830553	NPTN	NM_017455.2	0.000962499	-1.52943	1.41e-05
	2970167	NSUN5P2	NM_149379.1	0.0380301	1.34513	0.00116873
	1010253	NT5C2	NM_012229.2	0.00219426	-1.50594	3.65e-05
	6840301	NT5DC2	NM_022908.1	7.09e-14	-2.0458	3e-17
	5960477	NTAN1	NM_173474.2	0.0323311	-1.47244	0.000944652
	110092	NUDT14	NM_177533.2	0.00195798	-1.61714	3.19e-05
	4230403	NUMB	NM_003744.5	4.18e-07	-1.92564	2.17e-09
	4850164	NUP214	NM_005085.2	0.000192158	-1.57506	2.26e-06
	4200025	OAF	NM_178507.2	1.17e-05	-1.59412	9.19e-08
	7100239	OAZ1	NM_004152.2	0.000402425	-1.37387	5.23e-06
	4070017	ODC1	NM_002539.1	0.0460139	1.51551	0.00150028
	2680072	OLFM1	NM_014279.4	7.3e-07	-1.30921	4.04e-09
	7150019	OLFML2B	NM_015441.1	1.05e-13	-2.00435	5.03e-17
	7510132	OLR1	NM_002543.3	5.73e-12	-5.07997	5.56e-15
	5050537	OPLAH	NM_017570.2	2.4e-10	-1.49851	4.06e-13
	4180717	OSBPL2	NM_144498.1	0.0442378	-1.44667	0.00142648
	150762	OSCAR	NM_130771.3	0.00080688	-1.50056	3.55e-05
	1820450	OSCAR	NM_133169.2	0.00214411	-1.84886	1.16e-05
	3450608	OSTC	NM_021227.2	0.00207098	1.59853	3.4e-05
	730291	OXR1	NM_181354.3	0.00862116	-1.53468	0.000185597
	2060605	P2RX4	NM_002560.2	0.039302	-1.616	0.00122239
	3930379	P2RY11	NM_002566.4	0.00343229	-1.51313	6.13e-05
	4390059	P2RY6	NM_176796.1	0.00042438	-1.62921	5.57e-06
	7610301	PABPN1	NM_004643.1	0.016864	1.34128	0.000425966
	7550333	PACSIN2	NM_007229.1	1.37e-08	-2.20219	4.57e-11
	6250685	PAK1	NM_002576.3	0.00150893	-1.36891	2.37e-05
	130187	PAPSS1	NM_005443.4	9.07e-09	-1.54157	1.48e-05
	1820528	PAPSS1	NM_005443.4	0.00101046	-1.91934	2.77e-11
	3390289	PARL	NM_018622.5	0.00608934	-1.30238	0.000120675
	2340072	PARP12	NM_022750.2	0.00407562	1.69602	7.54e-05
	6330341	PARP8	NM_024615.2	0.049109	1.52966	0.00163243
	5700735	PARP9	NM_031458.1	0.0123389	1.84032	0.000287632
	3140707	PARP9	NM_031458.1	0.00884074	1.70815	0.000191673
	6200685	PARVG	NM_022141.4	1.65e-08	-2.26287	5.53e-11
	2470634	PBX3	NM_006195.4	0.0148206	-1.44859	0.000361799
	1500164	PCBP1	NM_006196.2	0.0130802	-1.35887	0.00030879
	2480577	PDE4B	NM_002600.3	0.000925982	2.04455	1.35e-05
	4850327	PDGFC	NM_016205.1	0.000123008	-1.45315	1.34e-06
	3310504	PDK4	NM_002612.3	1.83e-09	-1.57476	4.26e-12
	4560164	PDLIM7	NM_213636.1	2.68e-05	-2.02645	2.34e-07
	3420288	PDPN	NM_001006625.1	3.91e-06	-1.43205	2.69e-08
	5890131	PDXK	NM_003681.4	6.99e-05	-2.14642	6.93e-07
	3610228	PEA15	NM_003768.2	2.8e-07	-2.28556	1.4e-09
	430747	PECAM1	NM_000442.3	7.8e-09	-2.45622	2.29e-11
	940021	PEX11B	NM_003846.1	0.00305338	1.3368	5.36e-05
	4220630	PFDN5	NM_145897.2	7.93e-05	-1.32535	4.01e-05
	1170619	PFDN5	NM_002624.3	0.00236054	-1.42824	8e-07
	4120053	PFKFB3	NM_004566.2	0.00113855	2.18909	1.7e-05
	7400653	PFKFB4	NM_004567.2	0.000288216	-1.513	3.53e-06
	6940066	PFN1	NM_005022.2	7.16e-05	-1.53358	7.14e-07
	2640377	PGCP	NM_016134.2	2.05e-06	-1.84617	1.24e-08
	6110400	PGK1	NM_000291.2	1.39e-05	1.70928	1.12e-07
	6100521	PHF11	NM_001040443.1	0.0022547	1.5811	3.79e-05
	1510196	PHF11	NM_001040443.1	0.0316123	1.47804	0.00091595
	5900725	PHLDA1	NM_007350.3	0.00524217	-1.84862	0.000100704
	5860187	PHYH	NM_001037537.1	0.00989163	-1.36932	0.00022095
	1050168	PI3	NM_002638.2	5.25e-05	1.53484	5e-07
	4180376	PI4K2A	NM_018425.2	0.00561274	-1.32662	0.000109091
	1410114	PID1	NM_017933.3	0.000563538	-2.17269	7.74e-06
	2030088	PILRA	NM_178273.1	0.000108401	-2.15468	2.94e-06
	650040	PILRA	NM_178272.1	0.000243113	-2.49039	1.15e-06
	3130301	PIM1	NM_002648.2	0.00754841	1.85536	0.000155824
	6200168	PIM2	NM_006875.2	8.69e-05	2.25702	8.91e-07
	2570008	PIP5K1C	NM_012398.1	0.0460139	-1.39435	0.00150032
	6960215	PITPNM1	NM_004910.1	0.000616022	-1.546	8.63e-06
	520431	PJA2	NM_014819.3	0.0344209	-1.59468	0.00102393
	160170	PKM2	NM_182471.1	1.05e-06	-1.83655	5.89e-09
	1990672	PLA2G4C	NM_003706.1	0.0331695	-1.5066	0.000980387
	3390438	PLA2G7	NM_005084.2	2.06e-06	-3.63663	1.25e-08
	4830113	PLAC8	NM_016619.1	0.00105732	1.90382	1.56e-05
	2490372	PLAC8	NM_016619.1	0.00223824	1.87332	3.75e-05
	360475	PLAUR	NM_001005376.1	7.46e-05	-2.16317	7.49e-07
	2140288	PLBD1	NM_024829.4	3.53e-08	-3.14498	1.32e-10
	2260131	PLCG1	NM_182811.1	0.0402307	1.32382	0.00125809
	6380093	PLD3	NM_001031696.1	7.16e-11	-4.32324	1.03e-13
	4810020	PLEK	NM_002664.1	0.00302602	-1.91175	5.29e-05
	4010397	PLEKHG3	NM_015549.1	0.000396263	-1.43331	5.1e-06
	3390092	PLEKHM2	NM_015164.1	3.37e-05	-1.70521	3.06e-07
	3450280	PLEKHO1	NM_016274.4	0.0115948	-1.51501	0.000265868
	3990546	PLEKHO2	NM_025201.3	4.12e-12	-3.37432	3.58e-15
	1400446	PLIN2	NM_001122.2	0.000573629	-1.74442	8.97e-06
	460204	PLIN2	NM_001122.2	0.000638764	-1.98145	7.92e-06
	620008	PLIN3	NM_005817.3	0.000438756	-1.66766	5.79e-06
	60437	PLOD1	NM_000302.2	2.09e-08	-2.14844	7.36e-11
	5900497	PLXDC2	NM_032812.7	0.000448913	-1.58459	5.94e-06
	10673	PLXNB2	NM_012401.2	1.73e-07	-2.32859	8.28e-10
	7560138	PMP22	NM_153321.1	2.65e-10	-3.14271	4.77e-13
	1690446	PNPLA6	NM_006702.3	3.53e-08	-1.80768	1.32e-10
	580435	POLD2	NM_001127218.1	0.0455715	1.36687	0.00148105
	2120286	POLE4	NM_019896.2	0.0314454	-1.30314	0.000909454
	3870220	POLG	NM_002693.1	0.02708	1.43852	0.000759693
	1230754	POR	NM_000941.2	0.00178016	-1.65727	2.85e-05
	4850138	POTEF	NM_001099771.1	0.0148512	-1.43824	0.000363176
	2230563	PPBP	NM_002704.2	3.39e-09	-5.34253	8.9e-12
	2850192	PPCS	NM_024664.2	0.0190459	-1.30408	0.000489948
	3450681	PPM1B	NM_177968.2	0.00935433	-1.39215	0.000205368
	5690554	PPM1D	NM_003620.2	0.0186979	-1.39588	0.000478226
	240348	PPM1F	NM_014634.2	5.03e-05	-1.66239	4.76e-07
	7150253	PPM1M	NM_144641.1	1.96e-07	-2.27361	9.49e-10
	3990368	PPP1CA	NM_001008709.1	0.0134577	1.42361	0.000320835
	5490333	PPP1R16B	NM_015568.2	0.00287918	1.52246	5.01e-05
	150356	PPP2R5C	NM_178588.1	0.0405727	1.38454	0.00127258
	4290475	PPP3CA	NM_000944.2	0.0123935	-1.37406	0.000289597
	7200041	PPT1	NM_000310.2	2.67e-06	-1.96615	1.68e-08
	4640131	PQLC1	NM_025078.3	4.11e-05	-1.59606	3.82e-07
	2490072	PRAM1	NM_032152.3	4.66e-06	-1.30922	3.24e-08
	6110386	PRCP	NM_005040.2	2.95e-10	-2.11716	1.52e-06
	1660300	PRCP	NM_199418.2	0.000138186	-2.67528	5.44e-13
	6180446	PRDX1	NM_181696.1	0.00707041	-1.47846	0.000145058
	5960674	PRDX2	NM_181738.1	0.000544733	1.74361	7.45e-06
	6550064	PRDX2	NM_181738.1	0.00185917	1.5925	3.01e-05
	3840072	PRG2	NM_002728.4	0.00380354	1.3611	6.95e-05
	4230626	PRKCD	NM_006254.3	3.16e-09	-2.13788	8.03e-12
	6400138	PRMT1	NM_198319.2	0.00325521	1.59757	5.8e-05
	1010082	ProbeID: 1010082		0.00389127	1.82339	7.12e-05
	1190259	ProbeID: 1190259	XM_001714505.1	0.0131941	1.90749	0.000312595
	1240576	ProbeID: 1240576	NM_197964.1	0.0460984	1.77938	0.00150445
	1440064	ProbeID: 1440064		7.07e-06	-1.57664	5.17e-08
	1440121	ProbeID: 1440121	XM_928934.1	0.0112421	1.83386	0.000256968
	1450088	ProbeID: 1450088		0.0265671	1.51946	0.000740804
	1450136	ProbeID: 1450136	XM_937514.1	0.011875	1.66101	0.000275058
	1450762	ProbeID: 1450762		0.00557032	1.30969	0.000108149
	1570307	ProbeID: 1570307	XM_945303.1	0.0462112	1.30292	0.00151262
	1690075	ProbeID: 1690075	XR_038101.1	0.0107891	1.813	0.000244422
	1690465	ProbeID: 1690465	XR_018848.1	0.0204408	1.47	0.000535305
	1710228	ProbeID: 1710228	XM_001726948.1	0.0101799	1.46802	0.000228251
	1980239	ProbeID: 1980239	XR_038252.1	0.0117945	1.51544	0.000272444
	2030020	ProbeID: 2030020		0.0360015	1.89514	0.0010862
	2260196	ProbeID: 2260196	XR_037197.1	2.88e-06	-2.33609	1.86e-08
	2320709	ProbeID: 2320709	XR_016041.2	0.0250995	1.51932	0.000690054
	2340703	ProbeID: 2340703	XR_039042.1	0.0467504	2.84472	0.00153759
	2340736	ProbeID: 2340736	XR_017589.2	0.0258466	1.66851	0.000713819
	2370192	ProbeID: 2370192	XR_019580.2	0.0307962	1.6713	0.000886505
	2490328	ProbeID: 2490328	XM_001133149.1	1.95e-12	-2.76344	1.32e-15
	2490445	ProbeID: 2490445	XM_928427.1	0.0403911	2.5042	0.00126567
	2570286	ProbeID: 2570286	XM_938382.2	0.00823325	1.6499	0.000173447
	2650400	ProbeID: 2650400	XM_944165.1	0.007776	1.76082	0.000162004
	2680612	ProbeID: 2680612	XR_019429.2	0.0166656	1.70554	0.000417648
	2710088	ProbeID: 2710088	XR_017064.2	0.000842846	1.62362	1.22e-05
	2760100	ProbeID: 2760100	XR_038455.1	0.0187998	-1.34905	0.00048141
	2810463	ProbeID: 2810463	XR_042330.1	1.49e-07	-2.54294	6.92e-10
	2940066	ProbeID: 2940066	XM_928429.1	0.0467301	1.5279	0.00153404
	3170201	ProbeID: 3170201		0.0154197	-1.35212	0.00038094
	3190053	ProbeID: 3190053	XM_931922.1	0.00966619	1.32868	0.000213049
	3290390	ProbeID: 3290390	XR_039304.1	4.53e-11	-1.6093	5.76e-14
	3310301	ProbeID: 3310301	XR_018197.1	0.00763644	1.54279	0.000158126
	3310349	ProbeID: 3310349	XR_038064.1	0.0267205	1.67374	0.000745645
	3390367	ProbeID: 3390367		0.00501475	1.42829	9.57e-05
	3460553	ProbeID: 3460553	XM_495885.3	0.000573812	1.665	7.93e-06
	3800021	ProbeID: 3800021	XM_001713938.1	0.0258989	2.06712	0.000716688
	3840471	ProbeID: 3840471	XM_001128906.2	0.00409274	1.77269	7.58e-05
	3870184	ProbeID: 3870184	XR_038026.1	3.43e-07	-1.5309	1.74e-09
	3930707	ProbeID: 3930707	XM_294473.2	0.0461843	1.56349	0.00151076
	3990689	ProbeID: 3990689	XR_016076.2	0.0154208	-1.33174	0.00038135
	4010014	ProbeID: 4010014		0.0144001	1.83528	0.00034818
	4010180	ProbeID: 4010180	XM_001718864.1	0.00133578	2.60969	2.05e-05
	4220110	ProbeID: 4220110	XM_936518.1	0.0100477	1.98957	0.00022486
	4250070	ProbeID: 4250070	XM_939742.2	0.00391195	1.42194	7.16e-05
	4250446	ProbeID: 4250446	XR_017679.2	0.0155617	1.60911	0.000385289
	4280044	ProbeID: 4280044	XR_038433.1	0.000428234	3.07526	5.63e-06
	4560669	ProbeID: 4560669	XR_038223.1	0.00935433	1.73043	0.000205383
	4760754	ProbeID: 4760754	XR_038720.1	0.000172208	2.80877	1.99e-06
	4850494	ProbeID: 4850494	XR_016363.2	4.68e-06	-2.40778	3.27e-08
	4890358	ProbeID: 4890358	XR_037510.1	0.0434155	2.00645	0.00138985
	5080079	ProbeID: 5080079		0.00011788	1.45746	1.28e-06
	5090326	ProbeID: 5090326	XR_037785.1	0.00105898	1.66449	1.57e-05
	5090382	ProbeID: 5090382	XR_038054.1	0.0102292	-2.1194	0.00022979
	510053	ProbeID: 510053	XR_016115.2	0.0014198	1.8151	2.21e-05
	520603	ProbeID: 520603	XR_038712.1	0.0112421	1.58285	0.000257066
	5310670	ProbeID: 5310670		0.00337312	1.36486	6.02e-05
	540240	ProbeID: 540240	NM_001124767.1	2.68e-05	-1.74125	2.35e-07
	540441	ProbeID: 540441	XM_001716785.1	0.00891809	-1.39069	0.000194672
	5420136	ProbeID: 5420136	XR_018707.1	0.0271736	-1.34198	0.000763468
	5690369	ProbeID: 5690369	XM_001719439.1	0.00135099	2.11557	2.08e-05
	5720768	ProbeID: 5720768		4.98e-05	-1.84725	4.69e-07
	5860136	ProbeID: 5860136	XR_015301.2	0.0327717	1.84203	0.000963643
	5960021	ProbeID: 5960021		0.00530348	-1.32747	0.00010207
	5960095	ProbeID: 5960095		0.0432354	1.3775	0.00138134
	5960167	ProbeID: 5960167	XR_017252.1	0.0382764	-1.48131	0.00118076
	6100379	ProbeID: 6100379	XM_938063.1	0.00662269	-1.39045	0.000133629
	610767	ProbeID: 610767	XR_039407.1	0.00285167	1.50091	4.95e-05
	6200575	ProbeID: 6200575		0.0219394	1.30124	0.000586214
	620609	ProbeID: 620609	XM_939738.2	0.0496204	1.62412	0.00165525
	6280273	ProbeID: 6280273	XR_015895.2	9.78e-05	1.78127	1.02e-06
	630128	ProbeID: 630128	XR_038693.1	0.00546544	2.61486	0.000105303
	6350075	ProbeID: 6350075	XM_001128698.1	1.56e-06	-1.67026	9.01e-09
	6400564	ProbeID: 6400564		0.0413038	1.42267	0.0013023
	6510246	ProbeID: 6510246	XR_018923.1	0.0467504	2.3451	0.00153819
	6560201	ProbeID: 6560201	XM_001133190.1	0.00263455	2.85157	4.54e-05
	6590082	ProbeID: 6590082		0.00931015	1.93706	0.000204019
	6590446	ProbeID: 6590446	XM_940278.1	0.00852496	2.46099	0.000182129
	6770601	ProbeID: 6770601	XM_001126471.1	0.0324729	-1.71401	0.000951768
	6860162	ProbeID: 6860162	XM_498969.2	0.0467301	1.50819	0.00153554
	6860240	ProbeID: 6860240		0.0245947	2.0553	0.000671743
	6860593	ProbeID: 6860593		0.0067379	-1.31946	0.000137022
	6900048	ProbeID: 6900048	XR_018923.1	0.0412166	3.05839	0.00129765
	6980685	ProbeID: 6980685	XM_001128558.1	0.00940012	-1.41772	0.000206587
	70286	ProbeID: 70286	NM_001045548.1	0.03218	1.87244	0.000938337
	7100376	ProbeID: 7100376	XR_018747.2	0.0231262	1.6404	0.000624292
	7150296	ProbeID: 7150296	XM_001720379.1	0.00599258	2.25564	0.000117743
	7320164	ProbeID: 7320164		0.000509868	1.33011	6.91e-06
	7320707	ProbeID: 7320707	XM_939368.1	5.07e-07	2.64116	2.67e-09
	7550750	ProbeID: 7550750	XR_019595.2	0.0496204	1.58054	0.00165573
	7560215	ProbeID: 7560215	XM_001723814.1	0.000178776	2.87079	2.1e-06
	7570228	ProbeID: 7570228	XM_001724681.1	2.53e-05	2.46751	2.2e-07
	780079	ProbeID: 780079	XM_943677.1	0.0380301	-1.31846	0.00117019
	830239	ProbeID: 830239	XM_927979.1	0.00507534	1.32508	9.7e-05
	830639	ProbeID: 830639	XM_929667.1	8.41e-06	2.39057	6.25e-08
	870037	ProbeID: 870037	XM_932044.1	0.012689	1.56565	0.000298479
	870593	ProbeID: 870593	XM_208281.7	0.00653096	1.51929	0.000130534
	990719	ProbeID: 990719		0.0364571	1.44497	0.00110303
	290181	PROCR	NM_006404.3	0.0315988	-1.309	0.00091456
	7100372	PRPF4B	NM_003913.3	0.0194393	1.30094	0.000503774
	4780521	PRPS1	NM_002764.2	0.0355509	1.38084	0.00106583
	460711	PRRC2C	NM_015172.3	0.000565655	1.61133	7.78e-06
	7650333	PSAP	NM_001042465.1	1.72e-08	-2.83559	1.42e-10
	6200086	PSAP	NM_002778.2	3.76e-08	-2.97706	5.84e-11
	3460324	PSMA3	NM_152132.1	0.0344821	1.54079	0.00102648
	5080451	PSMA5	NM_002790.2	0.000125663	1.41257	1.38e-06
	610138	PSMB2	NM_002794.3	0.00257503	1.34555	4.42e-05
	510315	PSMB5	NM_002797.2	0.0104957	1.341	0.000236443
	3180026	PSMB8	NM_148919.3	0.0413038	1.93559	0.00130302
	7210326	PSMB8	NM_004159.4	0.00617944	1.57128	0.000122723
	3420632	PSMB8	NM_148919.3	0.0372285	1.48352	0.00113425
	1940180	PSMB9	NM_002800.4	0.00878317	2.01734	0.000190053
	6100762	PSMC6	NM_002806.2	0.00824156	1.34453	0.000173797
	5340370	PSMD10	NM_002814.2	0.000517059	1.31187	7.03e-06
	150047	PSME1	NM_006263.2	0.0067379	1.32706	0.000137118
	830403	PSME2	NM_002818.2	1.17e-06	2.01102	6.65e-09
	7320747	PSTPIP1	NM_003978.2	0.0447488	-1.41125	0.00144799
	4290368	PSTPIP2	NM_024430.2	0.0086426	-1.88051	0.000186463
	510112	PTAFR	NM_000952.3	0.0015576	-1.84727	2.45e-05
	5550332	PTGFRN	NM_020440.2	2.48e-09	-1.53351	6.13e-12
	1820632	PTGS2	NM_000963.1	7.92e-06	8.77138	5.84e-08
	2260477	PTGS2	NM_000963.1	1.89e-06	5.05057	1.13e-08
	7560242	PTP4A2	XM_944915.1	0.00772559	1.57792	0.000160626
	6980253	PTPLB	NM_198402.2	0.0252667	-1.42892	0.000695447
	3140364	PTPN12	NM_002835.2	1.65e-06	-2.46157	9.55e-09
	6400465	PTPN6	NM_080548.3	1.16e-10	-2.82209	1.75e-13
	5270743	PTPRA	NM_080841.2	0.0484875	-1.38429	0.00160561
	2340673	PTPRE	NM_130435.2	1.27e-12	-2.72929	6.48e-12
	2490240	PTPRE	NM_130435.2	2.6e-09	-2.89937	7.52e-16
	4880168	PTTG1IP	NM_004339.2	5.13e-08	-1.67737	2.01e-10
	4890707	PVRL2	NM_002856.2	0.000332556	-1.6471	4.16e-06
	6860687	PYCARD	NM_013258.3	7.29e-07	-1.76911	4.01e-09
	2760427	PYGL	NM_002863.3	1.33e-12	-2.26006	8.17e-16
	5570139	QPCT	NM_012413.3	4.92e-05	-1.62088	4.62e-07
	2850021	QSOX1	NM_001004128.2	8.1e-09	-2.68238	2.42e-11
	5860279	RAB10	NM_016131.3	1.8e-06	-1.49921	1.06e-08
	6130156	RAB11FIP1	NM_001002814.1	0.000208498	-2.01337	2.47e-06
	4390487	RAB13	NM_002870.2	0.000227874	-1.49689	2.73e-06
	6590341	RAB31	NM_006868.2	0.00115587	-1.9166	1.74e-05
	2190128	RAB32	NM_006834.2	0.0387394	-1.606	0.00119997
	5720136	RAB34	NM_031934.3	0.000134005	-1.43751	1.48e-06
	450164	RAB5C	NM_201434.1	4.63e-08	-2.05445	1.79e-10
	4730685	RAB7A	NM_004637.5	0.000717487	-1.37689	1.02e-05
	3290639	RAB7B	NM_177403.3	9.86e-10	-2.16651	2.13e-12
	1940377	RAN	NM_006325.3	0.000248851	1.57255	3.02e-06
	4610047	RANBP1	NM_002882.2	4.08e-05	1.60309	3.77e-07
	6270037	RAPGEF1	NM_198679.1	5.58e-05	-1.67881	5.37e-07
	3390504	RAPGEF6	NM_016340.4	0.00477564	1.63933	9.07e-05
	7050600	RARA	NM_000964.2	0.00690296	-1.54547	0.000141184
	2650564	RARRES3	NM_004585.3	0.000114597	1.9984	1.23e-06
	5270605	RASA4P	NR_024116.2	0.00852496	-1.46943	0.0001823
	3930446	RASAL1	NM_004658.1	5.16e-12	-2.36538	4.59e-15
	5390095	RASSF2	NM_170773.1	0.0011734	-1.61678	1.77e-05
	7380626	RBM47	NM_019027.1	1.06e-09	-2.08699	8.88e-07
	2320576	RBM47	NM_019027.3	1.43e-06	-2.76046	8.15e-09
	4780600	RBM47	NM_001098634.1	8.69e-05	-3.00694	2.35e-12
	1400035	RCBTB2	NM_001268.2	2.67e-06	-3.08944	1.68e-08
	5810678	RENBP	NM_002910.4	5.98e-07	-2.2718	3.24e-09
	7570066	RFWD2	NM_022457.5	0.000531842	-1.49044	6.55e-07
	130639	RFWD2	NM_022457.5	6.63e-05	-1.56029	7.24e-06
	2650370	RFX5	NM_001025603.1	0.0497305	1.36536	0.00166151
	3180039	RGL1	NM_015149.3	1.27e-07	-3.65464	5.68e-10
	2650136	RGL2	NM_004761.2	0.00989163	-1.35297	0.000220754
	4490176	RGS1	NM_002922.3	0.000171313	2.60474	1.98e-06
	4070215	RGS12	NM_002926.3	2.68e-05	-1.65531	2.35e-07
	730685	RGS19	NM_005873.2	5.6e-08	-2.11204	2.26e-10
	510373	RHBDD2	NM_001040456.1	1.18e-10	-2.55042	1.16e-12
	6650746	RHBDD2	NM_001040456.1	5.71e-10	-2.59246	1.8e-13
	630377	RHOA	NM_001664.2	0.000783118	-1.44032	1.12e-05
	6590445	RIN2	NM_018993.2	1.08e-05	-3.77366	8.37e-08
	4150520	RIPK2	NM_003821.5	0.00048721	1.89037	6.53e-06
	1090307	RNASE1	NM_198232.1	2.93e-06	-4.44038	4.31e-08
	4010296	RNASE1	NM_198235.1	6.05e-06	-9.22652	1.9e-08
	6590041	RNASE4	NM_194431.1	2.07e-07	-1.49983	1.01e-09
	130681	RNASE6	NM_005615.4	1.36e-07	-3.96974	6.18e-10
	5670661	RNASEK	NM_001004333.2	2.94e-05	-1.48229	2.63e-07
	20487	RNF13	NM_183381.1	0.000675124	-1.92637	9.56e-06
	1510722	RNF130	NM_018434.4	1.54e-09	-2.90541	3.52e-12
	6980692	RNF135	NM_197939.1	0.000176379	-1.30321	1.82e-06
	2630376	RNF135	NM_197939.1	0.000161139	-1.61121	2.05e-06
	840482	RNF31	NM_017999.4	0.0161379	1.35036	0.000401816
	1690209	RNH1	NM_203385.1	0.0306148	-1.36189	0.000878303
	5570601	RNPEP	NM_020216.3	0.000588783	-1.47444	8.22e-06
	6370678	ROD1	NM_005156.4	0.000296159	-1.36866	3.66e-06
	4150458	RPA3	NM_002947.3	0.0346147	1.35002	0.00103116
	4040100	RPL10A	NM_007104.4	0.00657857	1.89987	0.000132181
	6860192	RPL12	NM_000976.2	0.0372928	1.5565	0.001137
	6250408	RPL12P6	XR_016704.2	0.00983232	1.81463	0.000217959
	4920070	RPL21	NM_000982.3	0.00347541	1.63859	6.25e-05
	3130682	RPL23AP7	NR_000029.1	0.0325651	1.52323	0.000955626
	1230309	RPL26	NM_000987.3	0.0402483	1.30091	0.00125949
	1470349	RPLP0	NM_053275.3	0.00666601	2.12683	0.000135209
	3370112	RPN2	NM_002951.2	0.0283536	-1.3099	0.000802023
	460445	RPS17	NM_001021.3	0.0168148	1.40178	0.000423298
	4730739	RPS6KA1	NM_002953.3	2.09e-06	-2.31612	1.28e-08
	5360424	RPS6KA2	NM_001006932.1	0.000158452	-1.48626	1.78e-06
	6330647	RPS7	NM_001011.3	0.00862116	1.37861	0.000185566
	6480209	RRAGD	NM_021244.3	0.000321221	-1.77919	4e-06
	4570670	RRAS	NM_006270.3	0.000744995	-1.66567	1.06e-05
	1030639	RRM2B	NM_015713.3	0.012042	-1.34259	0.00027969
	6860193	RTN1	NM_021136.2	1.01e-09	-2.01628	2.21e-12
	4920129	RTN3	NM_201430.1	4.88e-05	-1.61612	4.58e-07
	780402	RTN4	NM_020532.4	1.77e-06	-1.89875	0.000270703
	2230161	RTN4	NM_007008.2	0.0117406	-1.96501	1.04e-08
	7000356	RXRA	NM_002957.3	9.33e-09	-2.96273	2.88e-11
	2490195	S100A10	NM_002966.1	5.42e-05	-2.05102	1.85e-06
	540681	S100A10	NM_002966.2	0.000162456	-2.09646	5.19e-07
	110682	S100A11	NM_005620.1	5.8e-09	-2.52428	1.64e-11
	1410221	S100A12	NM_005621.1	0.0138793	-2.27104	0.000332357
	3990458	S100A4	NM_019554.2	9.49e-06	-2.42072	2.52e-06
	5290270	S100A4	NM_019554.2	0.000211905	-2.80759	7.19e-08
	2810315	S100A6	NM_014624.3	2.48e-09	-3.06729	6.13e-12
	6060468	S100A8	NM_002964.3	4.12e-08	-4.33105	1.57e-10
	3170136	SAMD9L	NM_152703.2	0.00319425	1.96668	5.67e-05
	1050544	SCAMP1	NM_004866.4	0.0241	-1.57181	0.000654661
	4810435	SCARB2	NM_005506.2	1.44e-07	-3.01669	6.66e-10
	2690598	SCPEP1	NM_021626.1	0.0134536	-1.49586	0.000320453
	1580093	SCYL1	NM_020680.3	0.000123008	-1.47228	1.34e-06
	2690026	SDC2	NM_002998.3	4.85e-10	-2.03637	9.65e-13
	6040324	SDCBP	NM_001007067.1	2.76e-08	-3.52328	9.98e-11
	3390021	SDSL	NM_138432.2	0.00272606	-1.42529	4.72e-05
	1030471	SEC61A1	NM_013336.3	0.0057161	-1.35714	0.000111705
	1580608	SEMA3E	NM_012431.1	0.00356928	2.1717	6.45e-05
	5080280	SEMA4B	NM_198925.1	0.0438244	-1.3759	0.00140666
	160368	SEMA6B	NM_032108.2	5.08e-05	-2.07437	4.82e-07
	780162	SEPN1	NM_020451.2	5.96e-05	-1.36516	8.6e-08
	1780402	SEPN1	NM_206926.1	1.11e-05	-1.66429	5.79e-07
	2680487	SERINC1	NM_020755.2	0.00712219	-1.46669	0.000146271
	2030279	SERINC3	NM_006811.2	0.03218	-1.37834	0.000939508
	5810095	SERPINB2	NM_002575.1	0.00407562	3.35685	7.53e-05
	6350209	SERPINB2	NM_002575.1	0.00964634	2.68616	0.000212407
	7200243	SERPINB7	NM_003784.2	4.88e-13	5.33065	2.69e-16
	450463	SERPINB7	NM_003784.2	4.51e-15	4.74952	1.05e-18
	2940706	SETD3	NM_032233.2	9.63e-06	-1.87756	7.32e-08
	3800435	SF3B1	NM_012433.2	0.0320335	1.34371	0.000932567
	2000500	SF3B14	NM_016047.3	0.0265669	1.37874	0.000740234
	2120376	SFRS18	NM_032870.1	0.00150893	1.42752	2.37e-05
	1580204	SFRS18	NM_032870.2	0.0272294	1.40664	0.000765612
	1410209	SGK1	NM_005627.3	1.81e-15	-3.36098	7.19e-11
	2030324	SGK1	NM_005627.3	4.48e-11	-4.29278	5.53e-14
	4390450	SGK1	NM_005627.2	2.06e-08	-7.33731	2.29e-19
	3940376	SGK3	NM_001033578.1	0.00287865	-1.49852	5e-05
	3370273	SGPL1	NM_003901.2	1.84e-06	-1.67067	1.1e-08
	1340538	SGSH	NM_000199.2	0.00666576	-1.76242	0.000135062
	6560301	SH2B3	NM_005475.1	0.00473984	-1.48052	8.99e-05
	6280240	SH3BGRL3	NM_031286.3	2.18e-05	-1.87779	1.86e-07
	130382	SH3BP1	NM_018957.3	5.49e-07	-1.96108	2.95e-09
	3450059	SH3KBP1	NM_031892.1	0.0423322	-1.37441	3.69e-05
	6020152	SH3KBP1	NM_031892.1	0.00221296	-1.44491	0.00134532
	2490309	SH3TC1	NM_018986.3	0.0036969	-1.44317	6.71e-05
	3940685	SIGLEC9	NM_014441.1	2.02e-05	-1.60623	1.71e-07
	6560603	SIL1	NM_001037633.1	1.89e-06	-1.64808	1.13e-08
	5810068	SIPA1	NM_006747.2	0.00661017	-1.5243	0.000133236
	3460053	SIPA1L2	NM_020808.3	8.15e-05	-1.7974	8.25e-07
	5360193	SIRPA	NM_080792.2	8e-15	-2.72312	3.07e-10
	1940129	SIRPA	NM_001040023.1	7.46e-08	-7.99676	2.54e-18
	1450301	SLAMF6	NM_052931.3	0.044448	1.30618	0.00143608
	6040577	SLAMF8	NM_020125.2	5.19e-12	-3.04001	4.76e-15
	780465	SLC11A1	NM_000578.3	5.56e-08	-4.99474	2.21e-10
	4220044	SLC15A3	NM_016582.1	4.98e-05	-2.2771	4.7e-07
	110719	SLC16A3	NM_004207.2	2.26e-17	-4.50519	1.43e-21
	5900564	SLC16A6	NM_004694.3	4.86e-06	-1.90744	3.41e-08
	4210403	SLC1A3	NM_004172.3	1.61e-05	-2.10292	1.33e-07
	2480475	SLC25A11	NM_003562.3	0.00232123	-1.34616	3.94e-05
	380014	SLC25A19	NM_021734.3	0.00309782	-1.7755	5.45e-05
	3890402	SLC25A24	NM_013386.3	0.00030547	2.48895	3.78e-06
	620682	SLC25A37	NM_016612.2	0.000178005	2.39316	2.08e-06
	7040647	SLC26A11	XM_001132495.1	0.0355984	-1.56264	0.00106876
	6180608	SLC27A1	NM_198580.1	1.71e-06	-1.42893	1e-08
	1440300	SLC27A3	NM_024330.1	0.0010699	-1.81653	1.59e-05
	5870326	SLC2A8	NM_014580.3	0.020486	-1.32516	0.000538017
	4730634	SLC31A2	NM_001860.2	0.000395607	-2.07228	5.08e-06
	2940095	SLC36A1	NM_078483.2	4.97e-07	-1.68703	2.61e-09
	1740136	SLC38A2	NM_018976.3	3.13e-08	-1.83343	1.15e-10
	4010452	SLC38A6	NM_153811.1	2.65e-07	-2.16499	1.32e-09
	5420575	SLC3A2	NM_001013251.1	0.00116224	-1.4542	1.75e-05
	1820053	SLC43A2	NM_152346.1	7.79e-05	-2.28911	7.83e-07
	4290605	SLC44A1	NM_080546.3	2.17e-12	-2.43967	8.1e-10
	4730541	SLC44A1	NM_080546.3	1.7e-07	-3.1082	1.52e-15
	620543	SLC4A7	NM_003615.2	0.00354205	-1.74232	6.37e-05
	3520424	SLC5A8	NM_145913.2	0.033057	1.60149	0.000973561
	2750128	SLC7A11	NM_014331.3	0.01331	-1.85995	0.000316468
	1400121	SLCO2B1	NM_007256.2	3.76e-09	-1.70769	1.41e-11
	6580441	SLCO2B1	NM_007256.2	5e-09	-2.04089	1e-11
	4560736	SLCO4A1	NM_016354.3	0.000294997	1.54822	3.64e-06
	510133	SMA4	NM_021652.1	0.0233387	1.31028	0.000632004
	7560202	SMG1	NM_015092.3	0.00492864	1.64414	9.38e-05
	5810435	SNAP23	NM_003825.2	0.00197611	-1.49474	3.23e-05
	5720278	SNHG1	NR_003098.1	0.00989163	1.4649	0.000220566
	650278	SNORA70	NR_000011.1	0.0171442	1.39721	0.000433406
	6660010	SNORD31	NR_002560.1	0.0307962	1.37846	0.000887419
	5810411	SNORD89	NR_003070.1	0.000226455	1.5786	2.7e-06
	3940735	SNRPC	NM_003093.1	0.0267788	1.44937	0.000748407
	460114	SNRPF	NM_003095.1	0.0051211	1.43072	9.81e-05
	650301	SNRPF	NM_003095.2	0.0442111	1.39401	0.0014243
	2340040	SNUPN	NM_001042581.1	0.00204531	-1.38086	9.62e-05
	1340349	SNUPN	NM_001042588.1	0.00503552	-1.43667	3.36e-05
	1050408	SNURF	NM_005678.3	0.0383926	1.51932	0.00118516
	5550736	SNX2	NM_003100.2	0.0131912	-1.44622	0.000312248
	6480095	SNX27	NM_030918.5	0.000825371	-1.47163	1.19e-05
	1990300	SOCS1	NM_003745.1	1.8e-05	1.96097	1.5e-07
	3420373	SOD2	NM_001024466.1	0.0215975	2.45084	0.000574792
	160019	SORT1	NM_002959.4	0.000326389	-1.33309	4.07e-06
	3840593	SP110	NM_004510.2	0.00712361	1.79985	0.000146451
	5050520	SPATA20	NM_022827.2	0.0417763	-1.30123	0.00132323
	450673	SPATA2L	NM_152339.2	0.0204408	-1.3525	0.000535353
	3780600	SPCS3	NM_021928.2	0.0077091	-1.44943	0.00016012
	2470689	SPHK1	NM_021972.2	0.000408136	-1.93565	5.32e-06
	5810398	SPI1	NM_001080547.1	5.19e-11	-3.44705	3.66e-13
	4220603	SPI1	NM_003120.2	2.22e-10	-3.87144	6.93e-14
	5690246	SPIRE1	NM_020148.2	0.00080688	-1.52303	1.16e-05
	1230192	SPNS1	NM_032038.1	0.00654159	-1.51452	0.000131023
	5700707	SPRED1	NM_152594.1	1.05e-13	-3.26289	4.65e-17
	3120367	SQLE	NM_003129.3	0.00216571	1.55515	3.59e-05
	4260044	SQSTM1	NM_003900.3	0.043258	-1.434	0.00138298
	4290075	SRA1	NM_001035235.2	0.000552448	-1.54024	7.58e-06
	5420592	SRC	NM_198291.1	0.0109298	-1.67575	0.000248736
	2710386	SRP72	NM_006947.3	0.0441994	-1.31292	0.00142244
	3930358	SRP9	NM_003133.1	0.0148755	1.33349	0.000364084
	3940414	SRSF2	NM_003016.3	0.00231263	1.38252	3.91e-05
	4730543	SRSF5	NM_006925.3	0.00198686	1.33006	3.26e-05
	3780717	SRXN1	NM_080725.1	0.00318747	-1.91292	5.66e-05
	4260278	ST14	NM_021978.2	0.000357046	-1.37093	4.5e-06
	5260440	ST3GAL6	NM_006100.2	3.95e-07	-1.6542	2.03e-09
	6040053	STAB1	NM_015136.2	5.18e-17	-5.51317	4.39e-21
	3710711	STAG3L2	NM_001025202.2	0.0116805	1.62691	0.000269069
	3440441	STAG3L3	NM_001013739.2	0.000241467	1.93202	2.9e-06
	1820750	STAT1	NM_007315.2	0.0268288	2.03578	0.000750942
	4250538	STAT3	NM_213662.1	0.01331	1.41243	0.000316315
	6180050	STK24	NM_003576.3	0.00451803	-1.49973	8.47e-05
	7040315	STX16	NM_001001433.1	0.000423126	1.52247	5.54e-06
	2480487	STX6	NM_005819.4	0.00843181	-1.51099	0.000179237
	1440187	STYXL1	NM_016086.2	0.000647748	-1.4994	9.11e-06
	5490626	SUMF1	NM_182760.2	0.00124711	-1.38676	1.89e-05
	2680474	SUMF2	NM_001042470.1	0.00524217	1.3167	0.000100779
	2640411	SUN2	NM_015374.1	0.0212183	-1.53967	0.000562146
	110685	SYK	NM_003177.3	0.00455114	-1.84549	8.58e-05
	160121	SYNE2	NM_015180.4	8.19e-05	1.74773	8.32e-07
	650020	SYNJ1	NM_203446.1	0.011875	-1.61146	0.000274967
	7210162	TADA3	NM_006354.2	0.0478112	-1.37715	0.00158119
	6040754	TALDO1	NM_006755.1	0.00562624	-1.64682	0.000109473
	2650156	TAP2	NM_018833.2	0.0108761	1.69991	0.000246854
	1430647	TAX1BP3	NM_014604.2	0.000120265	-1.72879	1.31e-06
	7160707	TBC1D14	NM_020773.1	0.00604295	-1.60007	0.000119372
	2680021	TBC1D2	NM_018421.2	8.67e-05	-1.99673	8.85e-07
	7550411	TBC1D9B	NM_015043.3	0.014691	-1.54409	0.000358014
	3940390	TBXAS1	NM_001061.2	2.85e-14	-3.17455	1.09e-17
	70672	TCIRG1	NM_006053.2	2e-06	-2.06057	1.2e-08
	2060110	TDP1	NM_018319.3	0.0457857	1.73179	0.001489
	3310161	TDP2	NM_016614.2	0.0132846	-1.74782	0.000315301
	2470722	TDRD1	NM_198795.1	0.0429184	1.59599	0.0013694
	2350333	TEX2	NM_018469.3	0.00974006	-1.3278	0.000215089
	2100332	TFIP11	NM_012143.2	0.00305338	-1.63018	5.37e-05
	7650358	TGFBI	NM_000358.1	5.73e-12	-12.85	5.58e-15
	3140369	TGIF1	NM_170695.2	0.021533	1.5703	0.000572622
	3780041	TIAF1	NM_004740.3	0.0474937	-1.34424	0.00156566
	7650433	TIMP1	NM_003254.2	0.000266565	-2.11183	3.25e-06
	6980541	TIMP2	NM_003255.4	3.03e-14	-1.44188	1.96e-05
	780270	TIMP2	NM_003255.4	0.00128972	-4.38912	1.22e-17
	6650433	TLN1	NM_006289.2	7.34e-05	-1.79217	7.35e-07
	6520451	TLR1	NM_003263.3	9.76e-06	-2.16607	7.46e-08
	6480360	TLR8	NM_138636.2	0.000177893	-1.69099	2.07e-06
	2680110	TM4SF1	NM_014220.2	7.16e-05	1.67788	7.14e-07
	3450598	TM4SF19	XM_001134247.1	0.0391727	-1.529	0.00121754
	4640608	TM9SF2	NM_173542.2	0.000397861	-1.36735	5.13e-06
	2030270	TM9SF3	NM_020123.2	0.000253781	-1.56021	3.08e-06
	5820097	TMBIM1	NM_022152.4	5.35e-05	-1.73465	5.11e-07
	2680128	TMBIM4	NM_016056.2	0.00104371	-1.46741	1.54e-05
	1580356	TMED1	NM_006858.2	0.0321077	-1.39198	0.000935406
	5310379	TMEM115	NM_007024.4	0.0307578	-1.36932	0.000884357
	6100324	TMEM126B	NM_018480.2	0.0143883	1.44238	0.000347589
	7330347	TMEM127	NM_017849.1	0.000819013	-1.45944	1.18e-05
	6290598	TMEM138	NM_016464.3	5.23e-07	-2.49721	2.78e-09
	3130220	TMEM158	NM_015444.2	3.02e-06	-3.13889	1.98e-08
	4670577	TMEM17	NM_198276.1	0.0344209	1.86958	0.00102391
	4780491	TMEM170B	NM_001100829.1	0.000501355	-1.37602	6.78e-06
	5720682	TMEM176A	NM_018487.2	0.00195798	-1.61003	3.2e-05
	6620681	TMEM176B	NM_014020.2	0.0193522	-1.37529	0.000500286
	2650746	TMEM184C	NM_018241.2	0.0295856	-1.31197	0.000841259
	380356	TMEM206	NM_018252.2	0.0400862	-1.36824	0.00125187
	380102	TMEM51	NM_018022.1	2.06e-08	-2.65421	7.18e-11
	10725	TMEM59	NM_004872.3	3.79e-05	-1.37747	3.48e-07
	7150196	TMEM87A	NM_015497.2	0.000289069	-1.41111	3.55e-06
	4880324	TMX1	NM_030755.4	0.00605801	-1.59426	0.000119926
	4670750	TNFRSF1A	NM_001065.2	0.00015655	-1.98299	1.75e-06
	2760768	TNRC6B	NM_015088.2	0.0495566	1.46732	0.0016515
	5560561	TNS3	NM_022748.10	8.98e-09	-4.02895	2.72e-11
	2360706	TOM1	NM_005488.1	3.56e-06	-1.89203	2.4e-08
	6270241	TPD52L2	NM_003288.2	9.76e-06	-1.75479	7.46e-08
	670113	TPP1	NM_000391.3	1.11e-05	-1.78792	8.69e-08
	4760747	TPST1	NM_003596.2	0.0042322	-1.69554	7.86e-05
	5690347	TPST2	NM_001008566.1	0.00431254	-1.63112	8.04e-05
	150400	TRANK1	NM_014831.1	0.0204708	1.48957	0.000536572
	3420671	TRAPPC1	NM_021210.3	0.030526	-1.48431	0.000874462
	7610593	TRAPPC5	NM_001042462.1	0.00975118	-1.56987	0.000215541
	4810520	TRIB1	NM_025195.2	8.15e-05	-2.2632	8.27e-07
	5960747	TRIM22	NM_006074.3	0.0010609	2.33845	1.57e-05
	940435	TRIM8	NM_030912.2	0.00184784	-1.5539	2.98e-05
	5700068	TRPM2	NM_001001188.3	0.000613321	-1.44811	8.58e-06
	770575	TSPAN32	NM_005705.4	0.00661017	-1.5881	0.00013319
	4220091	TSPO	NM_007311.3	2.43e-08	-1.77548	1.98e-05
	6860753	TSPO	NM_000714.4	0.00129999	-2.17132	8.73e-11
	2230288	TST	NM_003312.4	4.02e-05	-1.61393	3.71e-07
	770754	TTYH3	NM_025250.2	6.86e-11	-2.32355	9.74e-14
	5340132	TWF2	NM_007284.3	0.0324729	-1.34296	0.000952235
	3940446	TXN	NM_003329.2	4.81e-05	2.07862	4.5e-07
	4290543	TXN	NM_003329.2	3.6e-05	2.07756	3.3e-07
	7160274	TXNDC12	NM_015913.2	0.00371738	-1.35771	6.75e-05
	5560594	TXNDC17	NM_032731.3	0.0146347	-1.32116	0.000356332
	1240440	TXNIP	NM_006472.2	2.18e-08	-2.00048	7.75e-11
	6900424	TYK2	NM_003331.3	0.00970596	-1.46804	0.000214131
	2350504	TYMP	NM_001953.2	0.00151886	-1.92807	2.39e-05
	2370358	TYROBP	NM_003332.2	1.79e-13	-5.54011	9.1e-17
	6100609	UAP1L1	NM_207309.1	0.000357046	-1.46692	4.51e-06
	2850112	UBAC1	NM_016172.2	0.00139928	-1.74538	2.17e-05
	1940524	UBASH3B	NM_032873.3	0.00056745	-1.46304	7.82e-06
	2060465	UBE2E1	NM_182666.1	0.000289069	-1.48242	3.55e-06
	5270021	UBE2E2	NM_152653.2	0.000461461	-1.53531	6.14e-06
	2070170	UBE2L6	NM_004223.3	0.0230971	1.62498	0.000622039
	6620538	UBL3	NM_007106.2	1.06e-05	-1.62235	8.19e-08
	7160674	UBQLN1	NM_013438.3	0.00696141	-1.36361	0.000142674
	5860037	UBR4	NM_020765.2	0.00441151	1.39366	8.25e-05
	6020246	UBXN11	NM_183008.2	0.0413579	-1.46129	0.00130735
	4780612	UNC93B1	NM_030930.2	0.00116987	-1.74488	1.76e-05
	1170600	UQCRC1	NM_003365.2	0.000647748	-1.45302	9.12e-06
	2600746	VAT1	NM_006373.3	0.0017747	-1.6761	2.84e-05
	5910113	VCAN	NM_004385.2	0.000101445	-2.79045	1.06e-06
	5890288	VEGFB	NM_003377.3	0.0388921	-1.34688	0.00120717
	510341	VEZF1	NM_007146.2	0.0185972	-1.38447	0.000474862
	830593	VIM	NM_003380.2	7.05e-06	-1.82051	0.000959761
	7050019	VIM	NM_003380.2	0.0326824	-2.22707	5.13e-08
	1770703	VKORC1	NM_024006.4	9.11e-06	-1.49602	6.86e-08
	1660484	VMO1	NM_182566.1	1.77e-12	-10.4193	1.13e-15
	1580035	VPS26A	NM_001035260.1	3.15e-05	-1.58658	2.59e-08
	4010689	VPS26A	NM_004896.2	3.79e-06	-1.72374	2.83e-07
	1090221	VPS37A	NM_152415.1	0.0208541	-1.31453	0.000549711
	6510528	VPS37C	NM_017966.4	3.42e-10	-2.83166	6.45e-13
	70451	WAS	NM_000377.1	8.11e-05	-1.59719	8.19e-07
	3890398	WBP2	NM_012478.3	9.42e-06	-1.55823	7.12e-08
	2140681	WDR44	NM_019045.3	0.0380301	-1.31112	0.00116836
	6620670	WDR75	NM_032168.1	0.0212087	1.3945	0.000561302
	1410075	WIPI2	NM_016003.3	0.00394225	-1.3307	7.26e-05
	6550703	WSB2	NM_018639.3	0.000718798	-1.76348	1.02e-05
	450189	XAF1	NM_199139.1	0.0055278	2.29028	0.000106972
	4010075	XPR1	NM_004736.2	0.00550266	-1.39956	0.000106172
	630609	XYLT1	NM_022166.3	0.0100286	-1.69063	0.000224222
	6520192	YIF1B	NM_001039673.1	0.0106547	-1.40715	0.000240476
	7380671	YIPF3	NM_015388.2	0.0217181	-1.45675	0.000578922
	6450475	YRDC	NM_024640.3	0.0292115	1.68353	0.000828765
	4810653	YWHAH	NM_003405.3	0.000384763	-1.55061	4.92e-06
	6760017	YY1	NM_003403.3	0.00214286	-1.41292	3.54e-05
	4290615	ZBTB33	NM_006777.3	0.00809478	-1.32207	0.000169845
	5720154	ZBTB48	NM_005341.1	0.0204123	-1.41853	0.000533743
	4760538	ZC3H3	NM_015117.1	0.027113	-1.37028	0.000761193
	4540382	ZC3HAV1	NM_020119.3	0.0244615	1.45688	0.00066707
	5360154	ZDHHC7	NM_017740.1	0.000497105	-1.517	6.67e-06
	6620753	ZFAND5	NM_006007.1	0.0191525	-1.48563	0.000493096
	830164	ZFP36L1	NM_004926.2	0.00150341	-1.76805	2.36e-05
	7050300	ZFP36L2	NM_006887.3	0.00659143	1.72789	0.000132579
	2450131	ZMIZ1	NM_020338.2	2.17e-08	-2.35078	7.68e-11
	5390543	ZMPSTE24	NM_005857.3	0.00862558	-1.37411	0.000185913
	6580717	ZMYND15	NM_032265.1	8.04e-08	-2.31665	3.37e-10
	2470079	ZNF207	NM_001032293.2	0.0250995	-1.33466	0.00158353
	1660632	ZNF207	NM_001032293.2	0.0478513	-1.34407	0.000690315
	6550632	ZNF219	NM_016423.1	0.000140865	-1.34934	1.57e-06
	3290768	ZNF317	NM_020933.2	0.0145301	-1.38254	0.000352861
	20170	ZNF385A	NM_015481.1	6.42e-07	-1.89216	3.49e-09
	3310592	ZNF394	NM_032164.2	0.00855532	1.94187	0.000183222
	3440360	ZNF438	NM_182755.1	0.00407562	-1.35211	7.54e-05
	2490333	ZNF467	NM_207336.1	4.89e-09	-1.85283	1.35e-11
	4040360	ZNF483	NM_001007169.1	0.00751904	2.10768	0.000155058
	3450750	ZNF549	NM_153263.1	0.0444324	1.69237	0.00143464
	6660487	ZNF577	NM_032679.1	0.0270437	1.80368	0.0007581
	780204	ZNF669	NM_024804.1	0.0375882	1.53118	0.00115078
	2630379	ZNF69	NM_021915.1	0.0492298	1.78919	0.00163853
	1780189	ZNF860	NM_001137674.1	0.0416698	1.3421	0.00131897
	1170072	ZSWIM4	NM_023072.1	0.00162509	-1.77247	2.57e-05
	770152	ZSWIM6	XM_035299.8	0.0337935	-1.3785	0.00100098
	7320594	ZYX	NM_003461.4	1.19e-07	-1.87044	5.92e-09
	7050484	ZYX	NM_003461.4	1.05e-06	-2.08942	5.22e-10

## Sheet: A CLO97 6hrs
Adults CLO97 6hrs vs untreated	ProbeID	SYMBOL	RefSeq_ID	adj.P.Val (FDR)	FC	P.Value
	3840717	ABI3	NM_016428.2	0.0347903	-1.62896	0.000486892
	2570112	ABLIM1	NM_006720.3	0.0371064	-1.60553	0.000535804
	6620609	ABTB1	NM_172028.1	0.0489259	-1.41165	0.000772277
	940148	ABTB2	NM_145804.1	5.44e-05	1.68902	2.04e-07
	60746	ACAP2	NM_012287.3	0.0418431	-1.36458	0.000630778
	4490524	ACSS2	NM_001076552.1	0.0148105	-1.59999	0.000175231
	4670544	ACSS2	NM_018677.2	0.0158662	-1.68486	0.000159924
	6480059	ACTA2	NM_001613.1	0.0269667	1.52795	0.000344856
	3310424	ACTG1	NM_001614.2	0.00510394	-1.36222	4.19e-05
	6940360	ACVR1	NM_001105.2	0.0468454	-1.56017	0.000723049
	6900209	ADAM19	NM_033274.2	0.000158615	2.13697	7.09e-07
	5490433	ADAR	NM_015840.2	0.000809572	1.8128	4.53e-06
	2900450	ADAR	NM_001111.3	1.4e-05	1.77443	4.24e-08
	2060040	ADORA2B	NM_000676.2	0.014735	-1.34458	0.000158796
	730010	ADPRHL2	NM_017825.1	0.000335833	1.54671	1.66e-06
	1400026	AGAP10	XM_001714786.1	0.00840098	1.69012	7.71e-05
	2060477	AGPAT9	NM_032717.3	1.81e-05	-2.08639	5.68e-08
	160148	AK4	NM_013410.2	0.0129393	1.55521	7.72e-05
	4290192	AK4	NM_203464.1	0.00840098	1.57611	0.000130404
	1400209	ALKBH5	NM_017758.3	0.0188484	-1.31079	0.000220716
	1580465	AMICA1	NM_153206.1	0.038932	-1.6979	0.000575073
	450300	ANKFY1	NM_016376.3	0.0027124	1.68244	1.9e-05
	7330671	APOBEC3A	NM_145699.2	0.00556809	2.9402	4.75e-05
	3370066	APOL2	NM_145637.1	0.00229772	1.61819	1.53e-05
	1570358	APOL2	NM_145637.1	0.0222007	1.44352	0.000269336
	1570193	ARHGDIB	NM_001175.4	6.4e-05	-1.49541	2.45e-07
	6130725	ARHGEF18	NM_015318.2	0.0218697	-1.46736	0.000264394
	6250435	ARHGEF3	NM_019555.1	0.000424264	1.73821	2.18e-06
	160554	ARID5A	NM_212481.1	0.014735	1.32223	0.000158745
	1710753	ARL5B	NM_178815.3	4.14e-05	1.69024	1.5e-07
	2340564	ARL5B	NM_178815.3	0.00191143	1.44024	1.24e-05
	7000609	ARRDC2	NM_015683.1	0.00521483	-1.77512	4.36e-05
	3190326	ATG9A	NM_001077198.1	0.0162139	-1.43338	0.000181774
	1770546	ATIC	NM_004044.4	0.0129711	1.4955	0.000131003
	1580301	ATP10A	NM_024490.3	0.0013292	1.44991	8.11e-06
	6590201	ATP6AP1	NM_001183.4	0.0252292	-1.56665	0.000318362
	7160059	ATP6V0B	NM_004047.3	0.0382856	-1.5497	4.95e-06
	7400673	ATP6V0B	NM_001039457.1	0.000869603	-1.57621	0.000557694
	7050131	ATP6V1A	NM_001690.2	1.67e-06	-2.00299	3.16e-09
	2480241	ATP6V1C1	NM_001695.4	0.0401494	-1.46931	0.000598445
	5860376	BAD	NM_032989.1	0.0131693	-1.30434	0.000134395
	3780450	BANP	NM_079837.2	0.0103211	1.5307	9.96e-05
	6220195	BATF	NM_006399.2	0.00127784	1.77789	7.74e-06
	5900253	BATF3	NM_018664.1	0.0190456	1.42322	0.000225112
	5220347	BCKDK	NM_005881.1	0.0306761	-1.39985	0.000411777
	7380477	BCL2A1	NM_004049.2	1.4e-05	2.03436	4.21e-08
	670673	BCL2L1	NM_138578.1	4.71e-05	1.80045	1.73e-07
	7200452	BCL2L13	NM_015367.2	0.000268697	1.60465	1.29e-06
	4900674	BST2	NM_004335.2	4.25e-09	2.83539	2.41e-12
	6380161	BTK	NM_000061.1	0.0376184	-1.72034	0.000543994
	160242	C13orf15	NM_014059.2	7.67e-05	-2.07302	3.05e-07
	130020	C14orf159	NM_024952.5	0.00501225	1.63329	4.1e-05
	5220204	C19orf66	NM_018381.2	1.01e-07	2.59759	1.15e-10
	4760537	C20orf24	NM_199483.1	0.00579418	-1.31184	0.000291475
	4560554	C20orf24	NM_018840.2	0.0236134	-1.36504	4.98e-05
	4180673	C20orf43	NM_016407.2	0.000114041	-1.37647	4.83e-07
	5050376	C21orf33	NM_198155.2	0.024925	-1.36286	0.000312935
	5810632	C22orf28	NM_014306.3	0.00103653	1.86197	6.06e-06
	6450092	C5AR1	NM_001736.3	2.74e-07	-3.24789	4.01e-10
	7330523	C5orf39	NM_001014279.1	0.000764822	1.86342	4.24e-06
	160333	C6orf192	NM_052831.2	0.00378775	1.72688	2.86e-05
	6280725	C7orf40	NR_003697.1	0.00256003	1.44287	1.78e-05
	2940687	C9orf5	NM_032012.3	0.0136267	-1.47808	0.000141974
	3890524	C9orf78	NM_016520.2	0.0217301	-1.31568	0.000261327
	7000017	CAB39	NM_016289.2	0.0377404	-1.49433	0.000547759
	3870390	CACNA1A	NM_000068.3	0.0450513	1.32893	0.000686773
	2760370	CALR	NM_004343.2	0.00666358	-1.41863	5.9e-05
	1070754	CAP1	NM_006367.2	0.000122315	-1.48461	5.28e-07
	1450671	CARD11	NM_032415.2	0.0479035	1.4003	0.000748629
	380270	CBX3	NM_007276.3	3.72e-06	1.6063	8.82e-09
	2000504	CCDC28A	NM_015439.2	0.0104056	-1.42107	0.000100683
	1190390	CCL14	NM_032962.2	6.18e-09	2.35471	3.79e-12
	4220246	CCL20	NM_004591.1	0.00311786	4.60051	2.24e-05
	6590682	CCL3	NM_002983.1	4.82e-06	7.45211	1.23e-08
	6660288	CCL3L1	NM_021006.4	1.62e-06	10.2397	2.95e-09
	610524	CCL3L1	NM_021006.4	7.61e-08	10.0866	8.54e-11
	4250053	CCL3L1	NM_021006.4	4.4e-07	8.10219	7.09e-10
	2810010	CCL3L3	NM_001001437.3	1.32e-05	5.28112	3.89e-08
	870754	CCL4	NM_002984.1	1.42e-07	1.56609	1.78e-10
	3520102	CCL4L1	NM_001001435.2	6.29e-07	7.77425	1.04e-09
	2970575	CCL4L2	NM_207007.2	2.03e-09	6.67963	1.03e-12
	5700551	CCL4L2	NM_207007.2	0.00073647	1.33954	4.07e-06
	6620121	CCL8	NM_005623.2	1.39e-09	15.081	6.18e-13
	7400050	CCM2	NM_001029835.1	0.00741833	-1.39719	6.64e-05
	3460520	CCND2	NM_001759.2	0.00720255	1.83245	6.4e-05
	1570348	CCND2	NM_001759.2	0.00741833	1.80063	6.64e-05
	2470097	CCNDBP1	NM_037370.1	0.0002329	-1.59446	1.08e-06
	7000369	CD14	NM_000591.2	7.26e-10	-4.63254	2.42e-12
	6370369	CD14	NM_001040021.1	4.25e-09	-4.9167	2.15e-13
	3310538	CD36	NM_000072.2	0.0377404	-1.65466	0.000548155
	2760500	CD38	NM_001775.2	0.00147862	1.89055	9.2e-06
	6420520	CD40	NM_001250.4	1e-06	2.22282	1.7e-09
	3370138	CD40	NM_152854.2	4.92e-06	1.61517	1.29e-08
	360719	CD44	NM_000610.3	0.00231689	1.36575	1.56e-05
	2030767	CD48	NM_001778.2	0.00237484	1.41509	1.61e-05
	2710575	CD69	NM_001781.1	1.4e-05	2.34074	4.26e-08
	6900634	CD69	NM_001781.1	0.000331787	2.04082	1.63e-06
	770167	CD79B	NM_001039933.1	0.00629166	-2.29887	5.46e-05
	3930452	CDK19	NM_015076.3	0.0116565	-1.40849	0.000113774
	1030348	CDKN1B	NM_004064.2	0.00632711	-1.60581	5.51e-05
	1430280	CEBPA	NM_004364.2	0.00634826	-1.766	5.55e-05
	20446	CEBPB	NM_005194.2	0.0292594	-1.67003	0.000379132
	2230367	CERK	NM_022766.4	0.00433742	-1.75242	3.37e-05
	3370349	CFB	NM_001710.4	1.81e-07	2.55392	2.29e-10
	430224	CHD4	NM_001273.2	0.0383537	-1.32267	0.000559499
	4640703	CHMP5	NM_016410.4	1.5e-06	1.98027	2.67e-09
	7650347	CHMP5	NM_016410.3	0.0476197	1.63457	0.000739976
	940500	CLDN14	NM_012130.2	0.00516465	1.50296	4.29e-05
	1260228	CLEC5A	NM_013252.2	0.00010061	-2.67483	4.13e-07
	2360348	CMPK2	NM_207315.2	1.37e-05	1.95123	4.08e-08
	6020746	CMTM3	NM_001048251.1	0.0282459	-1.51017	0.000363607
	3390017	CNDP2	NM_018235.1	0.00229772	1.61738	1.53e-05
	5550037	CNN2	NM_201277.1	0.0322749	-1.53932	0.000434605
	2490593	COL7A1	NM_000094.2	0.00241987	-1.37158	1.67e-05
	1230523	COMMD3	NM_012071.2	0.00241073	-1.42706	1.65e-05
	5310170	CORO1B	NM_001018070.1	0.0293927	-1.62589	0.000382889
	1070014	CSF1R	NM_005211.2	5.82e-06	-4.07661	1.57e-08
	2750196	CSF2	NM_000758.2	3.28e-11	6.33074	2.08e-15
	6370397	CSRP1	NM_004078.1	0.0437317	-1.35309	0.000664805
	650681	CTDSP2	NM_005730.3	0.000727066	-1.59451	4e-06
	6270553	CXCL10	NM_001565.2	3.4e-08	16.4305	2.88e-11
	4540709	CXCL11	NM_005409.3	4.41e-06	4.96904	1.1e-08
	6280332	CXCL16	NM_022059.1	0.0139106	-2.3439	0.000146476
	4670390	CXCL2	NM_002089.3	0.00941873	2.7554	8.93e-05
	5570278	CXCL9	NM_002416.1	0.0175649	1.93423	0.000200822
	3890400	CXCR5	NM_032966.1	0.00114256	2.93014	6.85e-06
	5290647	CXCR5	NM_032966.1	0.0075471	1.88184	6.78e-05
	1010048	CXXC5	NM_016463.5	0.00053241	-1.80306	2.78e-06
	2120053	CYP1B1	NM_000104.2	0.0457151	-1.74457	0.00070173
	5820400	CYP4B1	NM_000779.2	0.0163728	1.87117	0.000184433
	630356	DAZAP2	NM_014764.2	0.0344477	-1.49505	0.00047894
	4210192	DCTPP1	NM_024096.1	0.0340319	1.5552	0.000471234
	5360041	DDAH2	NM_013974.1	0.0493838	-1.30993	0.000782923
	4760703	DDX58	NM_014314.3	1.63e-09	2.42006	7.91e-13
	7610053	DDX60	NM_017631.4	9.75e-05	2.08212	3.96e-07
	6510735	DDX60L	NM_001012967.1	2.17e-05	2.18791	7.18e-08
	3890521	DEDD2	NM_133328.2	2.89e-06	-1.62485	6.24e-09
	4920040	DEFB1	NM_005218.3	0.0133046	1.49348	0.000138311
	6420184	DENND4A	NM_005848.2	0.00125861	1.48418	7.59e-06
	3930731	DHRS7	NM_016029.1	0.00513651	-1.48152	4.24e-05
	3930681	DHX58	NM_024119.2	1.74e-08	2.94477	1.32e-11
	2370128	DIRC2	NM_032839.1	0.000268263	-1.83331	1.28e-06
	4050687	DLL1	NM_005618.3	0.000109369	1.64662	4.56e-07
	1980632	DNAJA1	NM_001539.2	0.0352373	1.41033	0.000496878
	3830653	DNAJB2	NM_006736.5	0.0423178	-1.34563	0.00063883
	2760164	DNAJB9	NM_012328.1	0.0350864	1.41128	0.000493083
	1510543	DNASE1L1	NM_001009934.1	0.0102039	-1.57854	9.83e-05
	3990598	DRAP1	NM_006442.2	1.53e-06	1.83628	2.76e-09
	770088	DTX3L	NM_138287.2	0.014889	1.40194	0.000161496
	5260195	DUSP19	NM_080876.2	0.0163728	1.85157	0.000184767
	5390161	DUSP5	NM_004419.3	2.15e-06	2.69353	4.32e-09
	6220086	DYNLL1	NM_001037494.1	1.03e-07	-1.4141	3.46e-05
	4230520	DYNLL1	NM_003746.1	0.00437651	-1.56793	1.22e-10
	6350634	DYNLT1	NM_006519.1	2.14e-07	2.19286	2.85e-10
	2810767	EBI3	NM_005755.2	0.00059635	2.56561	3.18e-06
	5360553	ECH1	NM_001398.2	0.0133046	-1.46944	0.000137815
	7040386	EDN1	NM_001955.2	1.2e-05	1.79146	3.47e-08
	6400647	EHD4	NM_139265.2	7.03e-06	2.03876	1.92e-08
	2120079	EIF2AK2	NM_002759.1	2.91e-06	3.56544	6.4e-09
	1710102	EIF2C1	NM_012199.2	0.0118654	-1.32682	0.000116566
	4610753	ENG	NM_000118.1	1.47e-05	-2.78882	4.52e-08
	5700725	EPSTI1	NM_033255.2	6.47e-05	3.60084	2.49e-07
	610678	ERF	NM_006494.1	0.000809572	-1.45299	4.55e-06
	6550243	ESYT1	NM_015292.1	0.00334337	-1.60095	2.46e-05
	6370768	ETV7	NM_016135.2	0.000126857	1.63865	5.51e-07
	4590224	EVI2A	NM_014210.2	0.0190456	-1.75987	0.000225155
	7050152	EVI2B	NM_006495.3	0.00530446	-1.52312	4.46e-05
	4220431	EXT1	NM_000127.2	0.000188761	1.6995	8.55e-07
	10079	F3	NM_001993.2	1.14e-09	6.21349	4.79e-13
	3120138	F3	NM_001993.2	3.79e-11	4.66563	3.21e-15
	520278	FAM100B	NM_182565.2	0.00471489	1.50817	3.79e-05
	3180053	FAM129B	NM_022833.2	0.0187109	-1.77529	0.000217886
	1690630	FAM43A	NM_153690.4	0.011508	-1.41095	0.000112081
	3940133	FAM46A	NM_017633.2	0.0145824	2.01221	0.000156184
	2510184	FAM49A	NM_030797.2	0.00191143	1.51845	1.24e-05
	3420026	FAS	NM_152877.1	0.0407884	1.52397	0.000610561
	2710653	FBXO38	NM_030793.3	0.0452314	-1.37253	0.000691809
	3800398	FBXO6	NM_018438.4	2.79e-05	2.43698	9.74e-08
	3180156	FCRL4	NM_031282.1	7.8e-10	1.62101	2.48e-13
	7210717	FGD2	NM_173558.2	0.00921869	1.75937	8.61e-05
	50129	FHOD1	NM_013241.2	0.0231724	-1.63689	0.00028554
	5860204	FKBP11	NM_016594.1	0.0164248	1.49168	0.000186049
	5670682	FLJ32255	XM_943640.2	0.0493838	1.50928	0.00078314
	2450129	FLOT2	NM_004475.2	0.0185364	-1.46031	0.000215076
	4480575	FOXO4	NM_005938.2	0.0436799	-1.38537	0.000663091
	7330026	FRAT2	NM_012083.2	0.00403764	-1.40351	3.08e-05
	460164	FTH1P11	NR_002204.1	0.0468242	-1.6249	0.00072173
	6450139	FTH1P3	NR_002201.1	0.0182815	-1.65893	0.000210951
	4920767	FTL	NM_000146.3	0.00571634	-1.76498	5.05e-05
	5810328	FTL	NM_000146.3	0.00585514	-1.78871	4.89e-05
	2940059	FTSJD2	NM_015050.2	0.000138694	1.74259	6.11e-07
	2060121	FUCA1	NM_000147.3	0.00278938	-7.09036	1.95e-05
	1470332	FXYD5	NM_144779.1	0.00924583	-1.5023	2.1e-05
	7380546	FXYD5	NM_014164.4	0.00295893	-1.5237	8.69e-05
	4200450	G6PD	NM_000402.3	0.0356276	-1.51398	0.000504645
	6420465	GABARAPL1	NM_031412.2	0.0193639	-1.66207	0.000230411
	3120520	GABARAPL2	NM_007285.6	0.00206017	-1.45611	1.34e-05
	4920110	GADD45B	NM_015675.2	3.99e-08	2.12034	3.63e-11
	4490161	GAPDH	NM_002046.3	1.32e-06	-1.67045	5.67e-06
	2640048	GAPDH	NM_002046.3	1.01e-05	-1.80612	2.86e-08
	2640091	GAPDH	NM_002046.3	0.000981512	-1.89243	2.32e-09
	7570541	GAPT	NM_152687.2	7.71e-05	-1.82201	0.000182287
	6480079	GAPT	NM_152687.2	0.0162139	-2.46167	3.08e-07
	2190148	GBP1	NM_002053.1	6.4e-05	4.58253	2.45e-07
	6840035	GBP1	NM_002053.1	7.08e-05	4.25639	2.76e-07
	1940162	GBP2	NM_004120.3	9.43e-05	2.06051	3.81e-07
	2350189	GBP3	NM_018284.2	0.0499238	1.54782	0.000794874
	1980524	GBP4	NM_052941.3	5.18e-06	3.41974	1.37e-08
	1510364	GBP5	NM_052942.2	0.000249434	3.75429	1.18e-06
	1190040	GIMAP8	NM_175571.2	0.0385503	1.54202	0.000566448
	5260095	GJB2	NM_004004.4	0.0336622	1.80067	0.000465403
	4560064	GLB1	NM_000404.1	0.00443797	-1.56885	0.000221083
	1340634	GLB1	NM_001079811.1	0.0188484	-1.64352	3.53e-05
	2030376	GLG1	NM_012201.4	0.00229618	-1.44693	1.52e-05
	670082	GNA12	NM_007353.2	0.00437651	-1.61788	3.47e-05
	1300730	GNAI2	NM_002070.2	4.89e-05	-1.50111	1.82e-07
	3520598	GPR162	NM_019858.1	0.0188484	-1.74635	0.000220803
	4490520	GPR183	NM_004951.3	0.00927301	-1.65636	8.74e-05
	2070646	GPR84	NM_020370.1	0.0237	1.57241	0.000293045
	6420386	GPSM3	NM_022107.1	0.000966397	-1.45957	5.54e-06
	6520128	GPX4	NM_001039847.1	0.0158766	-1.52326	0.000176141
	610148	GSDMD	NM_024736.5	4.48e-06	1.95579	1.14e-08
	1090437	GTPBP4	NM_012341.2	0.024925	1.30467	0.000312037
	4260414	H2AFY	NM_004893.2	0.00221565	-1.6045	1.45e-05
	3460477	H3F3A	NM_002107.3	0.0149326	-1.47206	0.000162507
	4900086	HAPLN3	NM_178232.2	0.000134379	2.29987	5.89e-07
	3140056	HDAC1	NM_004964.2	9.79e-06	-1.53726	2.76e-08
	360689	HEBP1	NM_015987.3	0.0368165	-1.48869	0.000529876
	5720482	HERC5	NM_016323.2	7.53e-08	4.82139	8.29e-11
	6860482	HERC6	NM_017912.3	4.63e-10	4.45468	1.18e-13
	5260070	HES4	NM_021170.2	0.0190456	1.75404	0.000225817
	3800139	HEXB	NM_000521.2	0.04745	-1.66624	0.00073439
	5130750	HHEX	NM_002729.4	0.00332817	-1.61977	2.42e-05
	5570563	HIATL1	NM_032558.2	5.71e-08	1.90667	5.92e-11
	6110630	HIST1H2BK	NM_080593.1	0.0293927	-1.46053	0.000382164
	4900731	HLA-DMB	NM_002118.3	0.000576814	-2.64009	3.05e-06
	1030747	HLA-E	NM_005516.4	0.0395883	1.47253	0.00058589
	6660601	HMOX1	NM_002133.1	4.64e-05	-2.63925	1.7e-07
	6040647	HSH2D	NM_032855.2	2.57e-07	2.38786	3.65e-10
	3850433	HSPA1B	NM_005346.3	0.00478061	1.81684	3.87e-05
	2070037	ICOS	NM_012092.2	0.0350864	1.5844	0.000493264
	1660296	ID2	NM_002166.4	0.00237113	1.86029	1.6e-05
	380259	IDO1	NM_002164.3	0.0116567	3.48579	0.000114022
	5570711	IDO1	NM_002164.4	0.0344875	3.18131	0.000481194
	2000300	IFI30	NM_006332.3	0.000367664	-2.58986	1.86e-06
	2510220	IFI35	NM_005533.2	2.91e-10	4.1747	4.92e-14
	2570300	IFI44	NM_006417.3	2.08e-06	4.14252	4.14e-09
	3870338	IFI44L	NM_006820.1	5.01e-08	5.31964	4.78e-11
	5090215	IFI6	NM_022873.2	0.000809572	3.46117	4.56e-06
	1010246	IFI6	NM_022872.2	0.0160602	2.99608	0.000179199
	4570441	IFIH1	NM_022168.2	3.56e-06	2.9842	8.31e-09
	2000148	IFIT1	NM_001548.3	2.35e-06	6.57181	4.78e-09
	2600747	IFIT2	NM_001547.4	4.08e-07	6.17153	6.46e-10
	1500280	IFIT3	NM_001031683.1	3.77e-08	7.69672	3.35e-11
	520408	IFIT3	NM_001549.2	0.010631	3.26674	0.000103314
	6510170	IFIT3	NM_001031683.1	0.0254931	1.65133	0.000322233
	4890327	IFIT5	NM_012420.1	0.0377169	1.50055	0.000546216
	5360156	IFITM1	NM_003641.3	9.04e-07	3.10732	1.51e-09
	1230767	IFITM2	NM_006435.2	0.00059635	2.66263	3.17e-06
	6650242	IFITM3	NM_021034.2	0.0456264	3.59047	0.000699403
	630725	IFNG	NM_000619.2	2.46e-06	11.5311	5.12e-09
	5670719	IL10RB	NM_000628.3	0.00890612	-1.53365	8.26e-05
	1260341	IL13RA1	NM_001560.2	0.0153885	-1.8533	0.000168099
	940356	IL15RA	NM_002189.2	3.92e-07	1.8871	6.06e-10
	4060017	IL17RD	NM_001080973.1	0.0402512	1.69721	0.000600815
	1570367	IL18R1	NM_003855.2	0.0184425	1.46469	0.000213199
	6520180	IL18RAP	NM_003853.2	0.00201503	2.20204	1.31e-05
	1980672	IL1A	NM_000575.3	0.00103653	5.60892	6.04e-06
	5890689	IL1F9	NM_019618.2	6.17e-05	5.77463	2.34e-07
	3060735	IL1RN	NM_173843.1	0.000220355	3.57639	1.02e-06
	2470601	IL1RN	NM_173842.1	0.00513651	3.21202	4.24e-05
	6520523	IL27	NM_145659.3	0.0222007	1.39854	0.000268917
	130021	IL2RA	NM_000417.1	4.83e-05	1.84452	1.79e-07
	4040576	IL6	NM_000600.1	2.01e-07	18.423	2.6e-10
	4230132	ILK	NM_004517.2	0.0216886	-1.36197	0.000260368
	6250064	IRF1	NM_002198.1	3.26e-05	2.15954	1.15e-07
	6980370	IRF4	NM_002460.1	0.0413257	1.63188	0.000622104
	6400176	IRF7	NM_004029.2	3.37e-08	3.4346	2.79e-11
	1470382	IRF7	NM_004029.2	6.3e-08	3.36518	6.66e-11
	150072	IRF8	NM_002163.2	0.00826644	2.38284	7.54e-05
	2000022	IRF9	NM_006084.4	0.00521138	1.46757	4.34e-05
	1770072	IRG1	XM_001133269.2	1.03e-07	4.56767	1.19e-10
	6110736	IRS2	NM_003749.2	0.0483028	-1.45249	0.000758838
	2100196	ISG15	NM_005101.1	2.53e-08	7.41754	2.04e-11
	6330132	ISG20	NM_002201.4	3.79e-10	4.06454	8.02e-14
	610452	ITGB1	NM_002211.2	3.32e-06	-1.83164	7.44e-09
	60719	KCNJ2	NM_000891.2	2.52e-08	2.8203	1.97e-11
	2940196	KIAA0174	NM_014761.2	0.00521483	-1.32194	4.36e-05
	2690189	KIAA0664L3	NM_024048.2	0.0130433	1.45834	0.000132557
	4880392	KIAA1539	NM_025182.2	0.000249976	-1.77112	1.19e-06
	2340215	KLF6	NM_001008490.1	0.0141605	1.40798	0.000149907
	1070593	KLHL2	NM_007246.2	0.0303734	-1.41207	0.000405784
	6620201	KLHL24	NM_017644.3	0.000456838	-1.63119	2.37e-06
	6840577	KPNB1	NM_002265.4	0.000315627	1.40103	1.54e-06
	2680189	LAG3	NM_002286.4	4.41e-06	3.56143	1.09e-08
	1240482	LAGE3	NM_006014.3	0.0498358	-1.53152	0.000792418
	7320546	LAMP3	NM_014398.2	6.19e-10	4.8596	1.7e-13
	520059	LAMP3	NM_014398.2	1.4e-07	2.45273	1.72e-10
	3290292	LAP3	NM_015907.2	0.00135628	2.34454	8.3e-06
	5360376	LAPTM5	NM_006762.1	2.97e-06	-1.85352	6.6e-09
	620300	LASP1	NM_006148.1	0.00034941	-1.61377	1.76e-06
	1450193	LGALS1	NM_002305.3	0.00474877	-1.75445	3.83e-05
	840431	LGALS9	NM_009587.2	0.000943664	1.98801	5.39e-06
	5090632	LGALS9	NM_009587.2	0.0244248	1.49077	0.000304076
	990358	LIMS1	XM_938773.1	5.61e-05	-1.72805	2.12e-07
	50075	LOC100128274	XM_001725558.1	3.26e-07	2.09951	4.91e-10
	7000328	LOC100129550	NR_024618.1	0.00878979	-1.37943	8.13e-05
	1440437	LOC151162	NR_024275.1	0.0330169	-1.47664	0.00044949
	6650035	LOC338758	XM_931359.2	3.94e-05	2.19468	1.42e-07
	6860431	LOC389300	XM_943175.1	0.0217719	1.30624	0.000262573
	650072	LOC643733	XM_001718847.1	0.000338004	1.70352	1.68e-06
	2750220	LOC728533	XR_015610.2	0.0326779	-1.31407	0.000442799
	7150324	LRMP	NM_006152.2	0.00500772	-1.52444	4.08e-05
	5310397	LRRC25	NM_145256.2	0.0190456	-1.53753	0.000225177
	5550035	LRRC50	NM_178452.3	2.85e-10	3.22455	3.63e-14
	1030743	LTA	NM_000595.2	4.11e-22	5.29171	8.71e-27
	4890270	LY6E	NM_002346.1	2.03e-05	3.30766	6.58e-08
	3190288	LYL1	NM_005583.3	0.00384758	-1.69512	2.92e-05
	7550202	MAFF	NM_012323.2	0.0227281	1.92697	0.000278084
	1470215	MAP3K8	NM_005204.2	0.0023793	2.12277	1.62e-05
	6400386	MAP4K2	NM_004579.2	0.0181767	-1.48563	0.000209356
	2970563	MAP7D1	NM_018067.2	0.00011803	-1.59854	5.07e-07
	1440440	MAPKAPK3	NM_004635.3	0.0129711	-1.49924	0.000131273
	6770242	MARCKSL1	NM_023009.4	0.0031136	-1.84793	2.23e-05
	4200475	MAST3	NM_015016.1	0.00640506	-1.54092	5.63e-05
	3780681	MBP	NM_001025100.1	0.013855	-1.35072	0.000145499
	6450056	MCOLN1	NM_020533.1	0.0260429	-1.59713	0.000330285
	5490068	MCOLN2	NM_153259.2	0.000791491	2.34574	4.41e-06
	650348	METTL1	NM_005371.5	0.0161548	1.53725	0.000180596
	1990358	METTL1	NM_005371.4	0.0145824	1.42864	0.000156344
	5910152	MGC39372	XM_376463.3	0.00351659	1.3641	2.64e-05
	6840356	MGEA5	NM_012215.2	0.0160384	-1.42995	0.000178295
	3180731	MGST1	NM_020300.3	0.00334337	-1.59564	0.000142236
	5080131	MGST1	NM_145792.1	0.0136267	-2.19569	2.46e-05
	3170064	MICB	NM_005931.2	0.00891771	1.5884	8.29e-05
	460521	MIR1275	NR_031681.1	0.000334816	1.78039	1.65e-06
	5860722	MIR155HG	NR_001458.3	9.1e-10	4.66927	3.27e-13
	3990307	MIR302C	NR_029858.1	0.0296754	1.93065	0.000390176
	4560541	MLKL	NM_152649.1	0.0013292	1.9478	8.09e-06
	6580484	MOV10	NM_020963.2	2.91e-10	2.66825	4.34e-14
	6660270	MRPL17	NM_022061.2	0.000821226	1.68172	4.64e-06
	4590446	MSL3	NM_078628.1	0.00333403	1.56061	2.43e-05
	6200402	MT1A	NM_005946.2	1.01e-06	4.45154	1.75e-09
	450615	MT2A	NM_005953.2	7.02e-08	5.34366	7.58e-11
	1300706	MTHFD2	NM_006636.3	0.00905786	1.44953	8.44e-05
	5310161	MTHFD2L	NM_001004346.2	5.1e-08	2.20223	4.96e-11
	3170300	MTSS1	NM_014751.2	0.00116184	-1.85842	6.99e-06
	1690066	MX1	NM_002462.2	3.56e-06	4.3106	8.37e-09
	5490470	MX2	NM_002463.1	4.25e-09	4.27965	2.43e-12
	1510458	MYH9	NM_002473.3	0.00342469	-1.46425	2.55e-05
	5810471	MYO1F	NM_012335.2	0.0457792	-1.48354	0.00070401
	2680561	N4BP1	NM_153029.3	0.000558045	1.54416	2.94e-06
	3450326	NAGK	NM_017567.2	0.0401494	1.47714	0.000596794
	7650538	NCKAP1L	NM_005337.4	0.0100838	-1.4917	9.65e-05
	1300671	NCOA4	NM_005437.2	0.0344477	-1.49953	0.00047991
	630091	NCOA7	NM_181782.2	5.16e-08	2.33618	5.13e-11
	5490376	NCOR2	NM_006312.3	0.0480993	1.38641	0.000754623
	610537	NCRNA00158	NM_058184.1	0.00929877	1.31416	8.78e-05
	4810224	NDUFA9	NM_005002.3	0.0145509	1.60876	0.000155272
	4200692	NEU1	NM_000434.2	0.0476197	-1.60766	0.00074004
	580678	NEURL3	NM_001080535.1	6.95e-05	2.795	2.69e-07
	2750187	NEXN	NM_144573.3	0.000313632	1.62694	1.52e-06
	7400626	NFKB1	NM_003998.2	0.000330358	1.73468	1.62e-06
	4280113	NFKBIA	NM_020529.1	0.0489259	1.67923	0.000772925
	2470348	NFKBIZ	NM_001005474.1	4.32e-06	2.5212	1.05e-08
	1010035	NLRP3	NM_004895.3	2e-05	2.20353	6.34e-08
	3420154	NLRP3	NM_001079821.1	0.000128706	2.1419	5.61e-07
	1820504	NME1	NM_000269.2	0.00292731	2.15981	2.06e-05
	4050554	NMI	NM_004688.1	0.00182026	1.76361	1.16e-05
	6940204	NOP10	NM_018648.3	0.00110896	-1.35998	6.59e-06
	380370	NOP16	NM_016391.3	0.0293927	1.51137	0.000381693
	4780561	NOP16	NM_016391.4	0.0293927	1.40989	0.000384858
	5360347	NQO1	NM_000903.2	0.0126345	-1.51698	0.000125995
	3940520	NT5C3	NM_001002010.1	2.49e-07	3.60314	3.48e-10
	7000398	NT5C3	NM_001002010.1	3.28e-07	3.23819	5e-10
	60397	NTRK1	NR_001449.1	0.00321319	1.71187	2.32e-05
	6200672	NUB1	NM_016118.3	3.61e-08	2.26087	3.13e-11
	5270307	NXT2	NM_018698.3	0.00436615	1.54393	3.41e-05
	3450180	OAS1	NM_002534.2	2.37e-05	3.64108	7.9e-08
	7040035	OAS1	NM_001032409.1	3.91e-05	3.30784	1.4e-07
	1090390	OAS1	NM_001032409.1	0.000626346	3.1649	3.37e-06
	1070767	OAS1	NM_016816.2	0.0153885	2.03343	0.00016812
	7320561	OAS2	NM_016817.2	1.37e-08	4.14391	1.01e-11
	2230204	OAS2	NM_001032731.1	0.00145719	2.33468	9.01e-06
	240722	OAS2	NM_002535.2	0.000678245	2.22998	3.66e-06
	990768	OAS3	NM_006187.2	4.03e-06	4.59653	9.73e-09
	10360	OAS3	NM_006187.2	2.91e-06	2.84345	6.38e-09
	7650097	OASL	NM_198213.1	0.00023681	3.18381	1.11e-06
	6280543	OASL	NM_003733.2	2.48e-05	2.282	8.34e-08
	4260253	OBFC2A	NM_001031716.1	2.62e-05	1.6174	8.92e-08
	6860382	OGFR	NM_007346.2	0.00101592	1.63783	5.89e-06
	7510132	OLR1	NM_002543.3	7.33e-05	-2.76247	2.87e-07
	2060605	P2RX4	NM_002560.2	0.0127746	1.78314	0.000128203
	7550333	PACSIN2	NM_007229.1	0.0132204	-1.55326	0.000135476
	2070059	PARP10	NM_032789.1	1.14e-09	2.91604	4.84e-13
	3930601	PARP10	XM_001127571.1	4.92e-06	2.24124	1.27e-08
	1090132	PARP10	XM_001127571.1	1.01e-06	2.17151	1.75e-09
	2340072	PARP12	NM_022750.2	1.05e-09	2.83426	3.99e-13
	4150692	PARP14	NM_017554.1	4.08e-07	2.83023	6.48e-10
	2450148	PARP4	NM_006437.3	0.0148277	1.40487	0.000160424
	5700735	PARP9	NM_031458.1	2.79e-05	2.53404	9.67e-08
	3140707	PARP9	NM_031458.1	3.47e-06	2.3734	8e-09
	1300075	PCTP	NM_021213.1	0.00430478	-1.34265	3.34e-05
	4850327	PDGFC	NM_016205.1	0.0397353	-1.30124	0.00058975
	7200168	PDGFRL	NM_006207.1	0.000348597	1.47719	1.75e-06
	3120086	PDSS1	NM_014317.3	0.000110049	1.64169	4.61e-07
	430747	PECAM1	NM_000442.3	0.0331831	-1.56944	0.000455231
	7400653	PFKFB4	NM_004567.2	0.00802585	-1.42537	7.29e-05
	6940066	PFN1	NM_005022.2	1.14e-05	-1.36904	0.000240821
	2850402	PFN1	NM_005022.2	0.0201671	-1.82269	3.28e-08
	6100521	PHF11	NM_001040443.1	3.79e-10	2.45343	7.64e-14
	1510196	PHF11	NM_001040443.1	6.18e-09	2.41259	3.8e-12
	3310358	PHKG2	NM_000294.1	0.00231033	-1.41244	1.55e-05
	770047	PI4K2B	NM_018323.2	0.00247234	1.7691	1.71e-05
	3130301	PIM1	NM_002648.2	0.0181092	1.84396	0.000208196
	6200168	PIM2	NM_006875.2	0.00459818	1.97895	3.67e-05
	2490259	PINK1	NM_032409.2	0.0227281	-1.42065	0.000278621
	6960215	PITPNM1	NM_004910.1	1.54e-05	-1.73233	4.75e-08
	2490372	PLAC8	NM_016619.1	0.00054936	2.06637	2.88e-06
	4830113	PLAC8	NM_016619.1	0.00250923	1.90909	1.74e-05
	1400446	PLIN2	NM_001122.2	0.0131856	-1.54255	0.000524573
	460204	PLIN2	NM_001122.2	0.036651	-1.7952	0.000134841
	620008	PLIN3	NM_005817.3	0.00224768	-1.63601	1.48e-05
	3890609	PLSCR1	NM_021105.1	0.00350907	1.75206	2.62e-05
	5900497	PLXDC2	NM_032812.7	0.0172017	-1.4597	0.000196306
	10673	PLXNB2	NM_012401.2	0.0179802	-1.6419	0.000206332
	2750367	PMAIP1	NM_021127.1	0.024925	2.36521	0.000313358
	10136	PML	XM_942288.1	0.0367716	1.31542	0.000527856
	1260315	PMM2	NM_000303.1	0.0299304	1.45266	0.000394797
	4730349	PNKD	NM_022572.2	0.00098093	-1.81015	5.65e-06
	4060050	PNPT1	NM_033109.2	2.89e-06	1.56658	6.19e-09
	1440324	PPARG	NM_138712.3	0.00241951	-1.41943	4.49e-07
	830019	PPARG	NM_015869.4	0.000108191	-1.56239	1.66e-05
	2900072	PPIF	NM_005729.3	2.62e-05	-1.46346	8.94e-08
	240348	PPM1F	NM_014634.2	0.0213676	-1.44112	0.000256062
	3990368	PPP1CA	NM_001008709.1	0.013644	-1.45965	0.000142705
	1340600	PPP1R15A	NM_014330.2	0.0331831	1.57149	0.000454999
	4250343	PPP1R2	NM_006241.3	0.0125559	-1.35847	0.000124944
	2650253	PRDX4	NM_006406.1	0.000153581	1.99223	6.83e-07
	2630056	PRDX5	NM_181652.1	0.0118652	-1.3619	0.000137637
	3310564	PRDX5	NM_181652.1	0.0133046	-1.40828	0.000116313
	4670193	PRF1	NM_005041.4	0.000424264	3.17065	2.18e-06
	5960343	PRIC285	NM_033405.2	9.1e-10	4.57913	3.26e-13
	990138	PRKD2	NM_016457.3	0.000198996	1.75263	9.06e-07
	6510446	PRKD2	NM_001079881.1	0.000170386	1.4568	7.65e-07
	1300369	ProbeID: 1300369	NR_002797.1	0.00985779	1.45333	9.39e-05
	1440452	ProbeID: 1440452	NM_033111.2	0.0327926	1.36144	0.000445743
	1450136	ProbeID: 1450136	XM_937514.1	2.09e-07	2.53582	2.74e-10
	160079	ProbeID: 160079	NR_001565.1	3.9e-06	1.90802	9.32e-09
	2260196	ProbeID: 2260196	XR_037197.1	0.0157565	-1.74332	0.000172808
	2810463	ProbeID: 2810463	XR_042330.1	0.0332359	-1.67044	0.000457111
	3130358	ProbeID: 3130358	XM_934358.1	0.00554618	1.46418	4.72e-05
	430347	ProbeID: 430347	XM_001129232.1	3.47e-06	1.45879	7.97e-09
	4610608	ProbeID: 4610608	NM_175870.3	0.0408526	1.53846	0.000612387
	4670113	ProbeID: 4670113	XM_001133269.1	0.00527014	-1.40953	4.42e-05
	4670114	ProbeID: 4670114	XR_016363.2	2.46e-07	7.43593	3.34e-10
	4850494	ProbeID: 4850494	XM_932991.1	0.000614188	2.08798	3.29e-06
	5340278	ProbeID: 5340278	XM_001717735.1	0.0377649	1.559	0.000549311
	5550592	ProbeID: 5550592	XM_001726834.1	0.0427424	-1.46519	0.00064705
	580326	ProbeID: 580326	NR_003133.1	0.000142238	1.52149	6.29e-07
	5820424	ProbeID: 5820424	XM_001129080.1	1.17e-08	2.72494	8.17e-12
	620403	ProbeID: 620403	XM_001133177.2	4.41e-06	3.0144	1.11e-08
	6220327	ProbeID: 6220327	XR_016557.2	0.0034092	-1.37558	2.52e-05
	6220482	ProbeID: 6220482	XM_001133190.1	2.13e-05	3.47283	6.99e-08
	6550092	ProbeID: 6550092	XM_498969.2	4.92e-06	-2.0284	1.29e-08
	6560072	ProbeID: 6560072	XM_001128283.1	0.00817928	1.71621	7.45e-05
	6560201	ProbeID: 6560201	XM_001128558.1	1.01e-08	6.53297	6.64e-12
	6840477	ProbeID: 6840477	XM_001714301.1	1.75e-06	2.3303	3.37e-09
	6860162	ProbeID: 6860162	NR_002828.1	0.0166293	1.6364	0.000188717
	6860180	ProbeID: 6860180	XM_934665.1	0.00186904	1.54873	1.2e-05
	6980133	ProbeID: 6980133	NM_018457.2	0.01434	1.42793	0.00015211
	6980685	ProbeID: 6980685	NM_001017529.1	0.00924583	-1.45355	8.68e-05
	7150082	ProbeID: 7150082	NM_001017530.1	0.0352968	1.31644	0.000499212
	840382	ProbeID: 840382	NM_002790.2	0.00589388	1.55373	5.09e-05
	840669	ProbeID: 840669	NM_002801.2	0.00757064	1.36626	6.81e-05
	3890300	PRR13	NM_002800.4	0.00011742	-1.45257	5e-07
	5570445	PRR5	NM_002818.2	0.00110825	1.76775	6.55e-06
	6130630	PRR5	NM_130435.2	0.0031181	1.63662	2.24e-05
	5080451	PSMA5	NM_004339.2	0.00377203	1.34933	2.84e-05
	2000445	PSMB10	NM_019042.3	0.00591355	1.37658	5.12e-05
	3420632	PSMB8	NM_148919.3	1.61e-05	1.99187	5.01e-08
	7210326	PSMB8	NM_004159.4	7.43e-05	1.86151	2.94e-07
	1940180	PSMB9	NM_153824.1	0.0326328	1.94625	0.00044143
	830403	PSME2	NM_016131.3	0.0331831	1.50962	0.00045266
	2260477	PTGS2	NM_000963.1	0.00158423	3.45003	1e-05
	6400465	PTPN6	NM_080548.3	0.00549496	-1.72226	4.63e-05
	2490240	PTPRE	NM_175624.2	0.0160384	-1.58135	0.000178616
	4880168	PTTG1IP	NM_002868.2	0.000264721	-1.47231	1.26e-06
	3940615	PUS7	NM_001035230.1	0.0168573	1.48501	0.000192019
	6520681	PYCR1	NM_170774.1	7.43e-05	1.34747	2.93e-07
	5860279	RAB10	NM_170773.1	0.00174005	-1.35977	1.11e-05
	1990390	RAB3IP	NM_182664.2	0.0368165	1.36077	0.000530059
	2850626	RAB5B	NM_002901.1	1.85e-05	-1.47676	5.85e-08
	360221	RABGAP1L	NM_005132.2	9.22e-06	2.15639	2.58e-08
	1980059	RASSF2	NM_002922.3	2.77e-05	-1.82376	3.33e-05
	5390095	RASSF2	NM_001005339.1	0.00430478	-1.84742	9.5e-08
	5810176	RASSF5	NM_001664.2	0.0184968	-1.41568	0.000214219
	2510523	RBCK1	NM_031229.2	1.33e-08	2.21038	9.6e-12
	5820753	RBCK1	NM_006462.3	4.8e-08	2.05885	4.47e-11
	1500168	RCN1	NM_018993.2	0.00290267	1.59472	2.04e-05
	70541	REC8	NM_001004333.2	0.028157	1.39504	0.000361866
	4490176	RGS1	NM_001004333.3	0.0344477	2.00957	0.000479824
	3830092	RGS10	NM_153341.1	0.0401494	-1.32781	0.000597679
	630377	RHOA	NM_020954.2	0.00334337	-1.42364	2.45e-05
	6590445	RIN2	NM_020914.3	0.00170305	2.95865	1.08e-05
	5560086	RIPK1	NM_003804.3	0.000208304	1.65516	9.53e-07
	4150520	RIPK2	NM_003821.5	2.46e-06	2.34688	5.2e-09
	5670661	RNASEK	NM_183237.1	0.0140775	-1.33297	0.000146673
	2470484	RNASEK	NM_020216.3	0.0139106	-1.45186	0.00014873
	130403	RNF19B	NR_023343.1	0.00836616	1.70867	7.65e-05
	7400743	RNF213	NM_005156.4	0.00136467	1.95864	8.38e-06
	3400270	RNF213	NM_015920.3	0.000345515	1.46644	1.73e-06
	460376	RNF7	NM_006054.2	0.000512493	-1.31726	2.67e-06
	5570601	RNPEP	NM_022147.2	0.0301134	-1.36026	0.000399123
	1660021	RNU4ATAC	NM_002957.3	0.00419796	1.395	3.21e-05
	6370678	ROD1	NM_014624.3	0.00554618	-1.31838	4.72e-05
	5570678	RPS27L	NM_001400.4	0.00573294	-1.45185	4.92e-05
	4730739	RPS6KA1	NM_002953.3	0.0239899	-1.6861	0.000298154
	3360343	RSAD2	NM_080657.4	5.16e-07	6.48556	8.41e-10
	2470719	RTN3	NM_017654.2	0.0126889	-1.35563	0.000127074
	1450427	RTP4	NM_152703.2	1.11e-07	2.49039	1.34e-10
	7000356	RXRA	NM_001024401.2	9.82e-05	-2.24814	4.01e-07
	2810315	S100A6	NM_014300.2	0.0237017	-1.75552	0.000293568
	4810768	S1PR1	NM_032233.2	0.0472017	-1.49351	0.000729547
	1240142	SAMD9	NM_031286.3	1.32e-05	2.73326	3.86e-08
	3170136	SAMD9L	NM_003025.2	1e-08	3.41855	6.37e-12
	3850767	SBK1	NM_031892.1	0.00325424	1.65659	2.36e-05
	2570088	SEC11A	NM_018986.3	0.0266823	-1.34354	0.000340089
	2940706	SETD3	NM_006747.2	0.0302085	-1.50239	0.000401831
	6280240	SH3BGRL3	NM_018593.3	0.00376445	-1.65393	2.83e-05
	4280639	SH3GL1	NM_004207.2	0.00247887	-1.32889	1.72e-05
	3450059	SH3KBP1	NM_013386.3	0.0120679	-1.34788	0.000119322
	2490309	SH3TC1	NM_052901.2	0.000845304	-1.53543	4.8e-06
	5810068	SIPA1	NM_031212.3	0.0405269	-1.46297	0.000605789
	4280497	SLAMF7	NM_021181.3	2.03e-05	2.73662	6.57e-08
	7550192	SLC16A10	NM_033518.1	0.0158662	-1.57933	0.000175032
	110719	SLC16A3	NM_014096.2	2.57e-07	-2.48997	3.71e-10
	3890402	SLC25A24	NM_003486.5	0.00632711	2.21843	5.52e-05
	10487	SLC25A25	NM_003080.2	0.0325264	-1.44656	0.00043868
	2360392	SLC25A28	NM_152233.2	3.47e-06	1.75025	7.96e-09
	4860181	SLC38A5	NM_001005176.1	1.67e-06	1.81236	3.1e-09
	4250670	SLC43A3	NM_007237.3	0.00470459	1.57571	3.77e-05
	270152	SLC7A5	NM_199436.1	0.0484768	1.80059	0.000763624
	2190437	SMPD2	NM_001100422.1	0.00110896	-1.30842	6.62e-06
	2120500	SNX6	NM_182513.1	0.00554618	1.48885	4.71e-05
	1990300	SOCS1	NM_003745.1	1.75e-06	2.17228	3.34e-09
	4230102	SOCS3	NM_003955.3	0.00228304	1.6947	1.5e-05
	4200240	SP100	NM_001080391.1	0.0015051	1.70756	9.4e-06
	6650541	SP100	NM_001080391.1	0.00952136	1.63334	9.05e-05
	4860161	SP100	NM_003113.3	0.0185364	1.42824	0.000215462
	1340491	SP110	NM_004510.2	1.07e-08	2.8353	7.25e-12
	3840593	SP110	NM_004510.2	2.05e-06	2.59004	4.04e-09
	1990397	SP110	NM_004510.2	4.41e-06	2.39379	1.11e-08
	5870184	SP110	NM_080424.1	0.0129035	1.75063	0.00012977
	6400681	SP140	NM_001035235.2	0.00187139	1.56477	1.2e-05
	3140041	SP140	NM_175039.3	0.0319376	1.42484	0.000429387
	460333	SPAST	NM_004099.4	0.0350864	-1.38175	0.000491793
	7380221	SPATS2L	NM_015374.1	1.67e-06	2.53952	3.12e-09
	5910349	SPC24	NM_001009991.2	0.000101044	1.56067	4.17e-07
	4220603	SPI1	NM_003120.2	0.00436615	-1.89464	0.000171136
	5810398	SPI1	NM_001080547.1	0.0156343	-1.9561	3.42e-05
	4290075	SRA1	NM_005640.1	0.0292594	-1.40812	0.000378762
	10379	ST6GALNAC4	NM_003190.3	0.0358144	-1.55006	0.000509565
	2570079	STAT1	NM_139266.1	2.37e-05	3.01931	7.93e-08
	1820750	STAT1	NM_007315.2	0.000717305	2.71805	3.93e-06
	4810187	STAT1	NM_007315.2	8.11e-05	2.53308	3.26e-07
	130519	STAT2	NM_005419.2	2.49e-07	2.76671	3.45e-10
	1940487	STAT5A	NM_003152.2	0.00730046	1.50191	6.51e-05
	2060291	STOM	NM_005646.3	0.00342469	1.98987	2.54e-05
	2640411	SUN2	NM_198517.2	0.00436615	-1.69637	3.41e-05
	2600682	SYTL3	NM_006602.2	0.0384171	1.52173	0.000561237
	4850735	TAF4B	NM_014290.1	0.0164146	1.38082	0.000185585
	7330392	TAP1	NM_000593.5	1.13e-05	2.36641	3.23e-08
	3940477	TAP2	NM_000544.3	0.00500772	1.9493	4.07e-05
	2650082	TAPBP	NM_000358.1	0.00516465	1.486	4.29e-05
	2230201	TARBP1	NM_001024847.2	0.014889	1.56591	0.000161717
	5050603	TBC1D10C	NM_001024847.1	0.00437651	-1.84917	3.46e-05
	1510154	TCFL5	NM_018480.2	0.0190456	1.44108	0.000225211
	5310100	TDRD7	NM_018480.2	2.46e-06	2.34975	5.22e-09
	7650358	TGFBI	NM_018295.2	0.00110896	-4.00551	6.61e-06
	6560091	TGFBR2	NM_016462.2	0.00941873	-1.49158	0.000510338
	5490070	TGFBR2	NM_199129.1	0.0358154	-1.52961	8.93e-05
	5570730	TICAM1	NM_182919.1	0.00071341	1.82978	3.9e-06
	3360291	TICAM1	NM_182919.1	0.0125123	1.52257	0.000123981
	6100324	TMEM126B	NM_006134.5	0.00430478	1.54125	3.32e-05
	2750600	TMEM126B	NM_024956.3	0.000114041	1.54075	4.83e-07
	4670414	TMEM140	NM_005781.4	0.0100838	1.99166	9.63e-05
	3840167	TMEM14C	NM_182752.3	0.0347903	-1.68928	0.000486187
	4050072	TMEM189	NM_004295.3	0.0302085	-1.5435	0.000402432
	3460307	TMEM50B	NM_014831.1	0.0288696	-1.47258	0.000372247
	5050735	TMEM62	NM_025250.2	0.000215915	1.61976	9.92e-07
	2640301	TNF	NM_000594.2	2.26e-21	10.1652	9.55e-26
	2140242	TNFAIP6	NM_007115.2	0.0352968	2.39863	0.000499099
	4670750	TNFRSF1A	NM_001065.2	0.0293927	-1.65716	0.000384188
	870202	TNFSF10	NM_003810.2	6.86e-06	4.25242	1.86e-08
	4900435	TNFSF13B	NM_006573.3	0.049413	1.79527	0.000784648
	1850482	TNK2	NM_015913.2	2.09e-05	2.00395	6.81e-08
	4260722	TPRG1L	NM_006472.2	0.00235816	-1.35194	1.59e-05
	4760747	TPST1	NM_003596.2	0.00142622	-1.83074	8.79e-06
	2650706	TRADD	NM_003789.2	0.00554618	1.49593	4.71e-05
	4570768	TRAF1	NM_005658.3	0.00334337	1.66395	2.45e-05
	2650477	TRAF4	NM_015054.1	4.19e-05	1.47043	1.53e-07
	1570129	TRAFD1	NM_006700.1	5.71e-08	2.46968	5.82e-11
	150400	TRANK1	NM_003565.1	0.000235547	1.78252	1.1e-06
	6560075	TRIM21	NM_003141.3	5.32e-06	2.05176	1.42e-08
	5960747	TRIM22	NM_006074.3	3.79e-05	2.89802	1.35e-07
	5260612	TRIM25	NM_005082.4	0.000118005	1.88212	5.05e-07
	6020463	TRIM26	NM_003449.3	2.38e-06	1.66598	4.9e-09
	1660010	TRIM5	NM_033034.1	0.0268731	1.60537	0.00034309
	5910064	TRIM5	NM_033093.1	0.00171536	1.44612	1.09e-05
	3710152	TRIM5	NM_033092.1	0.0158662	1.31423	0.000175342
	2510239	TRIM56	NM_030961.1	0.00659218	1.70492	5.82e-05
	940435	TRIM8	NM_030912.2	0.0001765	-1.70355	7.96e-07
	6350632	TSC22D3	NM_198057.2	0.0475241	-1.77398	1.11e-06
	6350446	TSC22D3	NM_004089.3	0.00023681	-1.85582	0.000736543
	770754	TTYH3	NM_003365.2	0.00634826	-1.53949	5.56e-05
	7160274	TXNDC12	NM_006537.2	0.0239124	-1.32213	0.000296684
	1240440	TXNIP	XM_036729.5	3.51e-05	-1.74305	1.24e-07
	2850202	UBA7	NM_003335.2	0.00103653	1.67164	6.08e-06
	2070170	UBE2L6	NM_004223.3	1.63e-09	2.99805	7.93e-13
	5700719	UHRF1BP1L	NM_032172.1	0.038932	-1.31085	0.000575353
	770440	ULK1	NM_014909.3	0.000701426	-1.50379	3.82e-06
	4780612	UNC93B1	NM_030930.2	2.03e-05	2.05647	6.51e-08
	1170600	UQCRC1	NM_004385.2	0.0358228	-1.33899	0.000511202
	1740360	USP18	NM_017414.3	4.52e-10	4.08718	1.05e-13
	6220477	USP3	NM_003377.3	2.79e-05	-1.55806	9.72e-08
	6110020	USP41	NM_004184.3	0.0126744	1.5222	0.000126661
	7400465	USP42	NM_173701.1	0.0133046	1.42446	0.000138125
	580465	VASH1	NM_012478.3	0.0477408	-1.33143	0.000742933
	5910113	VCAN	NM_005112.4	4.79e-11	-5.88765	5.07e-15
	4060333	VEGFB	NM_032118.2	0.0217719	-1.50595	0.00026275
	4860224	WARS	NM_016003.3	0.00151032	2.4519	9.47e-06
	3710068	WARS	NM_004906.3	0.0118973	2.25938	0.000117132
	70451	WAS	NM_000377.1	1.34e-05	-1.70269	3.97e-08
	3890398	WBP2	NM_019001.2	0.00295893	-1.41542	2.09e-05
	7150475	WDR1	NM_031477.4	0.0257735	-1.41501	0.000326323
	2030148	WDR54	NM_016061.1	0.0130026	-1.44304	0.000131868
	1410075	WIPI2	NM_139323.2	0.00792612	-1.33497	7.17e-05
	1820296	WTAP	NM_014383.1	0.00430478	1.68332	3.33e-05
	450189	XAF1	NM_199139.1	3.2e-07	4.05855	4.74e-10
	7610440	XAF1	NM_199139.1	0.00500772	2.75491	4.08e-05
	1990487	XRN1	NM_020899.2	1.89e-06	2.1113	3.67e-09
	130750	YPEL3	NM_033390.1	0.013106	-1.58549	0.000133472
	2680097	YPEL5	NM_020119.3	0.000387322	-1.6479	1.98e-06
	1340521	YWHAB	NM_024625.3	0.0158766	-1.39007	0.000175972
	4880010	ZBP1	NM_030776.1	7.51e-06	2.66122	2.07e-08
	7560273	ZBTB32	NM_020119.3	0.0479035	1.75406	0.000750537
	2900441	ZBTB4	NM_020338.2	0.00306626	-1.39562	2.19e-05
	380672	ZC3H12C	NM_021035.2	0.000701426	1.56013	3.81e-06
	4540382	ZC3HAV1	NM_003461.4	0.00229618	1.63084	1.52e-05
	3710243	ZC3HAV1	NM_003461.4	0.0133046	1.54455	0.000137286
	6620750	ZC3HAV1		0.000307919	1.5316	1.49e-06
	2450131	ZMIZ1		0.0266071	-1.57245	0.000338004
	3800487	ZNFX1		0.00110825	2.01316	6.54e-06
	7320594	ZYX		0.00714299	-1.57909	1.62e-05
	7050484	ZYX		0.0023793	-1.58637	6.34e-05

## Sheet: A CLO97 24hrs
Adults CLO97 24hrs vs untreated	ProbeID	SYMBOL	RefSeq_ID	adj.P.Val (FDR)	FC	P.Value
	290603	AARS	NM_001605.2	0.00655487	1.42128	0.000126848
	270615	ABCC3	NM_003786.2	7.07e-12	-3.23761	2.55e-15
	7610050	ABCC5	NM_001023587.1	0.00274987	-1.33435	1.08e-06
	6580553	ABCC5	NM_005688.2	0.000118936	-1.4271	4.35e-05
	7380113	ABCF1	NM_001025091.1	0.00011295	1.43737	1.02e-06
	4880288	ABHD8	NM_024527.4	0.00307812	-1.30457	4.96e-05
	620240	ABR	NM_001092.3	0.000446812	-1.63141	5.08e-06
	940148	ABTB2	NM_145804.1	0.0087032	1.44211	0.000178741
	1170647	ACADVL	NM_001033859.1	0.0308501	-1.47253	0.000826265
	4290050	ACOT7	NM_181864.2	0.000426353	1.51401	4.81e-06
	7050082	ACP5	NM_001611.2	6.37e-06	-3.42555	3.6e-08
	1030431	ACSL1	NM_001995.2	0.013704	1.92908	0.000305816
	4490524	ACSS2	NM_001076552.1	0.000818566	-1.58176	0.000214692
	4670544	ACSS2	NM_018677.2	0.0101911	-1.83746	1.03e-05
	3310424	ACTG1	NM_001614.2	2.32e-05	1.48986	1.58e-07
	5080364	ACTN1	NM_001102.2	0.0111383	-1.57625	0.000238656
	6900209	ADAM19	NM_033274.2	2.97e-05	2.2029	2.1e-07
	3990433	ADAP2	NM_018404.2	0.0174055	-1.89625	0.000410529
	2900450	ADAR	NM_001111.3	2.51e-06	1.80735	1.26e-08
	5490433	ADAR	NM_015840.2	0.000692825	1.76932	8.48e-06
	1990468	ADD3	NM_001121.2	0.00247351	-1.53837	3.83e-05
	6620278	ADI1	NM_018269.1	0.0458462	-1.30182	0.00136866
	5670465	ADM	NM_001124.1	0.00663754	1.73273	0.000128762
	7560440	ADORA2A	NM_000675.3	3.56e-05	2.39269	2.63e-07
	4390121	ADRM1	NM_175573.1	1.17e-06	1.50155	5.13e-09
	5870228	ADSL	NM_000026.1	0.000163922	1.53297	1.58e-06
	450553	AHNAK	NM_001620.1	5.33e-07	-2.19154	2.14e-09
	4880561	AHSA1	NM_012111.1	4.03e-05	1.40836	3.08e-07
	1940047	AIF1	NM_001623.3	7.48e-10	-2.99651	2.11e-09
	3800047	AIF1	NM_032955.1	5.3e-07	-4.57373	7.12e-13
	1260270	AIM2	NM_004833.1	0.0180787	1.81781	0.000433299
	6960056	AIMP2	NM_006303.3	0.000426353	1.78771	4.82e-06
	5720669	AK2	NM_001625.2	0.000264031	1.96095	2.8e-06
	1990491	AK2	NM_001625.2	0.000175829	1.91396	1.73e-06
	6330358	AK8	NM_152572.2	0.00393445	1.37715	6.71e-05
	6180681	AKR7A2	NM_003689.2	0.013328	-1.35807	0.000294832
	1070477	ALDH1A1	NM_000689.3	0.0215009	-1.3467	0.000536259
	840253	ALDH2	NM_000690.2	0.00190336	-1.53124	2.82e-05
	1690608	ALDH3A2	NM_000382.2	0.00168622	-1.49171	2.42e-05
	2970356	ALDH3B1	NM_000694.2	0.000345194	-1.45976	3.82e-06
	1780273	ALOX5	XM_001127464.1	0.00742083	-2.04589	0.000147376
	1820068	AMY1C	NM_001008219.1	0.00860306	1.51109	0.000175956
	3930392	ANG	NM_001097577.1	0.000137961	-1.74651	1.27e-06
	6560112	ANKRD1	NM_014391.2	0.000125235	1.82934	1.14e-06
	4150270	ANKRD22	NM_144590.1	0.0078397	1.6723	0.000158357
	130181	ANKRD22	NM_144590.2	0.0141964	1.61511	0.000320713
	4860707	ANKRD33	NM_182608.2	0.00092654	-2.17903	1.19e-05
	5810612	ANPEP	NM_001150.1	0.0359249	-1.74622	0.000994131
	3370202	ANXA2P1	NR_001562.1	0.00106583	-1.8655	1.42e-05
	940706	AP1S2	NM_003916.3	2.21e-09	-1.8038	1.98e-05
	1070192	AP1S2	NM_003916.3	0.00141765	-2.44064	2.97e-12
	3120228	AP2S1	NM_004069.3	0.000257917	-1.39166	0.00132205
	6370661	AP2S1	NM_004069.3	0.0450192	-1.51769	2.71e-06
	7320402	APBB3	NM_133173.2	0.000178041	-1.70252	1.43e-06
	4120279	APBB3	NM_133172.2	0.000152118	-1.96752	1.76e-06
	6510053	APEX1	NM_080649.1	6.75e-05	1.76326	5.67e-07
	3120309	APEX1	NM_001641.2	0.00204829	1.6213	3.1e-05
	3450577	APLP2	NM_001642.1	0.003229	-1.55166	5.31e-05
	730414	APOE	NM_000041.2	1.62e-08	-1.72219	3.33e-11
	3370066	APOL2	NM_145637.1	0.0176927	1.46881	0.000421049
	1570358	APOL2	NM_145637.1	0.00650109	1.46718	0.000125669
	1980750	APOL3	NM_145641.1	1.82e-07	2.17463	5.73e-10
	6040097	ARAP3	NM_022481.5	0.000403767	-1.48859	2.72e-05
	7380255	ARAP3	NM_022481.5	0.00185376	-1.86761	4.51e-06
	3140445	ARHGAP18	NM_033515.2	1.68e-07	-1.66777	5.2e-10
	1260543	ARHGAP21	NM_020824.2	0.000988125	-1.63692	1.29e-05
	4760255	ARHGDIA	NM_004309.3	0.000233404	1.34349	2.41e-06
	1570193	ARHGDIB	NM_001175.4	3.88e-07	-1.6077	1.44e-09
	6130725	ARHGEF18	NM_015318.2	0.00889591	-1.47637	0.000183829
	2070563	ARL6IP5	NM_006407.3	0.000287311	-1.60557	3.09e-06
	4180307	ARNT2	NM_014862.3	0.00121352	1.35186	1.65e-05
	4830056	ARPC5L	NM_030978.1	0.00285479	1.66601	4.54e-05
	2490288	ARRB1	NM_020251.2	4.66e-05	-1.49795	3.66e-07
	2370064	ASGR1	NM_001671.2	6.05e-07	-1.36087	2.47e-09
	1770546	ATIC	NM_004044.4	7.6e-05	1.69418	6.47e-07
	6840605	ATM	NM_000051.3	0.0413086	-1.43628	0.00118159
	4210095	ATP1A1	NM_001001586.1	2.46e-06	-1.4993	1.21e-08
	4540021	ATP5B	NM_001686.3	0.0160943	1.32028	0.000372789
	5870446	ATP5G1	NM_001002027.1	0.00120244	1.67172	1.64e-05
	6590201	ATP6AP1	NM_001183.4	1.17e-05	-1.97956	7.22e-08
	7560097	ATP6AP2	NM_005765.2	5.4e-08	-2.6598	1.33e-10
	1660215	ATP6V0A1	NM_005177.3	4.01e-05	-2.45066	3.05e-07
	7160059	ATP6V0B	NM_004047.3	0.00489721	-1.44656	8.7e-05
	3610397	ATP6V0C	XM_001130742.1	0.023127	-1.54253	0.000583181
	2480241	ATP6V1C1	NM_001695.4	0.0122326	-1.50009	0.000266765
	6370091	ATP6V1G1	NM_004888.3	8.19e-06	-1.44219	4.86e-08
	520601	ATXN1	NM_000332.2	1.02e-07	-1.66457	3.56e-07
	5080154	ATXN1	NM_000332.2	4.55e-05	-1.74195	2.83e-10
	990500	AVPI1	NM_021732.1	9.75e-09	-2.77412	1.71e-11
	2060047	B4GALT5	NM_004776.2	0.0197182	1.89247	0.000482195
	2140121	BASP1	NM_006317.3	0.00114039	2.00341	1.54e-05
	6220195	BATF	NM_006399.2	8.42e-08	2.3066	2.26e-10
	5900253	BATF3	NM_018664.1	0.00551926	1.44622	0.000101549
	6450138	BCAP31	NM_005745.6	0.0121578	-1.37061	0.00026462
	4070053	BCAR3	NM_003567.2	0.000468951	1.73048	5.35e-06
	5220347	BCKDK	NM_005881.1	0.0331315	-1.36621	0.000903503
	5130440	BIN1	NM_139346.1	0.00847013	-1.48382	0.000172698
	5080021	BIRC3	NM_001165.3	0.000335601	1.54835	3.68e-06
	6620521	BLVRB	NM_000713.1	0.00150955	-1.69328	2.12e-05
	620047	BNIP3L	NM_004331.2	0.00047134	-1.60058	5.39e-06
	60148	BOLA2	NM_001031827.1	9.35e-05	1.75751	8.35e-07
	6370468	BOLA2	NM_001031827.1	0.00495276	1.7353	8.83e-05
	3390093	BOLA3	NM_001035505.1	9.59e-05	1.68014	8.61e-07
	6520576	BOLA3	NM_212552.2	0.000321157	1.58507	3.5e-06
	1660435	BOP1	NM_015201.3	0.00642586	1.62348	0.000123865
	6270095	BRI3	NM_015379.3	0.000614439	-1.79875	7.36e-06
	540601	BRI3P1	XR_015539.2	0.00153111	-1.7802	2.16e-05
	20673	BSG	NM_198590.1	0.0026627	-1.46077	4.18e-05
	4900674	BST2	NM_004335.2	1.19e-06	2.31042	5.27e-09
	7610072	BTBD2	NM_017797.3	0.0202328	-1.3451	0.000496919
	4860356	BYSL	NM_004053.3	0.00169998	1.45578	2.45e-05
	6290168	C10orf116	NM_006829.2	1.07e-08	1.60643	1.98e-11
	6620292	C10orf54	NM_022153.1	1.33e-09	-1.98679	1.44e-12
	7100280	C11orf48	NM_024099.3	3.66e-05	1.60768	2.72e-07
	160242	C13orf15	NM_014059.2	3.86e-08	-2.55839	8.66e-11
	5290025	C14orf156	NM_031210.3	1.98e-06	1.65893	9.52e-09
	1110373	C15orf48	NM_032413.2	0.016109	2.03102	0.000373799
	2850630	C19orf48	NM_199250.1	0.00208562	1.62736	3.16e-05
	1070367	C19orf59	NM_174918.2	6.24e-05	-2.19184	5.18e-07
	5220204	C19orf66	NM_018381.2	0.0455699	1.56145	0.00135366
	4200181	C19orf70	NM_205767.1	0.000232795	1.55585	2.4e-06
	7050719	C1orf162	NM_174896.2	2e-06	-2.30541	9.66e-09
	2600278	C1orf54	NM_024579.2	2.79e-05	-1.63998	1.94e-07
	7200392	C1QBP	NM_001212.3	3.33e-06	1.95597	1.71e-08
	5090079	C1QTNF1	NM_198594.1	0.000214704	2.10949	2.2e-06
	4040204	C20orf3	NM_020531.2	0.0187513	-1.65431	0.000452594
	3610372	C3orf26	NM_032359.2	0.0455929	1.49462	0.00135531
	6450092	C5AR1	NM_001736.3	0.00180679	-2.12905	2.64e-05
	6520692	C6orf125	NM_032340.2	0.00194264	1.6108	2.88e-05
	6280725	C7orf40	NR_003697.1	1.02e-07	1.73825	2.88e-10
	1510452	C8orf59	NM_001099672.1	0.0170692	1.38352	0.000400068
	770692	C9orf114	NM_016390.2	0.0285795	1.38935	0.000750928
	6520661	C9orf46	NM_018465.2	0.0296351	1.43249	0.000786195
	3890524	C9orf78	NM_016520.2	0.00579356	-1.33475	0.00010819
	2060674	CA2	NM_000067.1	1.17e-06	-2.45994	1.32e-10
	870630	CA2	NM_000067.1	5.4e-08	-2.53332	5.15e-09
	1440241	CALHM2	NM_015916.3	0.00558066	-1.41265	0.000103033
	1660477	CALM1	NM_006888.3	0.036265	-1.3552	0.00100508
	7100711	CALM2	NM_001743.3	1.89e-09	-1.85016	2.36e-12
	4610338	CAMK1	NM_003656.3	3.04e-09	-2.68861	4.31e-12
	6280209	CAMSAP1L1	NM_203459.1	0.000277465	-1.43965	2.95e-06
	5860477	CANX	NM_001024649.1	0.0131896	-1.38372	0.000290708
	3840367	CAPG	NM_001747.2	0.00107533	-1.69127	1.44e-05
	6620072	CAPZB	NM_004930.1	0.000536237	-1.41385	3.67e-05
	4670167	CAPZB	NM_004930.2	0.00238092	-1.57786	6.3e-06
	3710685	CARD9	NM_052813.3	1.45e-09	-1.88263	1.63e-12
	7050382	CASP1	NM_033294.2	0.00487366	1.86854	8.65e-05
	450491	CASP1	NM_033294.2	0.0086869	1.84431	0.000178038
	3850021	CASP4	NM_001225.3	1.55e-05	1.6993	1e-07
	3390121	CASP5	NM_004347.1	0.00555636	1.33272	0.000102466
	3990112	CAST	NM_001042445.1	0.0127766	-1.46277	0.000280251
	6620291	CBLN3	NM_001039771.2	0.0054269	1.5104	9.92e-05
	1500747	CBX7	NM_175709.2	0.000895256	-1.73643	1.14e-05
	2000504	CCDC28A	NM_015439.2	0.00169998	-1.46087	2.45e-05
	650300	CCDC86	NM_024098.1	5.19e-07	1.88646	2.03e-09
	1230605	CCL13	NM_005408.2	0.0166138	1.89414	0.000387284
	7100646	CCL19	NM_006274.2	1.54e-12	3.78425	4.25e-16
	780356	CCL24	NM_002991.2	0.0215009	-1.75094	0.000535192
	6590682	CCL3	NM_002983.1	2.01e-07	8.82621	6.48e-10
	610524	CCL3L1	NM_021006.4	1.93e-08	10.2992	4.09e-11
	4250053	CCL3L1	NM_021006.4	5.2e-08	8.78805	1.25e-10
	6660288	CCL3L1	NM_021006.4	0.00559541	4.28883	0.000103466
	2810010	CCL3L3	NM_001001437.3	3.33e-09	8.43396	5.01e-12
	3520102	CCL4L1	NM_001001435.2	0.0111764	3.2335	0.000239945
	2970575	CCL4L2	NM_207007.2	1.71e-07	4.97145	5.32e-10
	6620121	CCL8	NM_005623.2	7.07e-12	20.1255	2.84e-15
	3460520	CCND2	NM_001759.2	8e-07	2.49779	3.37e-09
	1570348	CCND2	NM_001759.2	5.48e-06	2.29202	2.96e-08
	6040711	CCR2	NM_000647.3	6.58e-06	-1.70832	2.19e-06
	580706	CCR2	NM_000647.4	0.000214704	-1.88442	3.77e-08
	7100288	CCT2	NM_006431.2	0.00913263	1.5691	0.0001893
	7650484	CCT3	NM_005998.3	0.0360149	1.5267	0.000997386
	5270717	CCT3	NM_001008800.1	0.00158913	1.51511	2.26e-05
	4290358	CCT7	NM_001009570.1	4.2e-07	1.6753	1.59e-09
	5270500	CCT7	NM_006429.2	5.67e-05	1.56738	4.65e-07
	6370369	CD14	NM_001040021.1	3.97e-07	-2.88076	2.46e-07
	7000369	CD14	NM_000591.2	3.37e-05	-3.60003	1.5e-09
	6330474	CD151	NM_139030.3	0.0124277	-1.76208	0.000271675
	20593	CD163	NM_203416.2	1.3e-05	-1.82887	3.02e-07
	2680092	CD163	NM_203416.1	4e-05	-2.24853	8.21e-08
	7210136	CD19	NM_001770.4	0.00572698	2.79068	0.000106825
	1010754	CD22	NM_001771.1	0.00508863	1.39816	9.14e-05
	1240450	CD27	NM_001242.4	0.0432179	-1.90029	0.00124627
	2490066	CD2BP2	NM_006110.1	0.000304858	1.38794	3.3e-06
	1010592	CD36	NM_001001548.1	3.03e-07	-1.50488	5.61e-06
	3310538	CD36	NM_000072.2	0.000486765	-2.50393	1.06e-09
	2760500	CD38	NM_001775.2	0.00431299	1.74927	7.47e-05
	6420520	CD40	NM_001250.4	0.00141765	1.72151	1.98e-05
	20129	CD52	NM_001803.2	8.66e-05	-2.4587	7.52e-07
	2480068	CD63	NM_001040034.1	0.0134072	-1.67149	0.000297775
	4570438	CD68	NM_001251.2	0.00490942	-1.88569	8.73e-05
	5390239	CD80	NM_005191.3	1.64e-05	1.76555	1.07e-07
	1500189	CD81	NM_004356.3	0.0320677	-1.33892	0.000864308
	5050162	CD83	NM_001040280.1	0.000753999	2.1181	9.37e-06
	6620026	CD83	NM_004233.3	0.0235601	2.07686	0.000595102
	4210465	CD86	NM_006889.3	0.000892484	-1.93508	1.14e-05
	6250487	CD9	NM_001769.2	5.98e-05	-2.15522	4.94e-07
	6100615	CD93	NM_012072.3	0.0332787	2.27047	0.000908221
	1500010	CDC20	NM_001255.2	1.13e-12	1.39226	2.63e-16
	4760338	CDC25B	NM_004358.3	0.000760361	-1.55564	9.47e-06
	2320170	CDC45	NM_003504.3	6.75e-13	1.38496	1.14e-16
	3930452	CDK19	NM_015076.3	0.000158828	-1.53465	1.52e-06
	6660382	CDKN1A	NM_000389.2	0.0320928	1.59599	0.000866971
	1430280	CEBPA	NM_004364.2	6.27e-10	-2.91336	5.71e-13
	3060692	CERK	NM_182661.1	0.000426353	-1.81759	4.81e-06
	3370349	CFB	NM_001710.4	8.74e-05	2.02276	7.68e-07
	3440168	CHCHD9	XM_928381.2	0.0163561	1.30291	0.000379892
	4050768	CHST13	NM_152889.1	0.0144788	-1.32107	0.000327705
	6980156	CIAO1	NM_004804.2	0.014132	-1.31465	0.000318659
	20392	CISD1	NM_018464.2	5.41e-05	1.58549	4.4e-07
	6220441	CISD1	NM_018464.2	0.000141896	1.56062	1.32e-06
	5080367	CKLF	NM_001040138.1	5.28e-07	-1.99845	2.42e-08
	2760519	CKLF	NM_001040139.1	4.58e-06	-2.02518	2.09e-09
	4210088	CKS1B	NM_001826.1	9.66e-06	1.73586	5.79e-08
	2450358	CKS1B	NM_001826.1	0.000581835	1.57446	6.9e-06
	780528	CKS2	NM_001827.1	3.54e-05	1.82833	2.61e-07
	6200468	CKS2	NM_001827.1	3.11e-05	1.72865	2.22e-07
	4590717	CLEC2D	NM_013269.3	0.00181682	1.359	2.66e-05
	2570022	CLEC4A	NM_194447.2	8.12e-09	-2.08777	1.28e-07
	4050202	CLEC4A	NM_194448.1	1.93e-05	-3.32754	1.34e-11
	1260228	CLEC5A	NM_013252.2	4.87e-11	-4.71846	2.37e-14
	580148	CLIP2	NM_032421.1	0.0169609	-1.33559	0.000397171
	520382	CLK1	NM_001024646.1	0.0138404	-1.37923	0.000310325
	770168	CLPTM1	NM_001294.1	0.0149741	-1.3934	0.000341134
	6420446	CMPK1	NM_016308.1	0.0459566	-1.34883	0.00137434
	3890551	CMTM3	NM_144601.2	0.000196607	-1.68009	1.97e-06
	2350441	COL23A1	NM_173465.2	3.35e-05	-1.50814	2.44e-07
	2630008	COQ10A	NM_144576.3	0.0250004	-1.47294	0.00064048
	5310170	CORO1B	NM_001018070.1	0.000419539	-1.87528	4.7e-06
	1070678	COTL1	NM_021149.2	0.00441282	-1.6456	7.68e-05
	630735	COX17	NM_005694.1	0.000153892	1.56111	1.46e-06
	4900670	COX5A	NM_004255.2	0.00615652	1.34955	0.000116402
	3850110	COX6A1	NM_004373.2	0.000163816	1.38121	1.58e-06
	5820465	COX6C	NM_004374.2	0.0107336	1.31757	0.000227485
	540491	COX7A2	NM_001865.2	0.000900756	1.30579	1.15e-05
	2260576	COX7B	NM_001866.2	0.0249154	1.32895	0.000637247
	3780554	CRBN	NM_016302.2	0.0269296	-1.31053	0.000697316
	1070014	CSF1R	NM_005211.2	2.31e-12	-8.1678	7.35e-16
	2750196	CSF2	NM_000758.2	0.00156569	2.4691	2.22e-05
	6270114	CSF3R	NM_172313.1	0.0086869	-1.65741	0.000177858
	6450543	CST3	NM_000099.2	0.000508658	-2.68289	5.91e-06
	5080682	CTDSP1	NM_021198.1	0.000282037	-1.59703	3.02e-06
	6370273	CTPS	NM_001905.1	0.00103502	1.66275	1.37e-05
	6840246	CTSA	NM_000308.2	0.0480039	-1.39146	0.00146373
	240309	CTSB	NM_147780.2	5.12e-05	-1.9594	0.000152554
	60121	CTSB	NM_001908.3	0.00760789	-2.66648	4.11e-07
	1110092	CTSD	NM_001909.3	0.0173549	-1.83946	0.000408968
	1430278	CTSK	NM_000396.2	0.00427997	-1.50877	7.39e-05
	4150189	CTSL1	NM_001912.3	0.00036615	2.79767	4.07e-06
	4260386	CTSL1	NM_145918.2	0.00188546	2.49028	2.78e-05
	6330484	CTSS	NM_004079.3	0.00757062	-1.76173	0.000151313
	2070168	CX3CR1	NM_001337.3	0.00247565	-2.08133	3.85e-05
	5720039	CXCL1	NM_001511.1	0.000159597	4.15768	1.53e-06
	6280332	CXCL16	NM_022059.1	0.00231197	-2.51477	3.55e-05
	4670390	CXCL2	NM_002089.3	0.00602528	2.68478	0.00011341
	60192	CXCL6	NM_002993.2	0.0413812	2.0665	0.00118455
	6620487	CXCL6	NM_002993.2	0.0320928	2.00938	0.000867179
	3890400	CXCR5	NM_032966.1	0.000633335	2.88142	7.62e-06
	2140154	CYB5A	NM_001914.2	0.0472061	1.37614	0.00143024
	840168	CYBB	NM_000397.2	9.18e-07	-2.56677	3.94e-09
	3890008	CYCSP55	NR_001561.1	0.00296003	1.61709	4.72e-05
	4200343	CYFIP1	NM_001033028.1	0.00212873	-1.75159	3.23e-05
	7040735	CYP27A1	NM_000784.2	0.00227633	-2.40239	3.49e-05
	5820400	CYP4B1	NM_000779.2	0.00618083	1.89605	0.000116992
	2750475	D4S234E	NM_001040101.1	0.0453706	-1.45514	0.00134063
	3930367	DAB2	NM_001343.1	0.000250216	-1.50467	7.84e-09
	610152	DAB2	NM_001343.2	1.68e-06	-1.80454	2.61e-06
	2680020	DAGLB	NM_139179.1	0.0478174	-1.41921	0.00145282
	3180215	DAP3	NM_033657.1	0.0283004	1.31405	0.000740601
	6420168	DBNDD2	NM_001048223.1	1.9e-07	-1.89058	6.07e-10
	1500129	DCPS	NM_014026.3	0.0263729	1.40511	0.000680668
	4210192	DCTPP1	NM_024096.1	1.3e-07	2.26881	3.78e-10
	7650435	DCTPP1	NM_024096.1	2.45e-05	2.03321	1.69e-07
	7560288	DCUN1D3	NM_173475.1	0.0213513	1.46256	0.000530569
	3190148	DDIT4	NM_019058.2	2.69e-07	2.30019	9.12e-10
	1780709	DDX17	NM_030881.2	0.0139769	-1.6381	0.000314867
	4860673	DDX39A	NM_005804.2	0.00024725	1.33555	2.57e-06
	7610053	DDX60	NM_017631.4	0.0366724	1.582	0.00101938
	3890521	DEDD2	NM_133328.2	2.1e-05	-1.53866	1.4e-07
	4210066	DEF8	NM_017702.2	5.34e-05	-1.38682	2.64e-05
	5820768	DEF8	NM_207514.1	0.00180679	-1.95131	4.32e-07
	1500703	DENND2D	NM_024901.3	0.0253368	-1.32939	0.000650171
	630315	DHRS9	NM_005771.3	0.00969641	-2.53067	0.000203655
	4260142	DHX37	NM_032656.2	0.0424725	1.36231	0.00122118
	3930681	DHX58	NM_024119.2	0.000162954	2.07512	1.57e-06
	5390433	DICER1	NM_030621.2	0.0154806	-1.50929	0.000355951
	2370128	DIRC2	NM_032839.1	0.0092513	-1.57568	0.000192152
	6980327	DKC1	NM_001363.2	0.0178787	1.40663	0.000427747
	1260195	DLD	NM_000108.3	0.00842474	1.46909	0.000171417
	1980632	DNAJA1	NM_001539.2	7.1e-08	1.9213	1.89e-10
	6200315	DNASE2	NM_001375.2	7.18e-05	-1.61516	6.09e-07
	4570669	DNER	NM_139072.3	1.89e-09	-1.88097	2.44e-12
	5570754	DNPEP	NM_012100.1	0.0496333	1.34143	0.00153001
	1710736	DOCK10	NM_014689.2	0.00019486	-1.56784	1.94e-06
	6220538	DOK2	NM_003974.2	1.36e-10	-2.47057	9.52e-14
	1820681	DPEP2	NM_022355.1	1.09e-05	-1.7982	6.68e-08
	6760274	DPP3	NM_005700.3	0.040212	1.3173	0.00114171
	670273	DPYD	NM_000110.3	0.00374736	-1.42373	6.31e-05
	3290685	DPYSL2	NM_001386.4	0.0186893	-1.59198	0.000450702
	2710400	DSC2	NM_004949.2	0.00359125	-1.33017	5.99e-05
	3190634	DSTN	NM_006870.3	0.0110203	-1.52965	0.00023566
	6860377	DUSP1	NM_004417.2	0.000105754	2.1171	9.52e-07
	5390161	DUSP5	NM_004419.3	8.27e-13	4.30814	1.58e-16
	5260288	DUSP6	NM_022652.2	1.91e-06	-2.91907	9.15e-09
	6350634	DYNLT1	NM_006519.1	1.66e-07	2.14802	5.09e-10
	7330044	DYNLT3	NM_006520.1	0.000214704	-1.65849	2.2e-06
	2810767	EBI3	NM_005755.2	1.22e-11	5.3323	5.43e-15
	290114	EBNA1BP2	NM_006824.1	0.000909047	1.91764	1.16e-05
	50301	EEF1E1	NM_004280.3	0.00165059	1.45854	2.37e-05
	6020255	EGR2	NM_000399.2	5.72e-06	-2.4068	3.11e-08
	3710544	EIF1	NM_005801.3	0.0142985	1.31572	0.000323321
	2120079	EIF2AK2	NM_002759.1	0.000167221	2.77396	1.64e-06
	6290603	EIF3B	NM_003751.3	0.0440965	1.34743	0.00128282
	1450670	EIF4A1	NM_001416.2	2.3e-10	1.80938	1.71e-13
	1850414	EIF5A	NM_001970.3	0.0401224	1.53039	0.00113662
	7210273	EIF6	NM_181469.1	0.00174868	1.3873	2.54e-05
	1850681	EIF6	NM_181466.1	0.018368	1.3476	0.000441786
	2000102	ELL3	NM_025165.2	0.00530807	1.43521	9.63e-05
	4850091	EMG1	NM_006331.5	0.0019597	1.49141	2.93e-05
	2510356	EMR1	NM_001974.3	0.0290572	1.43668	0.000765327
	2140136	EMR2	NM_152916.1	0.0019597	-1.70003	2.93e-05
	4610753	ENG	NM_000118.1	1.18e-10	-4.26502	7.75e-14
	6380441	ENO1	NM_001428.2	8e-07	1.66852	3.39e-09
	2710358	ENOSF1	NM_017512.2	0.0166785	-1.54619	0.000389499
	5550279	ENTPD1	NM_001098175.1	0.00594031	1.31793	0.000111308
	1510538	EPB41L3	NM_012307.2	0.00717929	-2.3636	0.000141364
	5700725	EPSTI1	NM_033255.2	1.22e-05	3.76798	7.64e-08
	6200259	ERGIC3	NM_198398.1	0.000384332	-1.39863	4.28e-06
	510762	ESYT2	NM_020728.1	0.0406958	-1.54064	0.0011607
	3420564	EVI2B	NM_006495.2	1.3e-09	-1.43165	1.83e-05
	7050152	EVI2B	NM_006495.3	0.00132572	-2.15021	1.35e-12
	1450131	EXOSC3	NM_016042.2	0.000211301	1.44719	2.13e-06
	3850561	F11R	NM_144504.1	0.0138988	-1.4061	0.000311929
	4150048	FABP5	NM_001444.1	0.000151342	1.86436	1.42e-06
	580358	FABP5P2	XM_001134012.2	0.00146992	1.69362	2.06e-05
	4540475	FABP5P2	XM_001721172.1	0.0039431	1.61768	6.74e-05
	5270520	FAIM3	NM_005449.3	0.0211524	-1.79999	0.00052407
	4150519	FAM108C1	NM_021214.1	0.00530807	1.74081	9.63e-05
	290296	FAM113A	NM_022760.3	0.0305512	-1.41459	0.000816321
	4230735	FAM129A	NM_052966.2	0.0451621	1.62213	0.00133103
	4070711	FAM129B	NM_001035534.1	0.00928841	-1.54232	0.000520907
	3180053	FAM129B	NM_022833.2	0.0211003	-1.7734	0.000193513
	3460014	FAM198B	NM_016613.5	9.82e-09	-1.93288	1.75e-11
	4860646	FAM20C	NM_020223.2	4.15e-06	-2.30698	2.18e-08
	2100161	FAM98A	NM_015475.3	0.0494428	1.31894	0.00151895
	5310634	FASN	NM_004104.4	0.000810077	2.0003	1.02e-05
	6020224	FBP1	NM_000507.2	1.09e-10	-3.25635	6.54e-14
	3800398	FBXO6	NM_018438.4	1.68e-06	2.61742	7.89e-09
	6650341	FCGR2B	NM_004001.3	0.00672242	-1.63922	0.000131229
	4200176	FCGRT	NM_004107.3	2.64e-08	-2.92645	5.69e-11
	6660398	FCN1	NM_002003.2	3.26e-07	-6.31046	1.18e-09
	3180156	FCRL4	NM_031282.1	1.48e-05	1.39627	9.54e-08
	5700142	FDFT1	NM_004462.3	0.00532168	1.56911	9.67e-05
	2360630	FDFT1	NM_004462.3	0.000425404	1.48031	4.78e-06
	3370703	FEN1	NM_004111.4	2.75e-06	1.69274	1.4e-08
	6200053	FEZ2	NM_005102.2	0.0120104	-1.45744	0.00026054
	7210717	FGD2	NM_173558.2	6.53e-06	2.23317	3.73e-08
	5270619	FGD3	NM_033086.2	0.00417936	-1.48899	7.19e-05
	10504	FGFBP2	NM_031950.2	0.000733116	-3.0293	9.06e-06
	1430170	FGL2	NM_006682.1	0.00473179	-2.12988	8.3e-05
	6330315	FLJ39639	XM_370932.4	0.0074645	-1.30533	0.00014856
	1510026	FLVCR2	NM_017791.1	0.00507945	-1.89678	9.11e-05
	4280017	FOS	NM_005252.2	1.11e-09	-3.42497	1.09e-12
	4230470	FOXN3	NM_005197.2	0.00495557	-1.49716	8.85e-05
	4480575	FOXO4	NM_005938.2	0.0022054	-1.48685	3.37e-05
	5310402	FPR3	NM_002030.3	7.96e-07	-4.63187	3.33e-09
	7330026	FRAT2	NM_012083.2	6.46e-08	-1.70727	1.69e-10
	4560328	FSCN1	NM_003088.2	0.0388283	1.91444	0.00108882
	5220240	FTH1	NM_002032.2	0.000804766	-1.91772	1.01e-05
	6180070	FTH1P11	NR_002204.1	0.0012952	-1.53236	0.000745795
	460164	FTH1P11	NR_002204.1	0.0284299	-1.85305	1.78e-05
	1660669	FTH1P16	XR_016025.2	0.00307812	-1.76237	4.96e-05
	4060561	FTH1P2	NR_002200.1	0.00185972	-1.9261	2.74e-05
	6450139	FTH1P3	NR_002201.1	0.000336857	-1.88457	3.7e-06
	4210600	FTSJ3	NM_017647.2	0.0322232	1.34734	0.000871913
	2940059	FTSJD2	NM_015050.2	0.00321363	1.55161	5.27e-05
	2060121	FUCA1	NM_000147.3	0.000580493	-7.75892	6.87e-06
	1470332	FXYD5	NM_144779.1	1.2e-05	-1.73744	1.23e-08
	7380546	FXYD5	NM_014164.4	2.48e-06	-1.79394	7.49e-08
	5890414	FYB	NM_001465.3	0.022122	-1.56522	0.00055456
	2490452	GAA	NM_000152.3	0.000599959	-1.56415	2.69e-07
	1190634	GAA	NM_001079804.1	3.63e-05	-1.61257	7.16e-06
	4920110	GADD45B	NM_015675.2	5.38e-07	1.94148	2.18e-09
	3440491	GALC	NM_000153.2	0.00274632	-1.46097	4.34e-05
	7570541	GAPT	NM_152687.2	0.000658619	-1.66687	0.00119906
	6480079	GAPT	NM_152687.2	0.0418263	-2.1594	7.98e-06
	1340647	GAR1	NM_032993.2	0.00811947	1.63844	0.000164518
	1010544	GAR1	NM_018983.3	0.0496333	1.42834	0.00152801
	5700278	GARS	NM_002047.2	0.000115098	1.62982	1.04e-06
	1070435	GAS7	NM_201433.1	0.000632193	-1.74768	7.59e-06
	2190148	GBP1	NM_002053.1	3.88e-07	6.02685	1.44e-09
	6840035	GBP1	NM_002053.1	1.09e-05	4.5413	6.68e-08
	1940162	GBP2	NM_004120.3	5.43e-05	2.0364	4.43e-07
	1980524	GBP4	NM_052941.3	1.01e-05	3.17524	6.09e-08
	1510364	GBP5	NM_052942.2	2.36e-07	5.46033	7.74e-10
	6100095	GCGR	NM_000160.2	4.32e-07	1.30432	1.64e-09
	4730670	GCLC	NM_001498.2	0.0451685	-1.53347	0.00133217
	6020735	GINS2	NM_016095.1	7.17e-14	1.58168	9.1e-18
	4560064	GLB1	NM_000404.1	0.00926056	-1.52964	0.00041689
	1340634	GLB1	NM_001079811.1	0.0176277	-1.55413	0.000192689
	4210397	GLDC	NM_000170.2	5.77e-11	1.33764	3.16e-14
	2030376	GLG1	NM_012201.4	0.000963986	-1.44704	1.25e-05
	6220746	GLIPR1	NM_006851.2	5.77e-08	-2.4665	1.45e-10
	6560017	GLIS3	NM_152629.3	0.00727985	1.52842	0.000144268
	7380279	GLT25D1	NM_024656.2	0.000287311	-1.66133	3.09e-06
	3610286	GLTSCR2	NM_015710.3	0.00096271	-1.39837	1.25e-05
	6840156	GMDS	NM_001500.2	0.0406958	1.31563	0.00116234
	3370452	GMFG	NM_004877.1	0.00490997	-1.47241	8.74e-05
	5090392	GMPR2	NM_001002000.1	0.0241575	-1.34146	0.000612749
	1300730	GNAI2	NM_002070.2	0.00365037	-1.35413	6.13e-05
	3850414	GNL3	NM_014366.4	0.0432179	1.60611	0.00124576
	6110392	GNS	NM_002076.2	1.49e-07	-2.23543	4.54e-10
	1820544	GPATCH4	NM_182679.1	0.000309516	1.50626	3.36e-06
	4610136	GPATCH4	NM_182679.1	0.014666	1.3282	0.000332563
	1570154	GPNMB	NM_002510.2	4.87e-08	-2.56664	6.82e-07
	6840164	GPNMB	NM_001005340.1	7.93e-05	-6.18884	1.15e-10
	5390682	GPR108	NM_001080452.1	0.0328661	-1.36742	0.000894177
	3520598	GPR162	NM_019858.1	3.06e-09	-2.99116	4.47e-12
	4890241	GPR56	NM_201524.1	0.0389947	-1.84345	0.00135264
	5490768	GPR56	NM_201525.1	0.045568	-2.01284	0.00109477
	6420386	GPSM3	NM_022107.1	0.000720821	-1.4412	8.87e-06
	60647	GPX1	NM_201397.1	1.9e-05	-2.4303	1.25e-07
	6520128	GPX4	NM_001039847.1	0.0448617	-1.42559	0.00131362
	6840184	GRN	NM_002087.2	0.00720522	-1.77113	0.000151737
	1940021	GRN	NM_002087.2	0.00758382	-1.88491	0.000142332
	670554	GRWD1	NM_031485.2	0.0203924	1.47625	0.000501704
	610148	GSDMD	NM_024736.5	0.0295588	1.45777	0.000782918
	2370482	GSN	NM_198252.2	1.32e-06	-1.85693	5.92e-09
	830259	GSPT1	NM_002094.2	0.0292948	1.30851	0.000772825
	4200110	GTF3C6	NM_138408.2	6.74e-05	1.62505	5.64e-07
	1090437	GTPBP4	NM_012341.2	8.13e-07	1.56439	3.48e-09
	4260414	H2AFY	NM_004893.2	0.0151375	-1.46573	0.000345498
	3460477	H3F3A	NM_002107.3	0.000777867	-1.50828	5.44e-05
	2030553	H3F3A	NM_002107.3	0.000214704	-1.52022	2.19e-06
	2850026	H3F3A	NM_002107.3	0.0033028	-1.53329	9.73e-06
	1050414	HAMP	NM_021175.2	0.00474915	-1.72585	8.34e-05
	4900086	HAPLN3	NM_178232.2	0.000359944	2.1306	3.99e-06
	5420347	HCFC1R1	NM_001002018.1	0.00639012	-1.35013	0.000122307
	2260113	HCST	NM_014266.3	1.67e-09	-1.68947	5.17e-05
	1580088	HCST	NM_001007469.1	0.00316964	-2.04135	2.05e-12
	3460242	HEATR1	NM_018072.4	0.0178197	1.48788	0.000425582
	5720482	HERC5	NM_016323.2	4.03e-05	3.3	3.09e-07
	6860482	HERC6	NM_017912.3	5.67e-08	3.48353	1.42e-10
	3800139	HEXB	NM_000521.2	5.65e-10	-3.18582	5.02e-13
	7000475	HINT1	NM_005340.3	0.0335091	1.30869	0.000917349
	5570279	HIST1H1C	NM_005319.3	0.0370039	-1.53924	0.00103026
	6110630	HIST1H2BK	NM_080593.1	7.25e-07	-1.91593	3.01e-09
	3060612	HK3	NM_002115.1	0.000867842	-1.66601	1.1e-05
	4900731	HLA-DMB	NM_002118.3	0.0176277	-2.04495	0.000416618
	1030747	HLA-E	NM_005516.4	3.22e-05	1.80518	2.32e-07
	5220070	HLA-F	NM_001098479.1	0.026472	1.50176	0.000683784
	5870521	HLA-H	NR_001434.1	0.0340438	1.44906	0.000932707
	1050309	HLX	NM_021958.2	0.0189265	1.68599	0.000458427
	7400286	HMGA1	NM_145899.1	0.0320928	1.4783	0.000867703
	5900482	HMGB2	NM_002129.2	0.0203343	-1.4378	0.000499843
	5270112	HMGCS1	NM_002130.6	3.7e-05	1.72612	2.77e-07
	6220300	HMGN1	NM_004965.6	0.0435619	1.42103	0.00125804
	5810440	HNRNPAB	NM_004499.3	7.05e-06	1.59553	4.12e-08
	3370487	HNRNPAB	NM_004499.3	0.0219491	1.5648	0.000548833
	1820398	HNRNPAB	NM_031266.2	0.0110251	1.51095	0.000235998
	6450646	HNRNPM	NM_005968.2	0.00977098	1.37917	0.000205635
	7160709	HOMER3	NM_004838.2	0.00272524	-1.34898	4.29e-05
	520184	HPCAL1	NM_134421.1	1.17e-05	-1.87583	7.25e-08
	670736	HPD	NM_002150.2	0.0103795	1.49001	0.000219321
	5130139	HSBP1	NM_001537.2	0.0120651	-1.30312	0.000262346
	6040647	HSH2D	NM_032855.2	9.25e-05	1.93586	8.23e-07
	7050332	HSP90AA1	NM_005348.2	0.00364005	1.35904	6.1e-05
	4830100	HSP90AB1	NM_007355.2	4.12e-06	2.27961	2.14e-08
	160092	HSPA6	NM_002155.3	0.00183826	-1.65219	2.7e-05
	7200079	HSPA7	NR_024151.1	0.00388879	-1.38083	6.61e-05
	430672	HSPA8	NM_153201.1	8.01e-07	1.63916	3.41e-09
	2650619	HSPA8	NM_006597.3	0.000266497	1.61744	2.83e-06
	430630	HSPA9	NM_004134.4	0.0102481	1.55131	0.000216328
	7200608	HSPB1	NM_001540.2	0.00495557	-1.65861	8.86e-05
	70605	HSPD1	NM_002156.4	2.25e-08	2.27914	4.8e-11
	6960072	HSPD1	NM_002156.4	0.0107416	1.65063	0.000228109
	2680170	HSPE1	NM_002157.1	5.97e-08	2.4297	1.52e-10
	110110	HSPE1	NM_002157.1	0.0409292	1.92491	0.00116987
	160598	HSPH1	NM_006644.2	0.0194089	1.41204	0.000472988
	730612	HTRA1	NM_002775.3	3.18e-19	-3.57111	1.35e-23
	5390100	IARS	NM_002161.3	0.016411	1.55591	0.000382208
	380259	IDO1	NM_002164.3	1.95e-11	14.6077	9.09e-15
	5570711	IDO1	NM_002164.4	2.71e-10	13.2275	2.24e-13
	2710142	IER5L	NM_203434.2	1.42e-05	-1.30213	9.12e-08
	6620050	IFFO1	NM_080730.2	0.00247351	-1.60571	3.84e-05
	3990170	IFI27	NM_005532.3	1.6e-09	5.35969	1.89e-12
	2000300	IFI30	NM_006332.3	0.00926056	-2.06615	0.000192736
	2510220	IFI35	NM_005533.2	1.39e-07	3.12095	4.1e-10
	2570300	IFI44	NM_006417.3	1.53e-08	5.0345	3.04e-11
	3870338	IFI44L	NM_006820.1	1.6e-12	8.35984	4.74e-16
	4570441	IFIH1	NM_022168.2	0.00106903	2.2156	1.43e-05
	2000148	IFIT1	NM_001548.3	0.00269305	3.54457	4.23e-05
	2600747	IFIT2	NM_001547.4	0.00472142	3.01818	8.26e-05
	1500280	IFIT3	NM_001031683.1	4.15e-06	5.30595	2.18e-08
	5360156	IFITM1	NM_003641.3	5.18e-08	3.33617	1.24e-10
	1230767	IFITM2	NM_006435.2	0.00812135	2.16854	0.000164728
	6650242	IFITM3	NM_021034.2	0.0393723	3.37175	0.00110954
	630725	IFNG	NM_000619.2	0.000146065	7.13095	1.36e-06
	2470358	IFNGR1	NM_000416.1	1.59e-08	-2.88628	3.2e-11
	4730747	IGLL1	NM_020070.2	0.00533159	2.5141	9.71e-05
	6180093	IL10	NM_000572.2	0.00340649	1.47586	5.65e-05
	1260341	IL13RA1	NM_001560.2	0.00385259	-1.91533	6.53e-05
	870408	IL15	NM_000585.2	0.000480214	1.88829	5.51e-06
	940356	IL15RA	NM_002189.2	0.00042447	1.57016	4.76e-06
	2190717	IL18BP	NM_173042.2	0.00140417	-2.83445	1.95e-05
	3180068	IL19	NM_013371.2	3.68e-05	3.0977	2.74e-07
	6330070	IL19	NM_013371.2	0.045568	1.90526	0.00135122
	840685	IL1B	NM_000576.2	5.29e-05	5.08809	4.25e-07
	5890689	IL1F9	NM_019618.2	3.02e-08	9.50029	6.66e-11
	1740451	IL1R2	NM_173343.1	0.0163674	-2.00274	0.000380543
	3060735	IL1RN	NM_173843.1	1.65e-05	3.979	1.08e-07
	10630	IL21R	NM_181078.1	0.00242086	1.53204	3.74e-05
	4290201	IL24	NM_006850.2	0.0021415	3.49623	3.26e-05
	1660746	IL24	NM_181339.1	0.00530807	2.8497	9.63e-05
	130021	IL2RA	NM_000417.1	9.63e-07	1.99525	4.16e-09
	4040576	IL6	NM_000600.1	0.00047134	7.4526	5.4e-06
	1570553	IL8	NM_000584.2	0.000161405	3.30932	1.55e-06
	1980309	IL8	NM_000584.2	0.000212866	1.71788	2.16e-06
	5690437	ILF2	NM_004515.2	6.5e-06	1.64064	3.69e-08
	6560041	IMP4	NM_033416.1	0.00127488	1.7189	1.75e-05
	4590026	IMPDH2	NM_000884.2	0.00201254	1.77054	3.03e-05
	4830500	IPO4	NM_024658.3	0.0303153	1.4059	0.000806801
	6520646	IQGAP1	NM_003870.3	0.0262315	-1.41408	0.000676463
	3930750	IRAK2	NM_001570.3	0.000997688	1.94462	1.31e-05
	6250064	IRF1	NM_002198.1	3.39e-05	2.09503	2.49e-07
	6980370	IRF4	NM_002460.1	0.0456155	1.57255	0.00135791
	1470382	IRF7	NM_004029.2	2.69e-07	3.05588	9.08e-10
	6400176	IRF7	NM_004029.2	2.77e-07	3.03141	9.5e-10
	2000022	IRF9	NM_006084.4	3.05e-09	1.96968	4.4e-12
	1770072	IRG1	XM_001133269.2	0.00555636	2.38068	0.000102431
	2100196	ISG15	NM_005101.1	4.61e-07	5.77842	1.77e-09
	6330132	ISG20	NM_002201.4	4.3e-10	3.83243	3.64e-13
	6650692	ISOC2	NM_024710.1	0.0147957	1.41513	0.000336444
	460220	ITGA1	NM_181501.1	1.25e-06	1.34102	5.57e-09
	1710070	ITGAM	NM_000632.3	0.0280455	-1.37309	0.000732149
	610452	ITGB1	NM_002211.2	1.83e-07	-1.91069	5.8e-10
	3890373	ITGB2	NM_000211.2	3.92e-09	-3.17764	3.9e-11
	7200156	ITGB2	NM_000211.1	1.88e-08	-3.43939	5.98e-12
	2490411	ITGB5	NM_002213.3	1.68e-06	-1.45473	3.56e-08
	2650114	ITGB5	NM_002213.3	6.32e-06	-1.48722	7.85e-09
	6380315	ITM2B	NM_021999.2	0.0031224	-1.67389	5.07e-05
	1110669	ITM2C	NM_001012516.1	0.00904546	1.62968	0.000187245
	2650762	ITM2C	NM_001012516.1	0.0253835	1.53819	0.000651905
	5340291	KARS	NM_005548.1	0.0189789	1.39795	0.000460097
	1240504	KDM3A	NM_018433.3	0.0355546	-1.30556	0.000980121
	1500603	KIAA0020	NM_014878.4	0.0034757	1.49041	5.78e-05
	1010152	KIAA0922	NM_015196.2	0.00152564	1.44952	2.15e-05
	110181	KIAA1199	NM_018689.1	6.05e-08	3.45281	1.57e-10
	5340162	KIAA1598	NM_018330.4	0.0291424	-1.56269	0.000768187
	2570438	KIFC3	NM_005550.2	5.37e-06	-2.27452	2.89e-08
	2900360	KIR2DL4	NM_002255.3	0.0333019	-2.333	0.000910265
	1740328	KIR2DL5A	NM_020535.3	0.0303153	-1.58334	0.000806806
	3850692	KLF2	NM_016270.2	4.76e-05	-2.38527	3.8e-07
	3390292	KLF9	NM_001206.2	0.00529456	-1.42379	9.56e-05
	6620201	KLHL24	NM_017644.3	0.000164084	-1.63759	1.59e-06
	6200019	KLRB1	NM_002258.2	0.00100056	-2.00068	1.31e-05
	6840577	KPNB1	NM_002265.4	9.49e-08	1.57095	2.59e-10
	2680189	LAG3	NM_002286.4	8.02e-05	2.93529	6.93e-07
	7320546	LAMP3	NM_014398.2	6.7e-06	3.06441	3.86e-08
	520059	LAMP3	NM_014398.2	0.0172149	1.59846	0.000404941
	3290292	LAP3	NM_015907.2	0.00760083	2.03403	0.000152239
	7050494	LAPTM4A	NM_014713.3	0.0153383	-1.57444	0.000351705
	5360376	LAPTM5	NM_006762.1	1.24e-07	-1.94786	3.58e-10
	770326	LDHA	NM_001135239.1	0.0366017	1.40693	0.00101596
	3190092	LDHA	NM_005566.1	0.0114362	1.33635	0.00024625
	1030768	LDLRAP1	NM_015627.2	0.00477845	-1.30653	8.42e-05
	6620392	LFNG	NM_001040167.1	0.000595967	-1.7212	7.1e-06
	1300452	LGMN	NM_001008530.1	0.000345194	-2.06247	8.43e-05
	4560129	LGMN	NM_001008530.1	0.00477845	-3.2397	3.81e-06
	6110037	LILRA3	NM_006865.2	0.00641413	3.76375	0.000123038
	6200370	LILRA3	NM_006865.2	0.00709161	2.37434	0.000139337
	2470162	LILRA5	NM_021250.2	0.00473179	1.8037	8.29e-05
	6420450	LIME1	NM_017806.1	1.76e-05	-1.98884	1.15e-07
	990358	LIMS1	XM_938773.1	1.51e-08	-2.04284	2.96e-11
	5360148	LIPA	NM_000235.2	6.26e-06	-2.9756	3.5e-08
	3420593	LMNB1	NM_005573.2	0.0122873	1.37694	0.000268218
	7570148	LMNB2	NM_032737.2	0.0132673	1.37574	0.000292982
	10152	LOC100128266	XR_038984.1	0.00142502	1.79996	1.99e-05
	520427	LOC100128266	XR_037888.1	1.9e-05	1.72404	1.25e-07
	1230209	LOC100128410	XR_037117.1	0.0279698	1.39087	0.00072958
	6590349	LOC100129034	XM_001720357.1	1.65e-06	-1.77966	7.57e-09
	7000328	LOC100129550	NR_024618.1	0.000166352	-1.48046	1.62e-06
	2570379	LOC100130932	XM_001726766.1	1.17e-05	1.75017	7.18e-08
	3830246	LOC100131735	XR_038716.1	0.0289676	1.45488	0.000762355
	2600136	LOC143666	XM_001127524.1	0.00317247	1.71597	5.19e-05
	1230026	LOC339192	XM_001726300.1	0.00596763	-1.59126	0.000111946
	3940364	LOC347376	XM_937928.1	0.000111757	-1.91146	1.01e-06
	160047	LOC389787	XM_497072.2	0.000645256	-1.6345	7.8e-06
	2640082	LOC390940	XM_001129773.1	1.5e-08	-1.71364	2.92e-11
	6020669	LOC391811	XR_018614.1	0.00140718	1.59422	1.95e-05
	4850136	LOC399988	XR_018287.2	3.8e-06	1.67357	1.97e-08
	3890360	LOC439953	XR_017375.2	0.00641538	1.41071	0.000123198
	840296	LOC440926	NR_002315.1	0.000604372	-1.65879	4.44e-07
	2360136	LOC440926	NR_002315.1	5.43e-05	-1.79852	7.23e-06
	3610192	LOC441268	NM_001013725.1	0.0176739	-1.35115	0.000420091
	3840474	LOC441481	XR_038228.1	0.0107599	-1.61102	0.000229104
	4290102	LOC644563	XR_018203.2	8.86e-05	1.5697	7.84e-07
	5080369	LOC644914	XM_001128558.2	0.00100056	-1.63361	1.62e-06
	4180402	LOC644914	XM_930111.2	0.000166239	-1.89236	1.31e-05
	3140019	LOC645317	XM_934920.2	0.00626083	1.31783	0.000119271
	110195	LOC646197	XM_929153.1	0.0176574	1.52144	0.000417965
	5290546	LOC727803	XR_039632.1	0.00240035	1.55267	3.7e-05
	990097	LOC729317	XM_001133585.1	0.0139386	1.33334	0.000313201
	1580746	LOC730246	XR_016080.2	0.0176739	1.42734	0.000419653
	3170431	LRCH4	NM_002319.2	0.015943	-1.52701	0.000367934
	2710286	LRP1	NM_002332.2	4.26e-05	-1.3203	3.33e-07
	4780411	LRP8	NM_017522.3	0.00114872	1.39044	1.55e-05
	5310328	LRRC31	NM_024727.2	0.00252935	-1.46222	3.94e-05
	4540349	LSM2	NM_021177.3	0.0448776	1.43042	0.00131534
	4260075	LSM3	NM_014463.1	0.00160485	1.35455	2.3e-05
	4280435	LST1	NM_205839.1	9.77e-07	-2.03797	8.59e-10
	1470593	LST1	NM_205840.1	2.57e-07	-2.12382	4.24e-09
	1030743	LTA	NM_000595.2	1.6e-09	2.62381	1.91e-12
	1430524	LTA4H	NM_000895.1	4e-13	-3.41071	5.93e-17
	4890270	LY6E	NM_002346.1	6.89e-06	3.33798	4e-08
	70167	LY96	NM_015364.2	0.00034902	-2.04877	3.86e-06
	6480554	LYPD5	NM_182573.1	0.0419701	1.31439	0.00120496
	4810162	LYZ	NM_000239.1	6.48e-07	-3.39922	2.68e-09
	2510278	MAD2L2	NM_006341.2	0.0195231	1.30699	0.000476597
	2060440	MAFB	NM_005461.3	0.000231911	-2.74226	2.39e-06
	4560110	MANF	NM_006010.2	2.99e-05	1.56527	2.12e-07
	5490240	MAP1LC3A	NM_181509.1	0.000152118	2.15349	1.43e-06
	7320731	MAP3K4	NM_005922.2	0.0471814	1.79443	0.0014285
	1470215	MAP3K8	NM_005204.2	0.0483937	1.71864	0.00147955
	2060561	MAPK3	NM_002746.1	0.00682777	-1.41677	0.000134008
	6060484	MARCKS	NM_002356.5	0.00131043	2.0731	1.81e-05
	5220315	MBNL1	NM_207296.1	0.000190585	-1.47781	1.89e-06
	2450546	MBNL2	NM_144778.2	0.0219687	-1.44221	0.000297659
	990128	MBNL2	NM_207304.1	0.0134072	-1.48263	0.000549902
	3800470	MBOAT7	NM_024298.2	0.000259798	-1.66424	2.74e-06
	610750	MCL1	NM_021960.3	0.0273379	1.30619	0.000711939
	6770408	MCM2	NM_004526.2	1.09e-10	1.64415	6.92e-14
	6650053	MCM3	NM_002388.3	0.00755279	1.38997	0.000150797
	6020170	MCM4	NM_005914.2	6.26e-06	1.31561	3.51e-08
	5690274	MCM6	NM_005915.4	0.0132673	1.38082	0.000292808
	6450056	MCOLN1	NM_020533.1	0.0446621	-1.51164	0.00130494
	5490068	MCOLN2	NM_153259.2	0.00619581	2.01476	0.000117538
	3390326	ME1	NM_002395.3	0.000116245	-1.51263	1.06e-06
	4730315	MERTK	NM_006343.2	3.88e-14	-1.51052	3.68e-07
	7550066	MERTK	NM_006343.2	4.66e-05	-2.60741	3.29e-18
	650348	METTL1	NM_005371.5	0.0440965	1.43869	0.00128207
	1820008	METTL7A	NM_014033.3	4.57e-06	-1.72766	2.41e-08
	5560075	MFGE8	NM_005928.1	0.0266316	-1.41453	0.000688471
	510288	MFSD1	NM_022736.1	5.02e-08	-2.37821	1.19e-10
	6420500	MGAT3	NM_002409.4	0.000956036	1.39202	1.23e-05
	7160400	MGST3	NM_004528.2	0.0085857	-1.58086	0.000175419
	4490671	MIF	NM_002415.1	4.66e-05	1.75919	3.68e-07
	460521	MIR1275	NR_031681.1	0.0455404	1.45338	0.00134892
	5860722	MIR155HG	NR_001458.3	1.11e-09	4.41175	1.11e-12
	6450278	MKNK1	NM_003684.3	6.04e-05	-1.96235	5e-07
	940152	MKNK2	NM_017572.2	0.0174611	1.56817	0.00041221
	4560541	MLKL	NM_152649.1	0.0181948	1.67105	0.000437235
	2630474	MLLT11	NM_006818.3	0.0440965	1.36684	0.00128007
	4640392	MLLT6	NM_005937.3	0.0225949	1.3087	0.000568807
	240577	MMGT1	NM_173470.1	0.000777867	-1.3179	0.000271808
	6020445	MMGT1	NM_173470.1	0.0124277	-1.32857	9.73e-06
	5090070	MMP14	NM_004995.2	0.0448776	1.33744	0.00131599
	6580484	MOV10	NM_020963.2	0.00105545	1.68819	1.4e-05
	5310554	MPP1	NM_002436.2	0.00443429	-2.4089	7.73e-05
	2680435	MRPL1	NM_020236.2	0.0440965	1.40727	0.00128225
	5080546	MRPL12	NM_002949.2	6.74e-05	1.8477	5.65e-07
	430196	MRPL14	NM_032111.2	0.00550638	1.57802	0.000100962
	6660270	MRPL17	NM_022061.2	0.000279417	1.69146	2.98e-06
	6580131	MRPL22	NM_001014990.1	0.00320516	1.39086	5.25e-05
	7610747	MRPL24	NM_145729.1	0.000135489	1.60456	1.24e-06
	2060612	MRPL27	NM_148571.1	0.00232762	1.39881	3.58e-05
	2360243	MRPL35	NM_145644.1	0.000506087	1.56676	5.86e-06
	6370196	MRPL37	NM_016491.2	3.81e-05	1.49104	2.86e-07
	6940025	MRPL39	NM_017446.3	0.0135646	1.45147	0.000301854
	450468	MRPL44	NM_022915.2	0.00475488	1.41088	8.36e-05
	1850370	MRPS12	NM_033363.1	9.71e-06	1.59942	5.84e-08
	2690400	MRPS17	NM_015969.2	0.025927	1.43747	0.000667511
	1430639	MRPS18C	NM_016067.1	0.000213532	1.41312	2.17e-06
	6450647	MRPS28	NM_014018.2	0.00433778	1.48708	7.53e-05
	5690328	MRPS33	NM_016071.2	0.0295378	1.34272	0.000781113
	6400195	MRPS6	NM_032476.2	4.89e-05	-1.57553	3.91e-07
	1580129	MRPS7	NM_015971.2	0.04459	1.30582	0.00130095
	4830731	MRPS9	NM_182640.1	0.0381691	1.36492	0.00106674
	1190519	MS4A1	NM_021950.3	0.0446621	1.4871	0.00130415
	840689	MS4A14	NM_032597.3	0.00265555	-1.82248	4.16e-05
	6200402	MT1A	NM_005946.2	5.63e-06	3.84621	3.05e-08
	2760537	MT1IP	NM_175621.2	0.0243796	1.39141	0.000620963
	450615	MT2A	NM_005953.2	3.23e-07	4.6508	1.16e-09
	1300706	MTHFD2	NM_006636.3	9.28e-05	1.59599	8.27e-07
	7650026	MUC1	NM_001044391.1	0.013328	1.351	0.000294886
	3360646	MVP	NM_005115.3	0.0181155	1.47769	0.000434564
	1690066	MX1	NM_002462.2	5.28e-07	4.53109	2.08e-09
	5490470	MX2	NM_002463.1	3.28e-05	2.77697	2.37e-07
	5720598	MYO1B	NM_012223.2	2.45e-05	1.39742	1.69e-07
	5810471	MYO1F	NM_012335.2	0.0061956	-1.56248	0.000117403
	3450195	MYO1G	NM_033054.1	2.59e-05	1.96281	1.8e-07
	4670592	MYOF	NM_013451.3	0.0222262	-1.53051	0.000736671
	3170273	MYOF	NM_133337.1	0.0281959	-1.67218	0.000557642
	1170554	NAT10	NM_024662.1	0.0027309	1.4832	4.31e-05
	3610343	NBN	NM_002485.4	0.0125232	1.54144	0.000274428
	7650020	NCEH1	NM_020792.3	4.98e-09	-1.53672	2.07e-07
	7210327	NCEH1	NM_020792.3	2.95e-05	-2.20394	7.94e-12
	3180681	NCF1C	NR_003187.1	0.00551796	-2.02222	0.000101408
	2600035	NCL	NM_005381.2	0.000786486	1.63554	9.87e-06
	1300671	NCOA4	NM_005437.2	1.37e-05	-1.88069	8.76e-08
	2350156	NCRNA00085	NR_024330.1	0.00314494	-1.3748	5.12e-05
	6350189	NCRNA00152	NM_052871.3	2.46e-06	2.51009	1.22e-08
	610537	NCRNA00158	NM_058184.1	0.000233975	1.38926	2.42e-06
	4810224	NDUFA9	NM_005002.3	0.00931889	1.58926	0.000194345
	4860563	NDUFAB1	NM_005003.2	0.00337089	1.35273	5.57e-05
	4150687	NDUFB2	NM_004546.2	0.00522032	1.37847	9.38e-05
	1190719	NEFH	NM_021076.2	5.78e-05	1.50089	4.76e-07
	580678	NEURL3	NM_001080535.1	1.46e-07	3.52792	4.35e-10
	7400626	NFKB1	NM_003998.2	0.000517907	1.66894	6.03e-06
	1710504	NFKB2	NM_001077493.1	0.02324	1.50523	0.000586523
	3310615	NFKB2	NM_002502.3	0.0041653	1.4771	7.15e-05
	2470348	NFKBIZ	NM_001005474.1	0.0304022	1.67646	0.000810408
	1230731	NFXL1	NM_152995.4	0.000212866	-2.57679	2.16e-06
	130673	NHP2	NM_017838.3	1.35e-05	1.88007	8.6e-08
	6550291	NHP2	NM_001034833.1	0.00382275	1.81607	6.45e-05
	2760673	NHP2	NM_001034833.1	0.00400955	1.67791	6.86e-05
	4570136	NHP2	NM_001034833.1	0.000977732	1.53983	1.27e-05
	5960678	NISCH	NM_007184.3	1.66e-06	-2.27865	7.65e-09
	1110632	NKX3-1	NM_006167.2	0.00642586	1.39208	0.000123943
	1820504	NME1	NM_000269.2	4.13e-09	3.64006	6.38e-12
	7560673	NME1	NM_000269.2	1.6e-09	1.46971	1.93e-12
	2760358	NME1-NME2	NM_001018136.1	0.00195801	1.62323	2.91e-05
	3930382	NMT2	NM_004808.1	0.0304033	-1.40406	0.00081108
	1820470	NOL7	NM_016167.3	0.00230673	1.42035	3.54e-05
	5960132	NOLC1	NM_004741.1	0.0139386	1.3415	0.000313477
	380370	NOP16	NM_016391.3	9.19e-06	1.90301	5.47e-08
	4780561	NOP16	NM_016391.4	9.55e-06	1.70693	5.7e-08
	540221	NOP2	NM_001033714.1	0.000179331	1.66987	1.77e-06
	5550220	NOP56	NM_006392.2	0.00115638	1.63107	1.56e-05
	5560465	NOP56	NM_006392.2	0.0296181	1.42966	0.000785118
	540075	NPC2	NM_006432.3	0.0153747	-1.90653	0.000353191
	110653	NPL	NM_030769.1	0.00471196	-2.05651	2.15e-05
	540243	NPL	NM_030769.1	0.00152596	-2.08349	8.23e-05
	1050619	NPM3	NM_006993.1	2.42e-05	1.84698	1.65e-07
	3450093	NSUN2	NM_017755.4	0.0330328	1.35901	0.000900113
	3940520	NT5C3	NM_001002010.1	0.000731829	2.38224	9.03e-06
	6840301	NT5DC2	NM_022908.1	9.75e-09	-1.72441	1.71e-11
	6200672	NUB1	NM_016118.3	0.00119089	1.65227	1.62e-05
	6110477	NUDC	NM_006600.2	6.35e-05	1.44088	5.29e-07
	110445	NUMB	NM_001005744.1	6.53e-06	-1.48956	0.00136799
	4230403	NUMB	NM_003744.5	0.0458462	-1.81652	3.73e-08
	4850164	NUP214	NM_005085.2	0.000236409	-1.57238	2.45e-06
	5310068	NUP93	NM_014669.2	0.0468634	1.31075	0.00141788
	7040035	OAS1	NM_001032409.1	0.000437665	2.75953	4.96e-06
	3450180	OAS1	NM_002534.2	0.0014842	2.70645	2.08e-05
	1090390	OAS1	NM_001032409.1	0.031106	2.2382	0.000835097
	7320561	OAS2	NM_016817.2	4.78e-07	3.3924	1.84e-09
	990768	OAS3	NM_006187.2	3.47e-05	3.82722	2.55e-07
	10360	OAS3	NM_006187.2	0.0436066	1.73741	0.00126059
	7650097	OASL	NM_198213.1	0.000332845	2.96126	3.64e-06
	4260253	OBFC2A	NM_001031716.1	0.000157889	1.52843	1.5e-06
	270196	OBFC2B	NM_024068.2	0.00562463	1.3412	0.000104321
	4070017	ODC1	NM_002539.1	0.000505188	1.82945	5.83e-06
	7150019	OLFML2B	NM_015441.1	4.29e-08	-1.6662	9.81e-11
	7510132	OLR1	NM_002543.3	5.77e-11	-4.8081	3.1e-14
	5050537	OPLAH	NM_017570.2	5.83e-06	-1.34579	3.19e-08
	2070309	OSGIN2	NM_004337.1	0.0107595	1.49164	0.000228716
	3930379	P2RY11	NM_002566.4	0.00134491	-1.55907	1.86e-05
	4390059	P2RY6	NM_176796.1	0.0270369	-1.43145	0.000701239
	7000202	P4HTM	NM_177938.2	0.0451621	-1.47361	0.00133021
	5270280	PA2G4	NM_006191.2	0.00567317	1.58718	0.000105581
	3060040	PABPC1	NM_002568.3	0.0141699	-1.62137	0.000319814
	7550333	PACSIN2	NM_007229.1	0.0167728	-1.49711	0.000392365
	4050639	PAICS	NM_006452.3	0.00437861	1.97651	7.61e-05
	6420424	PAICS	NM_006452.3	0.00160485	1.80825	2.29e-05
	4280253	PAK1IP1	NM_017906.2	0.0380029	1.30637	0.00106129
	3780053	PALLD	NM_016081.3	0.0163674	1.32501	0.000380847
	5310364	PAPLN	NM_173462.3	0.000186356	1.6391	1.85e-06
	6940719	PAPOLA	NM_032632.3	0.0152079	-1.3607	0.000348253
	130187	PAPSS1	NM_005443.4	3.06e-07	-1.46253	0.00012801
	1820528	PAPSS1	NM_005443.4	0.0066077	-1.80352	1.08e-09
	4280692	PARP1	NM_001618.2	0.00247351	1.48982	3.84e-05
	2070059	PARP10	NM_032789.1	2.07e-05	2.09623	1.38e-07
	3930601	PARP10	XM_001127571.1	0.00733797	1.67768	0.000145576
	1090132	PARP10	XM_001127571.1	0.039196	1.48959	0.00110208
	2340072	PARP12	NM_022750.2	1.49e-07	2.3753	4.55e-10
	4150692	PARP14	NM_017554.1	0.000327593	2.11888	3.58e-06
	5700735	PARP9	NM_031458.1	5.27e-06	2.61681	2.83e-08
	3140707	PARP9	NM_031458.1	7.62e-06	2.2405	4.48e-08
	6200685	PARVG	NM_022141.4	3.07e-07	-2.12073	1.09e-09
	2470634	PBX3	NM_006195.4	0.0308483	-1.41424	0.000825564
	540056	PCCB	NM_000532.3	0.0211036	1.41699	0.000521479
	6900079	PCNA	NM_182649.1	0.0178197	1.54353	0.000425517
	1240685	PDCD5	NM_004708.2	0.00762689	1.5153	0.000153245
	4850327	PDGFC	NM_016205.1	0.000165029	-1.44888	1.6e-06
	3310504	PDK4	NM_002612.3	3.23e-09	-1.57276	4.79e-12
	1410010	PDLIM1	NM_020992.2	0.0063893	1.42714	0.000122156
	4560164	PDLIM7	NM_213636.1	0.0294403	-1.56426	0.000777912
	3420288	PDPN	NM_001006625.1	0.000257917	-1.34783	2.71e-06
	5890131	PDXK	NM_003681.4	0.000534994	-1.99418	6.26e-06
	430747	PECAM1	NM_000442.3	1.47e-07	-2.29381	4.42e-10
	5960358	PELO	NM_015946.4	0.0137998	1.32589	0.00030883
	3840092	PFAS	NM_012393.1	0.00105545	1.67036	1.4e-05
	1170619	PFDN5	NM_002624.3	1.39e-07	-1.44869	3.11e-07
	4220630	PFDN5	NM_145897.2	4.05e-05	-1.56069	4.07e-10
	4120053	PFKFB3	NM_004566.2	0.00358438	2.07162	5.97e-05
	2360452	PFKP	NM_002627.3	0.011016	1.43042	0.000235337
	2940274	PGAM5	XM_001126125.1	8.02e-05	1.381	6.91e-07
	2640377	PGCP	NM_016134.2	0.00671289	-1.49142	0.000130901
	6100521	PHF11	NM_001040443.1	1.2e-06	1.95025	5.32e-09
	1510196	PHF11	NM_001040443.1	4e-05	1.85745	3.03e-07
	5900725	PHLDA1	NM_007350.3	0.0048503	-1.8605	8.59e-05
	1050168	PI3	NM_002638.2	0.0324649	1.31898	0.000881136
	1410114	PID1	NM_017933.3	9.71e-06	-2.60118	5.86e-08
	6200168	PIM2	NM_006875.2	0.00120244	2.02834	1.64e-05
	2190452	PIM3	XM_938171.2	0.0213513	1.37749	0.00053072
	520431	PJA2	NM_014819.3	0.00950205	-1.70142	0.000198552
	2490372	PLAC8	NM_016619.1	1.26e-05	2.3024	7.93e-08
	4830113	PLAC8	NM_016619.1	0.00183486	1.8676	2.69e-05
	2140288	PLBD1	NM_024829.4	5e-06	-2.65035	2.67e-08
	5050689	PLD1	NM_002662.2	0.0496333	1.32243	0.00152962
	6380093	PLD3	NM_001031696.1	1.44e-07	-3.30348	4.28e-10
	6650324	PLEKHA1	NM_001001974.1	0.00160485	-1.63522	2.29e-05
	4010397	PLEKHG3	NM_015549.1	0.00307812	-1.3743	4.97e-05
	3990546	PLEKHO2	NM_025201.3	0.0418769	-1.58182	0.0012014
	1400446	PLIN2	NM_001122.2	2.96e-05	-1.8811	5.78e-07
	460204	PLIN2	NM_001122.2	6.86e-05	-2.23448	2.09e-07
	620008	PLIN3	NM_005817.3	0.0259119	-1.4596	0.000666118
	60437	PLOD1	NM_000302.2	0.0031224	-1.57672	5.07e-05
	5900497	PLXDC2	NM_032812.7	1.97e-05	-1.72145	1.31e-07
	10673	PLXNB2	NM_012401.2	0.000993755	-1.78906	1.3e-05
	7560138	PMP22	NM_153321.1	0.000671256	-1.95109	8.17e-06
	1690446	PNPLA6	NM_006702.3	0.000258698	-1.51939	2.73e-06
	4920537	POLA2	NM_002689.2	0.000175829	1.43173	1.73e-06
	6900025	POLR2D	NM_004805.2	0.0416521	1.34678	0.00119319
	1240221	POLR2H	NM_006232.2	0.000286053	1.44476	3.06e-06
	1030010	POMP	NM_015932.3	1.2e-08	1.65251	2.26e-11
	1230754	POR	NM_000941.2	0.0218253	-1.51217	0.000544811
	4850138	POTEF	NM_001099771.1	0.0459446	1.38385	0.00137257
	4050452	PPA1	NM_021129.3	0.00529456	1.81789	9.56e-05
	2230563	PPBP	NM_002704.2	2.16e-05	-3.49226	1.45e-07
	3450681	PPM1B	NM_177968.2	0.0244153	-1.35513	0.000622387
	240348	PPM1F	NM_014634.2	1.84e-05	-1.71011	1.21e-07
	7150253	PPM1M	NM_144641.1	4.13e-05	-1.96073	3.19e-07
	5490333	PPP1R16B	NM_015568.2	4.76e-05	1.7071	3.79e-07
	380541	PPPDE2	NM_015704.1	1.12e-06	2.2144	4.89e-09
	7200041	PPT1	NM_000310.2	1.16e-07	-2.14455	3.3e-10
	7000382	PQLC3	NM_152391.3	0.00364005	-1.47645	6.1e-05
	2490072	PRAM1	NM_032152.3	5.79e-06	-1.30951	3.16e-08
	6110386	PRCP	NM_005040.2	5.4e-09	-1.96333	1.33e-05
	1660300	PRCP	NM_199418.2	0.00101349	-2.51497	8.8e-12
	2650253	PRDX4	NM_006406.1	0.00074261	1.82964	9.21e-06
	6220379	PRELID1	NM_013237.2	0.00384982	1.44708	6.51e-05
	5960343	PRIC285	NM_033405.2	2.32e-06	3.12672	1.13e-08
	730114	PRICKLE4	NM_013397.4	0.00384982	1.44139	6.52e-05
	3290731	PRKCH	NM_006255.3	0.0246061	-1.46485	0.000627774
	6400138	PRMT1	NM_198319.2	1.91e-08	2.23901	3.99e-11
	3460669	PRMT1	NM_198318.1	0.0170878	1.58256	0.000400865
	3850520	PRMT5	NM_001039619.1	0.000295118	1.70723	3.19e-06
	1240333	ProbeID: 1240333		0.0434673	-1.35819	0.00125439
	1440064	ProbeID: 1440064		0.000586527	-1.4475	6.98e-06
	1450136	ProbeID: 1450136	XM_937514.1	0.000327593	1.92605	3.57e-06
	1850192	ProbeID: 1850192	XR_042352.1	0.000676408	1.33406	8.26e-06
	1980239	ProbeID: 1980239	XR_038252.1	0.0284299	1.46803	0.000745277
	2340326	ProbeID: 2340326	XR_017605.1	0.0397331	1.3451	0.00112223
	2490328	ProbeID: 2490328	XM_001133149.1	6.01e-08	-2.18675	1.54e-10
	2490341	ProbeID: 2490341	XR_037977.1	0.006657	-1.48767	0.000129388
	2640255	ProbeID: 2640255	XM_935588.1	0.0402497	-1.57623	0.00114364
	270397	ProbeID: 270397	XR_038699.1	8.21e-11	1.8377	4.69e-14
	3130358	ProbeID: 3130358		0.00210095	1.4715	3.18e-05
	3170286	ProbeID: 3170286	XM_929980.2	2.08e-09	2.07898	2.73e-12
	3310288	ProbeID: 3310288	XM_929980.2	0.0462401	1.45014	0.00139127
	3800273	ProbeID: 3800273	XM_001132373.1	0.0241899	-1.47745	0.000614081
	3990010	ProbeID: 3990010		0.0354882	1.46515	0.000976037
	4220307	ProbeID: 4220307	XM_936731.1	0.0499992	-1.88902	0.00154451
	4290692	ProbeID: 4290692	XR_039129.1	0.00530807	1.34393	9.61e-05
	460170	ProbeID: 460170	XR_015295.2	8.7e-05	1.39509	7.59e-07
	4610608	ProbeID: 4610608	XM_001129232.1	0.0382666	1.50143	0.00107028
	4670114	ProbeID: 4670114	XM_001133269.1	9.95e-08	7.36503	2.74e-10
	5080600	ProbeID: 5080600	XM_001721497.1	4.13e-08	1.72904	9.35e-11
	5080768	ProbeID: 5080768	NM_001093761.1	0.00188653	1.46077	2.78e-05
	540747	ProbeID: 540747		0.0223428	-1.48624	0.000561043
	5550592	ProbeID: 5550592	XM_001717735.1	0.00950462	-1.51267	0.000198822
	5720768	ProbeID: 5720768		0.0181565	-1.52075	0.000435931
	5820424	ProbeID: 5820424	XM_001726834.1	2.4e-06	2.2431	1.18e-08
	5960021	ProbeID: 5960021		0.00146303	-1.36633	2.05e-05
	6020692	ProbeID: 6020692		0.00140763	-1.56829	1.96e-05
	6100379	ProbeID: 6100379	XM_938063.1	0.00847013	-1.38246	0.000172699
	620403	ProbeID: 620403	NR_003133.1	0.0158952	1.9323	0.000366493
	6330343	ProbeID: 6330343	XR_039228.1	0.0460523	1.38753	0.00137969
	6330612	ProbeID: 6330612	XM_001720097.1	0.000166795	2.77809	1.63e-06
	6350075	ProbeID: 6350075	XM_001128698.1	0.00309931	-1.42177	5.01e-05
	6560201	ProbeID: 6560201	XM_001133190.1	5.04e-07	4.92005	1.95e-09
	6620739	ProbeID: 6620739	XM_936354.2	0.0139386	1.33147	0.000313709
	6650603	ProbeID: 6650603	XR_039334.1	0.0365068	-1.52235	0.00101255
	6760494	ProbeID: 6760494	XR_039237.1	0.00426977	1.48987	7.36e-05
	6760600	ProbeID: 6760600	XM_001714722.1	0.00974634	1.60617	0.00020491
	6840477	ProbeID: 6840477		0.00174868	1.78493	2.53e-05
	6860593	ProbeID: 6860593		0.000667717	-1.38725	8.1e-06
	6980685	ProbeID: 6980685	XM_001128558.1	0.0042161	-1.45418	7.26e-05
	7000059	ProbeID: 7000059	XR_016385.2	0.0282183	-1.54963	0.000737853
	7100376	ProbeID: 7100376	XR_018747.2	6e-06	2.28176	3.3e-08
	730689	ProbeID: 730689	XM_942117.1	0.00213267	1.46911	3.24e-05
	7320296	ProbeID: 7320296	XR_018757.1	0.00391547	1.87113	6.67e-05
	7320707	ProbeID: 7320707	XM_939368.1	0.000257855	2.11442	2.7e-06
	7650528	ProbeID: 7650528	XM_937285.1	0.00355135	1.44415	5.91e-05
	780079	ProbeID: 780079	XM_943677.1	0.00180679	-1.43652	2.64e-05
	830639	ProbeID: 830639	XM_929667.1	0.00176911	1.944	2.57e-05
	990717	ProbeID: 990717	XM_938166.3	0.000198888	1.84501	2e-06
	7560025	PSMA1	NM_148976.1	7.66e-06	1.53383	4.52e-08
	3460324	PSMA3	NM_152132.1	0.000703739	1.81241	8.63e-06
	5720327	PSMA3	NM_002788.2	0.00307812	1.58449	4.96e-05
	3420543	PSMA4	NM_002789.3	2.94e-07	1.72339	1.03e-09
	5080451	PSMA5	NM_002790.2	4.23e-16	2.08585	2.68e-20
	5080326	PSMA6	NM_002791.1	0.00096271	1.48206	1.25e-05
	2760376	PSMB1	NM_002793.2	0.000506087	1.35126	5.86e-06
	2000445	PSMB10	NM_002801.2	2.38e-10	1.84563	1.86e-13
	610138	PSMB2	NM_002794.3	2.12e-19	2.34897	4.5e-24
	3710332	PSMB3	NM_002795.2	7.96e-07	1.52484	3.34e-09
	580494	PSMB4	NM_002796.2	1.6e-08	1.5755	3.24e-11
	510315	PSMB5	NM_002797.2	1.34e-05	1.55035	8.5e-08
	2360682	PSMB6	NM_002798.1	0.000731829	1.35792	9.03e-06
	1780543	PSMB7	NM_002799.2	9.16e-09	1.61842	1.57e-11
	3420632	PSMB8	NM_148919.3	1.23e-05	1.95702	7.7e-08
	7210326	PSMB8	NM_004159.4	3.31e-05	1.85885	2.41e-07
	1940180	PSMB9	NM_002800.4	0.000153359	2.50991	1.45e-06
	6960315	PSMC3	NM_002804.4	1.02e-07	1.5668	2.84e-10
	6100762	PSMC6	NM_002806.2	0.00125552	1.40701	1.72e-05
	2600025	PSMD14	NM_005805.3	0.000556453	1.64775	6.55e-06
	60360	PSMD3	NM_002809.2	0.00194954	1.40839	2.89e-05
	5810070	PSMD6	NM_014814.1	0.00180095	1.35475	2.62e-05
	150047	PSME1	NM_006263.2	1.09e-10	1.81622	6.75e-14
	830403	PSME2	NM_002818.2	5.64e-14	3.05383	5.97e-18
	1010168	PSMG1	NM_203433.1	0.0102201	1.59173	0.00021552
	2450136	PSMG1	NM_003720.2	0.0107599	1.40023	0.000229182
	1240521	PSMG4	NM_001128591.1	0.0137934	1.36254	0.000308394
	7320747	PSTPIP1	NM_003978.2	0.0443629	-1.41643	0.00129244
	2940438	PTGER4	NM_000958.2	0.00107386	1.60137	1.44e-05
	2680411	PTGFRN	NM_020440.2	1.35e-08	-1.33263	4.05e-08
	5550332	PTGFRN	NM_020440.2	6.95e-06	-1.51065	2.6e-11
	1820632	PTGS2	NM_000963.1	0.00642586	4.47898	0.000123854
	1400025	PTOV1	NM_017432.3	0.0487832	-1.30848	0.00149559
	6980253	PTPLB	NM_198402.2	0.00194954	-1.55966	2.9e-05
	4390703	PTPN1	NM_002827.2	0.0019597	1.92772	2.93e-05
	2340673	PTPRE	NM_130435.2	6.04e-06	-1.82104	1.67e-05
	2490240	PTPRE	NM_130435.2	0.0012243	-1.98803	3.34e-08
	1510291	PTTG1	NM_004219.2	4.98e-09	1.83583	8.02e-12
	4880168	PTTG1IP	NM_004339.2	3.29e-08	-1.70148	7.31e-11
	5960224	PTTG3P	NR_002734.1	1.91e-06	1.6222	9.11e-09
	5050082	PUF60	NM_014281.3	0.00633891	1.32712	0.000121058
	6860687	PYCARD	NM_013258.3	5.56e-07	-1.78724	2.26e-09
	2760427	PYGL	NM_002863.3	1.2e-07	-1.83749	3.43e-10
	2850021	QSOX1	NM_001004128.2	3.9e-07	-2.4146	1.46e-09
	6130156	RAB11FIP1	NM_001002814.1	0.0449338	-1.59646	0.00131859
	4730685	RAB7A	NM_004637.5	0.00835797	-1.31011	0.000169881
	3290639	RAB7B	NM_177403.3	9.22e-08	-1.9841	2.5e-10
	2600538	RABGGTB	NM_004582.2	8.74e-05	1.42009	7.68e-07
	110382	RAC2	NM_002872.3	0.0219687	1.37056	0.000550252
	1940377	RAN	NM_006325.3	1.07e-08	1.96739	1.94e-11
	4610047	RANBP1	NM_002882.2	1.81e-07	1.80107	5.67e-10
	2650564	RARRES3	NM_004585.3	0.0437714	1.56826	0.0012685
	60400	RARS	NM_002887.3	0.0185007	1.31959	0.00044537
	3930446	RASAL1	NM_004658.1	1.25e-09	-2.14847	1.27e-12
	3710735	RASGRP2	NM_153819.1	0.019957	-1.6792	0.000666574
	6560722	RASGRP2	NM_005825.2	0.0259119	-1.80713	0.000488879
	2510523	RBCK1	NM_031229.2	0.00114039	1.60857	1.54e-05
	5820753	RBCK1	NM_006462.3	0.0087032	1.47244	0.000178656
	1400035	RCBTB2	NM_001268.2	0.00369613	-2.18055	6.21e-05
	1500168	RCN1	NM_002901.1	3.22e-05	1.76632	2.32e-07
	520324	REEP5	NM_005669.4	0.000922581	-1.63586	1.19e-05
	7210435	RFC4	NM_002916.3	0.00551796	1.42355	0.000101361
	2070376	RFNG	XM_001132711.1	0.0444464	-1.32432	0.00129582
	1260497	RFTN1	NM_015150.1	1.64e-06	1.74816	7.44e-09
	2650370	RFX5	NM_001025603.1	0.00782651	1.45771	0.000157919
	4490176	RGS1	NM_002922.3	0.00103309	2.38756	1.36e-05
	4070215	RGS12	NM_002926.3	1.12e-05	-1.69566	6.88e-08
	510373	RHBDD2	NM_001040456.1	5.7e-12	-2.67659	1.18e-13
	6650746	RHBDD2	NM_001040456.1	1.64e-10	-2.84076	1.93e-15
	630377	RHOA	NM_001664.2	5.34e-05	-1.5284	4.33e-07
	4150520	RIPK2	NM_003821.5	2.41e-09	2.80497	3.37e-12
	1090307	RNASE1	NM_198232.1	2.26e-05	-4.15708	1.47e-07
	4010296	RNASE1	NM_198235.1	2.18e-05	-7.85396	1.52e-07
	6590041	RNASE4	NM_194431.1	1.64e-06	-1.46377	7.52e-09
	130681	RNASE6	NM_005615.4	2.43e-07	-3.92884	8.02e-10
	5670661	RNASEK	NM_001004333.2	0.00106903	-1.47104	4.28e-07
	2470484	RNASEK	NM_001004333.3	5.3e-05	-1.53006	1.43e-05
	1510722	RNF130	NM_018434.4	5.33e-07	-2.45588	2.14e-09
	2630376	RNF135	NM_197939.1	0.00543943	-1.47119	9.96e-05
	7400743	RNF213	NM_020954.2	0.0042879	1.79989	7.41e-05
	3170707	ROCK1	NM_005406.2	0.0311973	-1.3905	0.000838207
	6200128	ROD1	NM_005156.4	2.4e-06	-1.30631	2.3e-05
	6370678	ROD1	NM_005156.4	0.00160485	-1.48263	1.18e-08
	5220438	ROMO1	NM_080748.1	0.000977732	1.51543	1.27e-05
	2350368	RPF2	NM_032194.1	0.00610116	1.66191	0.000114968
	2450167	RPL29	NM_000992.2	4.66e-05	1.38141	3.69e-07
	2350465	RPL29	NM_000992.2	0.00532792	1.30109	9.69e-05
	2650524	RPL34	NM_033625.2	2.98e-06	2.03313	1.53e-08
	3290446	RPL36	NM_015414.2	0.00272524	1.36175	4.29e-05
	20021	RPS15	NM_001018.3	0.0312412	1.31268	0.000840049
	2690338	RPS21	NM_001024.3	0.0406958	1.5217	0.00116192
	10546	RPS24	NM_001026.3	0.00872984	1.72766	0.000179657
	4730739	RPS6KA1	NM_002953.3	0.0271415	-1.62097	0.000704527
	5360424	RPS6KA2	NM_001006932.1	0.00719523	-1.36514	0.000141982
	4570670	RRAS	NM_006270.3	0.00247351	-1.60802	3.84e-05
	3460687	RRP12	NM_015179.2	0.0477753	1.42047	0.00145053
	3130598	RRP7A	NM_015703.3	0.033434	1.58843	0.000914585
	3360343	RSAD2	NM_080657.4	3.35e-06	5.3799	1.73e-08
	6860193	RTN1	NM_021136.2	2.98e-06	-1.73117	1.52e-08
	4920129	RTN3	NM_201430.1	0.000152526	-1.57943	1.44e-06
	2230161	RTN4	NM_007008.2	0.00377192	-1.58229	6.36e-05
	1450427	RTP4	NM_022147.2	2.93e-05	2.04	2.05e-07
	7000356	RXRA	NM_002957.3	0.000156838	-2.1343	1.49e-06
	540681	S100A10	NM_002966.2	0.000760361	-1.93735	6.19e-06
	2490195	S100A10	NM_002966.1	0.000530528	-1.94181	9.48e-06
	3990458	S100A4	NM_019554.2	8.84e-09	-2.96572	1.28e-08
	5290270	S100A4	NM_019554.2	2.55e-06	-3.78369	1.48e-11
	2810315	S100A6	NM_014624.3	5.04e-07	-2.61001	1.96e-09
	2600204	SACM1L	NM_014016.2	0.0475391	-1.32138	0.00144235
	1240142	SAMD9	NM_017654.2	0.0176739	1.85853	0.000420228
	3170136	SAMD9L	NM_152703.2	2.33e-07	2.92154	7.6e-10
	1980762	SAT2	NM_133491.2	0.0324649	-1.43418	0.000881201
	5860348	SC4MOL	NM_001017369.1	0.00115154	1.61013	1.56e-05
	780010	SCAF11	NM_004719.2	0.0207241	-1.31224	0.000510741
	1170338	SCARB1	NM_005505.3	9.35e-05	1.30599	8.38e-07
	7510537	SCO2	NM_005138.1	0.0269748	1.49183	0.000699056
	2690026	SDC2	NM_002998.3	0.00227633	-1.47625	3.49e-05
	6040324	SDCBP	NM_001007067.1	4.24e-05	-2.63263	3.3e-07
	3390390	SEC61B	NM_006808.2	2.21e-09	1.80757	2.99e-12
	380753	SEC61G	NM_001012456.1	0.00775048	1.33331	0.000156057
	6290367	SEC61G	NM_014302.3	0.00672346	1.30433	0.000131392
	160368	SEMA6B	NM_032108.2	0.0171678	-1.65201	0.00040347
	1780402	SEPN1	NM_206926.1	0.00878911	-1.45443	0.000181436
	2680487	SERINC1	NM_020755.2	0.0106128	-1.45011	0.0002247
	3190112	SERPINB1	NM_030666.2	0.0243796	1.66371	0.000620419
	5810095	SERPINB2	NM_002575.1	0.00173163	3.64628	2.5e-05
	6350209	SERPINB2	NM_002575.1	0.00216632	3.04648	3.31e-05
	7200243	SERPINB7	NM_003784.2	4.98e-10	4.2372	4.33e-13
	450463	SERPINB7	NM_003784.2	2.63e-10	3.46198	2.11e-13
	1820706	SFXN4	NM_213649.1	0.0243796	1.41387	0.000620758
	1410209	SGK1	NM_005627.3	6.54e-08	-2.3956	1.24e-06
	2030324	SGK1	NM_005627.3	2.56e-06	-2.87826	1.29e-08
	4390450	SGK1	NM_005627.2	0.00013482	-3.73565	1.73e-10
	3370273	SGPL1	NM_003901.2	0.000820964	-1.47284	1.04e-05
	5910465	SH2D1A	NM_002351.2	0.0190705	-1.4025	0.000463125
	6280240	SH3BGRL3	NM_031286.3	5.77e-11	-2.62947	3.18e-14
	130382	SH3BP1	NM_018957.3	0.0148076	-1.47975	0.000337028
	3450059	SH3KBP1	NM_031892.1	0.0078397	-1.33619	0.000158517
	2490309	SH3TC1	NM_018986.3	0.0177853	-1.38058	0.000423631
	4860692	SHFM1	NM_006304.1	1.87e-06	1.44488	8.86e-09
	10341	SHMT2	NM_005412.4	0.0138404	1.57247	0.000310056
	4220193	SIGIRR	XM_001129013.1	0.0190705	-1.7829	0.00046282
	5360193	SIRPA	NM_080792.2	1.23e-05	-1.85884	5.09e-05
	1940129	SIRPA	NM_001040023.1	0.00312731	-3.25136	7.69e-08
	5810136	SLAMF1	NM_003037.1	0.000201282	2.10204	2.02e-06
	4280497	SLAMF7	NM_021181.3	0.00275185	2.0923	4.36e-05
	6040577	SLAMF8	NM_020125.2	1.26e-08	-2.51179	2.4e-11
	780465	SLC11A1	NM_000578.3	0.000312058	-3.12924	3.39e-06
	110719	SLC16A3	NM_004207.2	4.26e-05	-2.05275	3.33e-07
	5900564	SLC16A6	NM_004694.3	4.13e-05	-1.81062	3.2e-07
	4210626	SLC25A22	NM_024698.4	0.0304402	1.30449	0.000812709
	3890402	SLC25A24	NM_013386.3	0.00682427	2.10617	0.000133795
	2360392	SLC25A28	NM_031212.3	0.00765722	1.42195	0.000154017
	620682	SLC25A37	NM_016612.2	0.000218944	2.38556	2.25e-06
	6220451	SLC25A4	NM_001151.2	0.00337089	1.51477	5.57e-05
	6550673	SLC25A5	NM_001152.1	2.31e-05	1.43998	1.56e-07
	7040647	SLC26A11	XM_001132495.1	0.0420606	-1.55496	0.00120845
	6180608	SLC27A1	NM_198580.1	9.11e-09	-1.53602	1.54e-11
	1440300	SLC27A3	NM_024330.1	0.0243796	-1.59662	0.000620403
	2940095	SLC36A1	NM_078483.2	0.000737344	-1.46148	9.13e-06
	1740136	SLC38A2	NM_018976.3	3.26e-07	-1.76401	1.18e-09
	4860181	SLC38A5	NM_033518.1	0.00564034	1.4513	0.000104732
	4010452	SLC38A6	NM_153811.1	0.000911719	-1.71922	1.17e-05
	580332	SLC41A1	NM_173854.4	0.000446812	1.32854	5.08e-06
	4250670	SLC43A3	NM_014096.2	0.00301593	1.55801	4.83e-05
	4290605	SLC44A1	NM_080546.3	3.44e-07	-2.26134	1.4e-08
	4730541	SLC44A1	NM_080546.3	2.75e-06	-2.28057	1.26e-09
	620543	SLC4A7	NM_003615.2	0.000644836	-1.86825	7.78e-06
	5050040	SLC5A6	NM_021095.1	0.0273322	1.40469	0.000711126
	270152	SLC7A5	NM_003486.5	0.00612261	1.95564	0.000115525
	2450452	SLC9A3R1	NM_004252.2	0.0480039	-1.45481	0.00146458
	1400121	SLCO2B1	NM_007256.2	5.6e-08	-1.6064	1.24e-09
	6580441	SLCO2B1	NM_007256.2	3.4e-07	-1.94781	1.39e-10
	4560736	SLCO4A1	NM_016354.3	0.000676408	1.52152	8.25e-06
	5810435	SNAP23	NM_003825.2	0.00721468	-1.44212	0.000142671
	2060095	SNRK	NM_017719.3	0.0249887	-1.40056	0.00063965
	4760450	SNRNP25	NM_024571.2	0.0356517	1.48516	0.000984307
	5080605	SNRPA1	NM_003090.2	0.00559921	1.3853	0.000103731
	4860243	SNRPB	NM_003091.3	1.38e-06	1.4289	6.24e-09
	6020491	SNRPB2	NM_198220.1	0.029697	1.38013	0.000788467
	6040138	SNRPD2	NM_004597.4	0.0384232	1.32443	0.00107547
	460114	SNRPF	NM_003095.1	4.82e-09	1.94315	7.55e-12
	650301	SNRPF	NM_003095.2	2.11e-06	1.85798	1.02e-08
	2940168	SNRPG	NM_003096.2	2.25e-09	1.74606	3.1e-12
	3360634	SNX10	NM_013322.2	0.0460523	1.593	0.00137924
	5550736	SNX2	NM_003100.2	0.0159636	-1.43954	0.000368748
	1990300	SOCS1	NM_003745.1	3.69e-07	2.20153	1.36e-09
	4230102	SOCS3	NM_003955.3	0.0238272	1.50534	0.000602857
	3420373	SOD2	NM_001024466.1	0.00566407	2.75934	0.000105292
	3890326	SOD2	NM_001024465.1	0.000536237	2.50442	6.3e-06
	6650541	SP100	NM_001080391.1	0.0159917	1.55231	0.000369831
	4200240	SP100	NM_001080391.1	0.0211036	1.506	0.000521947
	1340491	SP110	NM_004510.2	6.12e-07	2.41038	2.51e-09
	3840593	SP110	NM_004510.2	5.63e-05	2.21418	4.61e-07
	1990397	SP110	NM_004510.2	0.00277597	1.82468	4.4e-05
	3140041	SP140	NM_007237.3	0.000146065	1.63164	1.36e-06
	6400681	SP140	NM_001005176.1	0.00028175	1.60799	3.01e-06
	4220603	SPI1	NM_003120.2	0.00058263	-1.97474	5.6e-05
	5810398	SPI1	NM_001080547.1	0.00338302	-2.06321	6.92e-06
	2260326	SPINK1	NM_003122.2	0.0468421	2.06762	0.00141537
	5690246	SPIRE1	NM_020148.2	0.00676127	-1.43883	0.000132417
	5700707	SPRED1	NM_152594.1	6.05e-08	-2.35452	1.56e-10
	3120367	SQLE	NM_003129.3	3.07e-05	1.75591	2.18e-07
	4290075	SRA1	NM_001035235.2	0.000907464	-1.52577	1.16e-05
	5570088	SRM	NM_003132.2	0.000253095	1.68082	2.64e-06
	3940414	SRSF2	NM_003016.3	0.000191514	1.46051	1.91e-06
	6480349	SSBP2	NM_012446.2	0.0115202	-1.33335	0.00024879
	4260278	ST14	NM_021978.2	0.00360815	-1.31476	6.03e-05
	5260440	ST3GAL6	NM_006100.2	0.0012952	-1.41864	1.78e-05
	6040053	STAB1	NM_015136.2	1.2e-12	-4.15204	3.05e-16
	2570079	STAT1	NM_139266.1	7.8e-05	2.73364	6.67e-07
	1820750	STAT1	NM_007315.2	0.000464484	2.65234	5.29e-06
	4810187	STAT1	NM_007315.2	1.56e-05	2.61887	1.01e-07
	130519	STAT2	NM_005419.2	8.81e-05	2.16623	7.76e-07
	1940487	STAT5A	NM_003152.2	0.0375007	1.38757	0.00104647
	620711	STIP1	NM_006819.1	0.00384982	1.37543	6.52e-05
	4780224	STMN3	NM_015894.2	0.000947028	-1.91477	1.22e-05
	6650458	STOML2	NM_013442.1	4.93e-06	1.7258	2.62e-08
	2480487	STX6	NM_005819.4	0.0273322	-1.4497	0.000711213
	6960026	STXBP2	NM_006949.1	0.0306689	-1.36808	0.000820114
	7200242	SULF2	NM_018837.2	0.0241575	-1.31362	0.000612548
	2640411	SUN2	NM_015374.1	0.0127896	-1.5769	0.000280807
	780753	SUPT16H	NM_007192.2	0.00961256	1.37447	0.000201487
	650020	SYNJ1	NM_203446.1	0.0215009	-1.57328	0.000535886
	2760437	SYTL1	NM_032872.1	0.0292956	-1.37321	0.000773468
	7330392	TAP1	NM_000593.5	7.01e-10	3.15626	6.53e-13
	3940477	TAP2	NM_000544.3	0.0403874	1.67867	0.00114926
	2650082	TAPBP	NM_003190.3	0.00719138	1.43794	0.000141754
	7160707	TBC1D14	NM_020773.1	0.01117	-1.56484	0.000239572
	3940390	TBXAS1	NM_001061.2	1.08e-12	-2.98953	2.29e-16
	5050242	TCEB1	NM_005648.2	0.00105545	1.54099	1.4e-05
	3290435	TFDP1	NM_007111.3	0.0108631	1.44035	0.000231839
	360377	TGFA	NM_003236.1	0.0107409	1.34182	0.000227866
	7650358	TGFBI	NM_000358.1	1.27e-10	-11.1961	8.58e-14
	6560091	TGFBR2	NM_001024847.2	0.00013292	-1.6399	1.73e-05
	5490070	TGFBR2	NM_001024847.1	0.0012594	-1.69595	1.22e-06
	3310376	TIMM10	NM_012456.2	0.0201898	1.76115	0.000495009
	4230050	TIMM23	NM_006327.2	0.0171672	1.30332	0.000403091
	7650433	TIMP1	NM_003254.2	0.000158828	-2.16924	1.51e-06
	780270	TIMP2	NM_003255.4	2.38e-10	-3.42706	1.83e-13
	1740471	TINF2	NM_012461.1	0.00612261	1.36331	0.000115631
	1430681	TLCD1	NM_138463.2	2.43e-05	1.32765	1.66e-07
	4480543	TLR10	NM_001017388.1	0.000709228	1.42984	8.71e-06
	620441	TLR10	NM_030956.2	3.2e-05	1.38961	2.29e-07
	2680110	TM4SF1	NM_014220.2	1.89e-09	2.14467	2.4e-12
	2030270	TM9SF3	NM_020123.2	0.0394183	-1.35688	0.00111167
	5820097	TMBIM1	NM_022152.4	0.00810482	-1.50047	0.000164049
	2680128	TMBIM4	NM_016056.2	0.00204829	-1.44598	3.09e-05
	3830762	TMEM119	NM_181724.1	2.46e-07	1.50981	8.18e-10
	6100324	TMEM126B	NM_018480.2	0.00214425	1.53502	3.27e-05
	2750600	TMEM126B	NM_018480.2	0.000403745	1.47269	4.5e-06
	4670414	TMEM140	NM_018295.2	0.00527659	1.9788	9.51e-05
	3130220	TMEM158	NM_015444.2	0.0192707	-1.99393	0.000468803
	4780491	TMEM170B	NM_001100829.1	0.000643966	-1.37304	7.76e-06
	5720682	TMEM176A	NM_018487.2	0.0219491	-1.48025	0.00054876
	1230546	TMEM41B	NM_015012.1	0.0341158	-1.40338	0.000936125
	380102	TMEM51	NM_018022.1	2.87e-07	-2.4777	9.92e-10
	10725	TMEM59	NM_004872.3	0.0011078	-1.30853	1.49e-05
	5050735	TMEM62	NM_024956.3	0.0252114	1.38542	0.000646418
	6280270	TMEM66	NM_016127.4	0.00722654	-1.49491	0.000143059
	7150196	TMEM87A	NM_015497.2	2.75e-07	-1.59524	9.37e-10
	3420541	TMEM97	NM_014573.2	3.89e-05	1.56498	2.93e-07
	2640301	TNF	NM_000594.2	0.000508658	2.33256	5.91e-06
	2140242	TNFAIP6	NM_007115.2	0.00452082	2.68493	7.89e-05
	620484	TNFRSF13B	NM_012452.2	2.88e-07	2.88393	9.98e-10
	4670750	TNFRSF1A	NM_001065.2	0.0310089	-1.59906	0.000831833
	2490537	TNFRSF1B	NM_001066.2	0.0187738	1.6592	0.000453535
	870202	TNFSF10	NM_003810.2	0.00484919	2.64738	8.57e-05
	2680100	TNIP1	NM_006058.3	6.26e-06	1.68437	3.49e-08
	4830471	TNIP3	NM_024873.3	0.0224011	1.67722	0.000562979
	1850482	TNK2	NM_005781.4	0.00415971	1.64079	7.13e-05
	2450382	TNPO2	NM_013433.3	0.00495557	1.35389	8.87e-05
	5560561	TNS3	NM_022748.10	0.0285179	-1.94844	0.000748707
	4880689	TOMM22	NM_020243.4	0.0398999	1.43831	0.00112863
	1740494	TOMM40	NM_006114.1	0.00287161	1.66167	4.57e-05
	6290524	TOR1AIP1	NM_015602.2	0.024614	-1.34745	0.000628497
	670113	TPP1	NM_000391.3	6.91e-05	-1.71443	5.84e-07
	4760747	TPST1	NM_003596.2	0.0272757	-1.56784	0.000708587
	5690347	TPST2	NM_001008566.1	0.0388283	-1.49482	0.00108927
	4570768	TRAF1	NM_005658.3	0.00015021	1.78891	1.4e-06
	7510719	TRAF3IP2	NM_147686.1	0.00155591	1.63784	2.2e-05
	2650477	TRAF4	NM_004295.3	0.006683	1.31283	0.000130176
	1570129	TRAFD1	NM_006700.1	0.000139857	1.89648	1.29e-06
	150400	TRANK1	NM_014831.1	0.00201415	1.62325	3.04e-05
	6560075	TRIM21	NM_003141.3	0.0122124	1.55754	0.000266065
	5960747	TRIM22	NM_006074.3	0.00169998	2.29034	2.45e-05
	940435	TRIM8	NM_030912.2	0.0135139	-1.46066	0.00030043
	360259	TROVE2	NM_001042369.1	0.0450804	-1.30344	0.0013248
	6350632	TSC22D3	NM_198057.2	4.34e-08	-2.17397	1.01e-10
	770575	TSPAN32	NM_005705.4	2.43e-05	-1.9103	1.67e-07
	4250753	TSPAN33	NM_178562.2	6.77e-06	2.19329	3.91e-08
	4220091	TSPO	NM_007311.3	9.84e-09	-1.70429	6.93e-05
	6860753	TSPO	NM_000714.4	0.00404833	-2.24315	1.77e-11
	2230288	TST	NM_003312.4	0.039196	-1.34928	0.00110175
	290343	TTC3	NM_003316.3	0.00154793	-1.54225	2.19e-05
	3060347	TTC4	NM_004623.2	0.00874419	1.44697	0.000180323
	7320386	TTL	NM_153712.4	0.0453706	-1.37877	0.00134101
	770754	TTYH3	NM_025250.2	0.000258698	-1.65165	2.72e-06
	5340187	TUBA1A	NM_006009.2	0.0178428	1.42028	0.00042651
	6510176	TUBA1B	NM_006082.2	0.00261044	1.53947	4.08e-05
	6580474	TUBB	NM_178014.2	0.000563018	1.70058	6.65e-06
	3610259	TUBB	NM_178014.2	0.00753443	1.67924	0.000150111
	2070368	TUBB2C	NM_006088.5	0.00283121	1.55348	4.5e-05
	5670180	TUBG1	NM_001070.3	0.00134408	1.49633	1.86e-05
	6370097	TUFM	NM_003321.3	0.0211036	1.31971	0.000522328
	3940446	TXN	NM_003329.2	1.01e-11	3.35502	4.26e-15
	4290543	TXN	NM_003329.2	7.07e-12	3.33477	2.77e-15
	7160274	TXNDC12	NM_015913.2	1.33e-09	-1.77826	1.46e-12
	1240440	TXNIP	NM_006472.2	4.71e-05	-1.69331	3.74e-07
	6900424	TYK2	NM_003331.3	0.00309637	-1.52585	5e-05
	5910364	TYMS	NM_001071.1	1.33e-09	1.47347	1.42e-12
	2370358	TYROBP	NM_003332.2	1.68e-06	-3.0547	7.88e-09
	2850202	UBA7	NM_003335.2	0.0451621	1.42582	0.00132977
	1940524	UBASH3B	NM_032873.3	0.00105701	-1.4463	1.41e-05
	1570458	UBE2D3	NM_181890.1	0.00265555	1.5266	4.16e-05
	2060465	UBE2E1	NM_182666.1	0.0114677	-1.35942	0.000247172
	2070170	UBE2L6	NM_004223.3	1.6e-09	2.90402	1.83e-12
	6620538	UBL3	NM_007106.2	0.0120214	-1.37853	0.000261141
	6020246	UBXN11	NM_183008.2	9.21e-05	-1.81423	8.17e-07
	620725	UCK2	NM_012474.3	3.13e-05	1.33694	2.24e-07
	3800647	UGCG	NM_003358.1	0.00642586	1.36278	0.000123612
	2940110	UHRF1	NM_001048201.1	4.34e-08	1.52999	1.01e-10
	770440	ULK1	NM_003565.1	0.0400746	-1.32229	0.00113442
	2940681	UNC119	NM_054035.1	0.0077847	1.44074	0.00015691
	2710240	UQCRH	NM_006004.2	0.0189265	1.31417	0.000458327
	4210041	UQCRQ	NM_014402.4	3.94e-05	1.53256	2.97e-07
	1740360	USP18	NM_017414.3	0.00430879	2.00203	7.45e-05
	6220477	USP3	NM_006537.2	0.0320888	-1.30519	0.000865557
	4920382	VAC14	NM_018052.3	0.00914666	1.40328	0.000189785
	6980100	VARS	NM_006295.2	8.74e-05	2.09836	7.66e-07
	580465	VASH1	NM_014909.3	0.00663754	-1.38171	0.000128869
	2600746	VAT1	NM_006373.3	0.00197679	-1.67379	2.97e-05
	5910113	VCAN	NM_004385.2	8.21e-05	-2.84096	7.11e-07
	510341	VEZF1	NM_007146.2	0.0235853	-1.37629	0.000596235
	1770703	VKORC1	NM_024006.4	2.91e-05	-1.47203	2.03e-07
	1660484	VMO1	NM_182566.1	2.79e-08	-6.32032	6.09e-11
	4010133	VNN3	NM_001024460.1	0.0426499	1.41031	0.00122719
	4860224	WARS	NM_004184.3	2.03e-07	3.58615	6.59e-10
	3710068	WARS	NM_173701.1	6.11e-06	3.2765	3.39e-08
	70451	WAS	NM_000377.1	0.00386429	-1.45323	6.56e-05
	3890398	WBP2	NM_012478.3	2.48e-05	-1.53585	1.72e-07
	3400612	WDFY1	NM_020830.3	0.00626083	1.70696	0.000119302
	2350068	WDR12	NM_018256.2	0.000171383	1.52252	1.68e-06
	5270315	WDR12	NM_018256.2	0.00623484	1.40468	0.000118411
	3930703	WDR4	NM_033661.3	0.0147598	1.5101	0.000335315
	6110091	WSB1	NM_134265.2	0.0152079	-1.48035	0.000348393
	450189	XAF1	NM_199139.1	1.37e-06	3.60693	6.2e-09
	7610440	XAF1	NM_199139.1	0.00598631	2.56289	0.000112423
	1990487	XRN1	NM_019001.2	0.0366724	1.48539	0.0010197
	630609	XYLT1	NM_022166.3	0.00487366	-1.75123	8.65e-05
	4150053	YBX1	NM_004559.3	7.11e-05	1.51015	6.02e-07
	130750	YPEL3	NM_031477.4	0.000196607	-1.77836	1.97e-06
	1340521	YWHAB	NM_139323.2	0.00874028	-1.38466	0.000180057
	6760017	YY1	NM_003403.3	0.0210271	-1.33331	0.000518656
	4880010	ZBP1	NM_030776.1	0.0019597	2.02448	2.93e-05
	4880397	ZBTB17	NM_003443.1	0.0358945	1.43185	0.000992531
	2490017	ZC3H12A	NM_025079.1	1.08e-05	2.05901	6.56e-08
	5360154	ZDHHC7	NM_017740.1	4.03e-05	-1.61345	3.07e-07
	830164	ZFP36L1	NM_004926.2	0.0355216	-1.55145	0.00097796
	2450131	ZMIZ1	NM_020338.2	0.00760789	-1.60715	0.000152702
	1190626	ZMYND11	NM_006624.3	0.0462401	-1.32443	0.00138807
	6580717	ZMYND15	NM_032265.1	8.7e-05	-1.90594	7.58e-07
	20170	ZNF385A	NM_015481.1	8.86e-05	-1.68859	7.84e-07
	2490333	ZNF467	NM_207336.1	7.27e-06	-1.62652	4.27e-08
	5810201	ZNF593	NM_015871.3	0.0135646	1.54368	0.000302131
	4060255	ZNRD1	NM_170783.1	0.0186438	1.31793	0.000449211
	7400296	ZYG11B	NM_024646.1	0.040143	-1.41544	0.0011384
	7320594	ZYX	NM_003461.4	0.00904546	-1.52558	5.29e-05
	7050484	ZYX	NM_003461.4	0.00322278	-1.52972	0.000187302

## Sheet: A 5'pppRNA 6hrs
Adults 5'pppRNA 6hrs vs Lyovec only	ProbeID	SYMBOL	RefSeq_ID	adj.P.Val (FDR)	FC	P.Value
	6400243	ABLIM1	NM_001003407.1	0.0137625	-1.82879	0.000109853
	6110672	ACP1	NM_001040649.1	0.00244733	-1.6411	6.62e-06
	2680725	ACPP	NM_001099.2	0.00254009	1.36683	7.37e-06
	5570132	ACTB	NM_001101.2	0.010601	1.42243	0.000820862
	5270730	ACTB	NM_001101.2	0.0472036	-3.27433	7.33e-05
	6510072	ACTG1	NM_001614.2	0.00071882	-5.9341	7.76e-07
	5570196	ACTR2	NM_001005386.1	0.0189901	-1.48509	0.000179322
	2900450	ADAR	NM_001111.3	0.00114253	1.60789	1.64e-06
	7560440	ADORA2A	NM_000675.3	0.00683696	1.95328	3.4e-05
	6020333	ADSS	NM_001126.2	0.024476	-1.57661	0.000266883
	2360189	AFF4	NM_014423.3	0.01133	-1.44676	8.06e-05
	1400026	AGAP10	XM_001714786.1	0.0492055	1.52204	0.000878213
	5820133	AKIRIN1	NM_024595.1	0.00136825	-1.41304	2.29e-06
	2470619	AKT1	NM_001014432.1	0.0214452	1.45162	0.000215802
	2640088	ALDOA	NM_184041.1	0.00925444	-3.37134	5.62e-05
	770730	ANXA2	NM_001002857.1	0.0484824	-1.86254	0.000854541
	3120228	AP2S1	NM_004069.3	0.0124957	-1.4806	9.39e-05
	2760202	AP3M1	NM_012095.4	0.0418317	-1.36823	0.000663765
	6200202	APIP	NM_015957.1	0.0268212	-1.32167	0.000657512
	7380010	APIP	NM_015957.1	0.0417405	-1.32257	0.00030438
	7330671	APOBEC3A	NM_145699.2	0.000470137	3.69226	4.12e-07
	2750653	ARCN1	NM_001655.3	0.0376089	-1.50644	0.000542839
	1430136	ARF4	NM_001660.2	0.0144548	-1.64381	0.000117521
	4390441	ARHGAP30	NM_181720.2	0.0341136	-1.59172	0.000452023
	7200301	ARID5A	NM_212481.1	0.00301431	1.62525	9.33e-06
	160554	ARID5A	NM_212481.1	0.00136161	1.4049	2.22e-06
	1710753	ARL5B	NM_178815.3	0.0369321	1.38216	0.000522339
	2690047	ARL6IP1	NM_015161.1	0.0301701	-1.74209	0.000359632
	2320647	ARMCX3	NM_177947.2	0.0161444	-1.31434	0.00013912
	4490215	ARMCX6	NM_019007.3	0.0143872	-1.53559	0.000116667
	130717	ARPC1B	NM_005720.2	0.0288343	-1.79176	0.000336993
	7380193	ARPC3	NM_005719.2	0.0159361	-1.49614	0.000136987
	2600619	ARPC4	NM_001024960.1	0.00499922	-1.89744	2.07e-05
	4260347	ARRB2	NM_199004.1	0.00254009	-1.51753	7.13e-06
	2060136	ATG4B	NM_178326.2	0.000245414	-1.94653	1.51e-07
	5570152	ATP1A1	NM_000701.6	0.00683696	-1.78087	3.37e-05
	3130092	ATP1B3	NM_001679.2	0.026623	-1.78575	0.000301567
	5080228	ATP2C1	NM_001001486.1	0.00881919	-1.40164	5.13e-05
	4780450	ATP5C1	NM_005174.2	0.0330569	-1.86767	0.000429973
	1010598	ATP5F1	NM_001688.4	0.0411587	-1.80782	0.0006397
	2320110	ATP6V0E1	NM_003945.3	0.00849655	-1.75831	4.73e-05
	1110615	BEX4	NM_001080425.1	0.0029749	-1.56565	9.07e-06
	4900674	BST2	NM_004335.2	0.00112658	1.92424	1.57e-06
	1170717	BTF3L4	NM_152265.1	0.0150029	-1.30042	0.000123702
	6100300	C10orf32	NM_144591.1	0.0372344	-1.48561	0.000529769
	2490408	C14orf104	NM_018139.2	0.00223214	-1.32405	5.29e-06
	1300041	C19orf42	NM_024104.3	0.0153475	-1.36093	0.000128353
	5220204	C19orf66	NM_018381.2	7.77e-06	2.37699	8.23e-10
	7040176	C20orf24	NM_018840.2	0.0417979	-1.4898	0.000661956
	2680438	C2orf28	NM_080592.2	0.0257723	-1.48619	3.61e-05
	3800025	C2orf28	NM_080592.2	0.00710045	-1.61674	0.000286474
	5890736	CACYBP	NM_014412.2	0.00693872	-1.61977	3.49e-05
	7100711	CALM2	NM_001743.3	0.0157126	-1.35806	0.000133735
	6520220	CAPRIN1	NM_005898.4	0.004916	-1.45426	2.02e-05
	3520102	CCL4L1	NM_001001435.2	0.0278695	3.04021	0.000321587
	2970575	CCL4L2	NM_207007.2	0.00413347	2.84619	1.52e-05
	6620121	CCL8	NM_005623.2	0.00254009	4.64768	7.21e-06
	4860634	CCM2	NM_001029835.1	0.000134067	-1.75752	5.96e-08
	2370204	CCNC	NM_001013399.1	0.0497324	-1.34938	0.000895931
	130703	CCNDBP1	NM_012142.2	0.00853131	-1.39021	3.23e-07
	2470097	CCNDBP1	NM_037370.1	0.000400418	-1.44535	4.77e-05
	1110255	CCS	NM_005125.1	0.00202351	-1.43719	4.54e-06
	2600630	CCT6A	NM_001762.3	0.0163897	-1.53376	0.000141927
	7160719	CCT7	NM_006429.2	0.00478388	-2.10356	1.92e-05
	1940132	CD151	NM_139029.1	0.00162358	-1.32808	3.09e-06
	4560193	CD44	NM_001001392.1	0.0188666	-2.14343	0.000177357
	2970408	CD8A	NM_001768.5	0.0321891	-1.83864	0.000407182
	1780564	CDC42	NM_001039802.1	0.00239126	-1.37512	6.03e-06
	4480192	CDC42SE1	NM_001038707.1	0.00881919	-1.53771	5.13e-05
	2570767	CDC42SE2	NM_020240.2	0.0418317	-1.42372	0.000665861
	3130356	CDV3	NM_017548.3	0.0435638	-1.52609	0.000721282
	4640703	CHMP5	NM_016410.4	0.0252505	1.43858	0.000584423
	6450326	CHMP5	NM_016410.2	0.0392413	-1.75842	0.000279604
	240437	CIDECP	XR_000206.4	0.0409477	-1.57329	0.000629417
	1340500	CLEC12A	NM_138337.4	0.0098672	-1.31412	6.54e-05
	5490341	CLEC2D	NM_013269.3	0.00365205	-2.31173	1.25e-05
	1690121	CLK1	NM_004071.2	0.00166813	-1.49294	3.32e-06
	4640041	CLK3	NM_003992.1	0.0320658	1.38215	0.000402597
	2970685	CLK3	NM_003992.2	0.0156789	-1.31385	0.000132753
	6760050	CLPX	NM_006660.3	0.0404331	-1.36694	0.000611235
	5900600	CNBP	NM_003418.1	0.00114071	-2.70088	1.62e-06
	3120767	CNIH	NM_005776.2	0.0122084	-1.70791	8.92e-05
	10187	CNPY3	NM_006586.3	0.000892094	-1.69829	1.04e-06
	1770400	COMMD8	NM_017845.3	0.0349442	-1.36793	0.000469809
	2260576	COX7B	NM_001866.2	0.0327473	1.32926	0.000422321
	5700646	CRTAP	NM_006371.3	0.00258212	-1.42035	7.6e-06
	1980092	CSGALNACT2	NM_018590.3	0.00946704	-1.48067	6.03e-05
	7210241	CSNK1A1	NM_001025105.1	0.0345685	-1.39834	0.000462563
	130255	CSNK2A1	NM_001895.3	0.0352799	-1.33821	0.000478805
	7560041	CSRNP1	NM_033027.2	0.000245414	1.66469	1.46e-07
	290475	CTNNAL1	NM_003798.2	0.0157224	-1.3006	0.000134152
	6270553	CXCL10	NM_001565.2	0.00136825	6.27397	2.28e-06
	1300280	CXCR4	NM_001008540.1	0.000805808	-1.96236	0.000418006
	7320288	CXCR4	NM_003467.2	0.0326868	-5.49529	9.04e-07
	4760703	DDX58	NM_014314.3	0.00145862	1.69796	2.53e-06
	2640408	DENND5A	NM_015213.2	0.025587	1.75397	0.000283872
	3930681	DHX58	NM_024119.2	0.0368064	1.65182	0.000514328
	6900725	DHX9	NM_001357.3	0.0417746	-1.37325	0.000659818
	1230224	DNAJB6	NM_005494.2	0.0414321	-1.99858	0.000650899
	4040703	DNAJC5	NM_025219.1	0.0314319	-1.34154	0.000387983
	1510543	DNASE1L1	NM_001009934.1	0.0193404	-1.52078	0.000184268
	5670626	DPM1	NM_003859.1	0.0104002	-1.44077	7.1e-05
	4890706	DR1	NM_001938.2	0.00682197	-1.54912	3.35e-05
	3990598	DRAP1	NM_006442.2	0.000140388	1.68846	6.54e-08
	5390161	DUSP5	NM_004419.3	0.0124523	1.84438	9.25e-05
	6250468	DUSP6	NM_001946.2	0.00565275	-1.51135	2.44e-05
	1070612	DVL3	NM_004423.3	0.0428982	-1.32197	0.00069465
	6580369	DYNLRB1	NM_014183.2	0.0198003	-1.57579	0.000192423
	4250156	EBP	NM_006579.1	0.045616	-1.38389	0.000770714
	6960037	EDC4	NM_014329.3	0.0261498	1.38855	0.000294546
	3850121	EEF1A1	NM_001402.5	0.00795114	-2.63494	3e-05
	2100273	EEF1A1	NM_001402.5	0.0063753	-2.69175	4.26e-05
	3780246	EEF1B2	NM_001959.3	0.0331997	-1.59029	0.000433702
	4560719	EEF1G	NM_001404.4	0.0136891	-2.33187	0.00010896
	6400647	EHD4	NM_139265.2	0.00414363	1.6717	1.54e-05
	1430475	EID2	NM_153232.3	0.013484	-1.40861	0.000106202
	2120079	EIF2AK2	NM_002759.1	0.000231045	2.99728	1.27e-07
	1980564	EIF3M	NM_006360.3	0.0222697	-1.95631	0.000230566
	4290446	EIF4G2	NM_001418.3	0.00263399	-1.65018	7.81e-06
	4540397	EIF4H	NM_031992.1	0.0244156	-1.63031	0.00026519
	4670603	ELMO2	NM_133171.2	0.0197733	1.30957	0.000190557
	2000440	ENSA	NM_207168.1	0.00164873	-1.83384	1.24e-06
	4200437	ENSA	NM_207043.1	0.00100934	-1.98171	3.2e-06
	7570068	EP300	NM_001429.2	0.040494	-1.33876	0.000614664
	5700725	EPSTI1	NM_033255.2	0.0423554	2.1997	0.000682443
	830730	ERP29	NM_006817.3	0.0444707	-1.58219	0.000745714
	240333	ETS1	NM_005238.2	0.0225191	-1.66568	0.000234102
	6370768	ETV7	NM_016135.2	0.0420589	1.36912	0.00067359
	4590224	EVI2A	NM_014210.2	0.00853708	-1.82194	4.79e-05
	4890397	EWSR1	NM_013986.2	0.0290557	1.45284	0.000341427
	670072	EWSR1	NM_005243.2	0.0493199	1.33674	0.000882373
	6130196	EXOSC3	NM_016042.2	0.0303324	-1.40273	0.000366228
	10079	F3	NM_001993.2	0.00191664	2.88253	4.02e-06
	3120138	F3	NM_001993.2	0.00568368	2.0795	2.47e-05
	3710064	FAM165B	NM_058182.4	0.00301431	-1.39446	9.51e-06
	4560746	FCAR	NM_133271.1	0.000118744	-2.48209	3.31e-07
	5560471	FCAR	NM_133280.1	0.000400418	-2.69811	4.58e-08
	7210717	FGD2	NM_173558.2	0.0328967	1.62148	0.000426262
	5810274	FNTA	NM_002027.2	0.023657	-1.3754	0.000251442
	2940059	FTSJD2	NM_015050.2	0.0471205	1.41801	0.00081198
	2370494	FUBP3	NM_003934.1	0.0197733	-1.86717	0.000191324
	4860050	FYN	NM_153047.1	0.00100934	-2.18999	1.26e-06
	3180465	FYTTD1	NM_001011537.1	0.00933829	1.37517	5.89e-05
	4540647	G3BP2	NM_203504.1	0.0135743	-1.51383	0.000107201
	4920110	GADD45B	NM_015675.2	0.00124116	1.65014	1.84e-06
	7570541	GAPT	NM_152687.2	0.0362176	-1.70436	0.000498559
	4070259	GNA12	NM_007353.2	0.000150205	-1.50423	7.31e-08
	450348	GNG10	NM_001017998.2	0.00928729	-1.65616	5.8e-05
	5270167	GNL3	NM_206826.1	0.0350188	-1.56243	0.000472295
	70070	GRINA	NM_000837.1	0.0430569	1.39846	0.000703331
	3800068	GTF2E1	NM_005513.1	0.00770378	-1.36755	4.05e-05
	1440296	H3F3B	NM_005324.3	0.0124957	1.3752	9.41e-05
	2260113	HCST	NM_014266.3	0.0311033	1.55703	0.000382609
	6110474	HDGF	NM_004494.1	0.0275573	-1.54323	0.000315067
	5720482	HERC5	NM_016323.2	2.1e-05	3.86982	3.55e-09
	6860482	HERC6	NM_017912.3	0.000118744	2.73748	5.03e-08
	5260070	HES4	NM_021170.2	0.00244733	1.94646	6.46e-06
	6590594	HIST1H2AC	NM_003512.3	0.00235421	-1.76801	5.88e-06
	5050402	HIST1H2BK	NM_080593.1	0.0140004	-1.56281	0.000112345
	4390195	HMGN1	NM_004965.6	0.00914385	-1.95715	5.44e-05
	4050541	HMGN2	NM_005517.2	0.036833	-1.60447	0.000519328
	540725	HNRNPH1	NM_005520.1	0.00194709	-1.82876	6.33e-05
	5270754	HNRNPH1	NM_005520.2	0.00966914	-2.58679	4.27e-06
	3180678	HNRNPH2	NM_019597.3	0.0259214	-1.80503	0.000289557
	7000463	HNRNPK	NM_031263.2	0.00301431	-2.5505	9.51e-06
	2360608	HNRNPL	NM_001005335.1	0.00103721	-1.36028	1.36e-06
	6280008	HSD17B11	NM_016245.3	0.0247915	-1.44959	0.000272947
	1820091	HTRA2	NM_013247.4	0.0471205	-1.36167	0.000812377
	130044	ICAM1	NM_000201.1	0.00724156	1.59869	3.73e-05
	2510220	IFI35	NM_005533.2	3.67e-05	2.71662	1.01e-08
	2570300	IFI44	NM_006417.3	0.00152955	2.89838	2.72e-06
	5090215	IFI6	NM_022873.2	0.00663625	2.92482	3.18e-05
	4570441	IFIH1	NM_022168.2	0.000259019	2.55809	1.81e-07
	2000148	IFIT1	NM_001548.3	0.000245414	4.93942	1.58e-07
	2600747	IFIT2	NM_001547.4	3.99e-07	7.07366	8.45e-12
	1500280	IFIT3	NM_001031683.1	1.86e-06	6.77144	7.87e-11
	5360156	IFITM1	NM_003641.3	0.0250635	1.87493	0.000277003
	1230767	IFITM2	NM_006435.2	0.0392413	1.97643	0.000584918
	1510669	IFNB1	NM_002176.2	3.4e-06	2.53529	2.35e-10
	3060735	IL1RN	NM_173843.1	0.0310086	2.39028	0.000378973
	3360689	ILF3	NM_004516.2	0.0186794	-1.3564	0.000173224
	2120544	IMP3	NM_018285.2	0.00925444	-1.55974	5.64e-05
	3290224	IRF2BP2	NM_182972.2	0.00925444	-1.62208	5.62e-05
	5290626	IRF2BPL	NM_024496.2	0.0449573	-1.63253	0.000755777
	6400176	IRF7	NM_004029.2	1.05e-05	2.88147	1.55e-09
	1470382	IRF7	NM_004029.2	0.000118744	2.58954	4.79e-08
	2100196	ISG15	NM_005101.1	2.55e-05	5.15765	5.41e-09
	6330132	ISG20	NM_002201.4	0.00103721	2.27139	1.43e-06
	4670435	ISY1	NM_020701.2	0.012803	-1.33276	9.8e-05
	110440	ITGB1	NM_033668.1	0.00861183	-1.84607	5.54e-05
	650066	ITGB1	NM_033669.1	0.00921203	-2.70612	4.87e-05
	3990646	ITPR1	NM_002222.4	0.0213259	-1.41175	0.000212499
	1740543	JAK1	NM_002227.2	0.00177661	-2.63186	3.69e-06
	4920372	KBTBD2	NM_015483.1	0.0373171	1.3398	0.000531736
	60719	KCNJ2	NM_000891.2	0.0197733	1.6894	0.000190724
	2450037	KIF3B	NM_004798.2	0.0124957	-1.31441	0.000181132
	450398	KIF3B	NM_004798.2	0.0191388	-1.35919	9.41e-05
	4230196	KPNA2	NM_002266.2	0.0174976	-1.39413	0.000156807
	5700739	LARP7	NM_015454.1	0.0167889	-1.65104	0.000146648
	2810162	LAT2	NM_032464.2	0.049117	-1.50547	0.000874582
	2320743	LOC100128086	XR_039256.1	0.00350948	-1.38058	1.17e-05
	10152	LOC100128266	XR_038984.1	0.0353615	-1.58587	0.000480661
	50075	LOC100128274	XM_001725558.1	0.0168327	1.51589	0.000148259
	2750767	LOC100129960	XR_037304.1	0.0244156	-1.72384	0.00026512
	3830139	LOC100132797	XR_036994.1	0.00166777	-1.38786	3.28e-06
	3130504	LOC100132918	XR_039697.1	0.0321891	-1.33263	0.00040725
	2070324	LOC285741	XR_017420.2	0.0226052	-2.5115	0.000236232
	2190474	LOC341965	XR_039164.1	0.0119292	-1.52629	8.66e-05
	6520035	LOC402112	XR_019262.2	0.00727976	-2.57978	3.76e-05
	3520603	LOC440311	XR_038867.1	0.0435282	-1.76152	0.000719771
	5890176	LOC442454	NR_002308.1	0.00441898	-1.35253	1.68e-05
	1230022	LOC642817	XR_018564.1	0.00920211	-2.25038	5.51e-05
	290392	LOC643446	XM_001131589.1	0.00834829	-1.44835	4.54e-05
	6520161	LOC643668	XR_019339.1	0.00405718	-1.43237	0.000886087
	270692	LOC643668	XR_016986.1	0.00507156	-1.70726	2.13e-05
	1410333	LOC643668	XR_019339.1	0.0494106	-2.19877	1.47e-05
	1770470	LOC644063	XR_016547.1	0.00889294	-2.02329	5.2e-05
	1110242	LOC644877	XR_017355.2	0.0327473	-1.32266	0.000420137
	4390315	LOC645436	XM_928473.1	0.00429351	-3.38951	1.63e-05
	6110673	LOC645691	XM_928701.3	0.0060596	-2.93884	2.8e-05
	1980424	LOC647349	XR_019572.1	0.0109109	-1.4351	7.62e-05
	3870192	LOC648927	XR_038906.1	0.0133535	-1.35586	0.000104043
	5290546	LOC727803	XR_039632.1	0.00758476	-1.5285	3.97e-05
	5390500	LOC728643	NR_003277.1	0.00689173	-2.70872	3.44e-05
	1990328	LOC728732	XR_015658.2	0.00369071	-2.47156	1.28e-05
	1400626	LOC728873	XR_015679.2	0.0388645	-1.55685	0.000571888
	2750709	LSM12	NM_152344.1	0.00103721	-1.42113	1.4e-06
	4890270	LY6E	NM_002346.1	0.00671934	2.37189	3.29e-05
	3440014	LYRM2	NM_020466.4	0.0220096	-1.44167	0.000227408
	460193	MAD2L1BP	NM_014628.2	0.00254009	-1.53442	7.1e-06
	150528	MAEA	NM_005882.3	0.000245414	-2.10325	1.61e-07
	7210020	MAPKAP1	NM_001006618.1	0.00125125	-1.44227	1.98e-06
	6250373	MAT2B	NM_013283.3	0.0308677	-1.45206	0.000376443
	5220441	MATR3	NM_199189.1	0.00232723	-1.6933	5.67e-06
	1340678	MBP	NM_001025090.1	0.0428982	-1.34998	0.000695063
	5310114	MBTPS1	NM_003791.2	0.00976012	-1.35267	6.45e-05
	610750	MCL1	NM_021960.3	0.00949045	1.36165	6.09e-05
	5220543	METTL21D	NM_001040662.1	0.00254009	-1.43233	7.42e-06
	5090717	METTL23	NM_001080510.2	0.0120415	-1.51986	8.77e-05
	4560541	MLKL	NM_152649.1	0.0461499	1.60592	0.000788528
	4180196	MMADHC	NM_015702.1	0.00948163	-1.39238	6.06e-05
	7560471	MOBKL2C	NM_145279.4	0.0178895	1.55411	0.000161733
	4900343	MORF4L1	NM_206839.1	0.0179551	-1.41272	0.000163431
	6510435	MORF4L2	NM_012286.1	0.0101489	-1.57819	6.88e-05
	6580484	MOV10	NM_020963.2	0.00232723	1.70032	5.76e-06
	520521	MRPL20	NM_017971.2	0.00891041	-1.67274	5.23e-05
	5130300	MRPL47	NM_020409.2	0.0098672	-1.35345	6.58e-05
	6200402	MT1A	NM_005946.2	0.0492055	2.13441	0.000878242
	450615	MT2A	NM_005953.2	0.0341136	2.27672	0.000452142
	2120068	MTMR4	NM_004687.3	0.0438024	-1.5157	0.00072616
	1690066	MX1	NM_002462.2	3.36e-05	4.06281	8.06e-09
	5490470	MX2	NM_002463.1	3.36e-05	3.04634	8.54e-09
	2970594	MYADM	NM_138373.3	0.012803	-1.47909	9.81e-05
	3060523	NAMPT	NM_005746.2	0.0143097	-2.7716	0.000115735
	160390	NCDN	NM_001014839.1	0.0327473	1.32023	0.000422839
	3800544	NCK1	NM_006153.3	0.0389296	-1.38894	0.000576967
	630091	NCOA7	NM_181782.2	0.00476376	1.66157	1.9e-05
	1230070	NDRG1	NM_006096.2	0.0292765	1.38726	0.00034526
	5820035	NFE2L3	NM_004289.5	0.0124957	1.42583	9.42e-05
	7400626	NFKB1	NM_003998.2	0.0185852	1.50307	0.000171171
	3310615	NFKB2	NM_002502.3	0.00125125	1.58089	1.93e-06
	1710504	NFKB2	NM_001077493.1	0.0179551	1.54654	0.000162926
	7560414	NFKBIB	NM_002503.3	0.00103721	-1.30524	1.37e-06
	2470348	NFKBIZ	NM_001005474.1	0.0438308	1.65676	0.000728092
	4230243	NHP2L1	NM_001003796.1	0.0319606	-1.31256	0.000399245
	3420154	NLRP3	NM_001079821.1	0.000212819	2.17691	1.13e-07
	1010035	NLRP3	NM_004895.3	0.00209462	1.88007	4.79e-06
	4050554	NMI	NM_004688.1	0.04433	1.51123	0.000742416
	7210017	NOMO2	NM_173614.2	0.00802708	1.39693	4.35e-05
	5080167	NOTCH1	NM_017617.3	0.0387585	1.44578	0.000569367
	4390546	NSA2	NM_014886.3	0.00464966	-1.69652	1.83e-05
	6200672	NUB1	NM_016118.3	0.000717437	1.75613	7.59e-07
	3890673	NUMA1	NM_006185.2	0.0421457	1.42698	0.000678172
	3450180	OAS1	NM_002534.2	0.000805808	3.07861	8.92e-07
	7040035	OAS1	NM_001032409.1	0.00217778	2.66905	5.07e-06
	7320561	OAS2	NM_016817.2	9.45e-06	3.31351	1.2e-09
	10360	OAS3	NM_006187.2	0.0226803	1.84536	0.000237858
	7650097	OASL	NM_198213.1	0.001691	2.87084	3.4e-06
	6860382	OGFR	NM_007346.2	0.00252407	1.59855	6.89e-06
	1430176	OGT	NM_181672.1	0.0132298	-1.681	0.00010224
	5690041	OSBPL11	NM_022776.3	0.015783	-1.32352	0.000135003
	3450608	OSTC	NM_021227.2	0.0136891	-1.52577	0.000108977
	6380463	OSTF1	NM_012383.3	0.00301431	-1.79074	9.49e-06
	240725	PAIP2	NM_001033112.1	0.00304315	-1.73948	9.66e-06
	2070059	PARP10	NM_032789.1	0.00145748	1.8861	2.5e-06
	2340072	PARP12	NM_022750.2	0.00634203	1.71803	2.97e-05
	20706	PDCD10	NM_145859.1	0.00964356	-1.34999	4.22e-06
	6840274	PDCD10	NM_145860.1	0.00194709	-1.35274	6.28e-05
	6860452	PDCD2	NM_002598.2	0.0321261	-1.60234	0.000404034
	1770114	PDE4D	NM_006203.3	0.00925444	-1.46791	5.65e-05
	7200168	PDGFRL	NM_006207.1	0.0180699	1.33691	0.0001654
	780632	PDIA3P	NR_002305.1	0.0226052	-1.89332	0.000236433
	1090288	PEX2	NM_000318.2	0.0083521	-1.43359	4.6e-05
	3940592	PGAM1	NM_002629.2	0.00397867	-2.46877	1.41e-05
	3990273	PGAM4	NM_001029891.2	0.0246238	-1.45621	0.000664532
	5890500	PGAM4	NM_001029891.2	0.034064	-1.55754	0.000450042
	6110168	PGAM4	NM_001029891.2	0.0418317	-1.6574	0.00027058
	6110400	PGK1	NM_000291.2	0.000482711	-1.63385	4.6e-07
	6420070	PHF1	NM_002636.3	0.0289573	1.52544	0.000339045
	1510196	PHF11	NM_001040443.1	0.00359015	1.65926	1.2e-05
	450598	PHF5A	NM_032758.3	0.00343776	-1.70326	1.14e-05
	6180300	PIGK	NM_005482.2	0.00599369	-1.33397	2.74e-05
	4480523	PIK3CB	NM_006219.1	0.00957923	-1.37116	6.19e-05
	1570048	PIK3R5	NM_014308.2	0.00420179	-1.37019	1.57e-05
	4480437	PIM3	NM_001001852.2	0.0124182	-1.40125	9.2e-05
	4640070	PIPSL	NR_002319.1	0.00881919	-1.56778	5.11e-05
	3610274	PJA1	NM_001032396.1	0.00861183	-1.31399	4.88e-05
	6580039	PKM2	NM_002654.3	0.00232723	-1.77111	5.76e-06
	3800537	PLEKHB2	NM_001031706.1	0.0262633	-1.36688	0.00029638
	6350608	PNMA1	NM_006029.4	0.0214452	-1.3835	0.000216472
	4850138	POTEF	NM_001099771.1	0.0310113	1.41992	0.00038082
	7100392	POTEM	XM_926231.1	0.01133	-1.42454	8.11e-05
	1430706	PPHLN1	NM_016488.5	0.00254009	-1.34926	0.00021357
	2810730	PPHLN1	NM_201440.1	0.0213259	-1.59661	7.07e-06
	3450220	PPP1R12C	NM_017607.2	0.0203351	1.59101	0.000199342
	1340600	PPP1R15A	NM_014330.2	0.0472103	1.5106	0.000823638
	2480747	PPP1R8	NM_014110.3	0.0238584	-1.37259	0.000254966
	1010379	PPP2R2D	NM_018461.2	0.000510962	-1.46492	5.16e-07
	5960343	PRIC285	NM_033405.2	2.55e-05	3.09897	5.32e-09
	130368	PRKAR1A	NM_212472.1	0.00194709	-1.63985	4.3e-06
	2190411	PRKCB	NM_002738.5	0.0414321	-1.31532	0.000650345
	1010082	ProbeID: 1010082	XM_942442.1	0.004916	-1.87151	2.01e-05
	1230554	ProbeID: 1230554	NM_001139505.1	0.00834829	-1.65283	4.58e-05
	1300215	ProbeID: 1300215	XM_942424.2	0.0276165	-1.35143	0.000316329
	130224	ProbeID: 130224	NR_001565.1	0.0345685	-1.53889	0.000462018
	160079	ProbeID: 160079	XR_038101.1	0.0337263	1.44165	0.000444152
	1690075	ProbeID: 1690075	XR_038433.1	0.0488683	-1.68406	0.000863562
	1710192	ProbeID: 1710192	XM_942536.1	0.00891041	-2.64395	5.26e-05
	1710349	ProbeID: 1710349	XM_001126103.2	0.0114274	-1.47057	8.23e-05
	1980241	ProbeID: 1980241	XR_018316.1	0.0429067	-1.43461	0.000698594
	2000025	ProbeID: 2000025	XM_937113.2	0.00967572	-2.32532	6.37e-05
	2000367	ProbeID: 2000367	XR_017667.1	0.0285955	-1.74554	0.000331781
	2030008	ProbeID: 2030008	XR_039754.1	0.00446656	-2.92056	1.72e-05
	2100577	ProbeID: 2100577	XM_942165.1	0.0449687	-1.48548	0.000756921
	2120164	ProbeID: 2120164	XM_001723189.1	0.00568368	-1.71495	2.48e-05
	2120377	ProbeID: 2120377	XR_016140.2	0.00861183	-1.84188	4.92e-05
	2120450	ProbeID: 2120450	XM_371273.3	0.0433868	-1.42781	0.000713384
	2140400	ProbeID: 2140400	XR_039042.1	0.0259577	-1.63728	0.000290733
	2190546	ProbeID: 2190546	XM_938642.1	0.01133	-2.13276	8.04e-05
	2340703	ProbeID: 2340703	XM_928427.1	0.00240569	-4.34914	6.16e-06
	2450168	ProbeID: 2450168	XM_944165.1	0.0353919	1.34846	0.000481968
	2490445	ProbeID: 2490445	XR_017149.2	0.00360823	-3.40056	1.21e-05
	2650400	ProbeID: 2650400	XR_037398.1	0.0374505	-1.65038	0.000535223
	2750575	ProbeID: 2750575	XM_926688.1	0.0410835	-1.87368	0.000635557
	2750685	ProbeID: 2750685	XR_019265.1	0.00334438	-4.28146	1.09e-05
	2760209	ProbeID: 2760209	XR_039193.1	0.0156241	-1.65948	0.000131328
	290326	ProbeID: 290326	XR_017529.2	0.000510962	-2.17084	5.19e-07
	3060086	ProbeID: 3060086	XR_017130.1	0.0109109	-2.36695	7.62e-05
	3420494	ProbeID: 3420494	XM_933679.1	0.0461226	-1.31838	0.000786109
	3610411	ProbeID: 3610411	XR_015606.1	0.0483302	-1.67434	0.000849824
	3710603	ProbeID: 3710603	XR_019269.1	0.0291618	-1.77704	0.000343291
	3890747	ProbeID: 3890747	XR_038433.1	0.0290557	-2.09464	0.000340943
	3930022	ProbeID: 3930022	XR_036905.1	0.00574789	-1.49606	2.52e-05
	4040519	ProbeID: 4040519	XR_038223.1	0.0069922	-1.68504	3.54e-05
	4060446	ProbeID: 4060446	XM_001129232.1	0.01133	-2.75571	8.13e-05
	4280044	ProbeID: 4280044	XM_292085.2	0.00360823	-2.84324	1.23e-05
	450546	ProbeID: 450546	XR_038720.1	0.0344065	-1.49485	0.000456753
	4560669	ProbeID: 4560669	XR_016363.2	0.0420589	-1.62317	0.000675885
	4610608	ProbeID: 4610608	XM_944246.2	0.00194709	1.75487	4.33e-06
	4670465	ProbeID: 4670465	NM_001017421.1	0.0351366	1.32587	0.000474627
	4730025	ProbeID: 4730025	XM_945799.3	0.0330569	-1.73035	0.000430438
	4760754	ProbeID: 4760754	XR_038410.1	0.00413347	-2.46942	1.52e-05
	4850494	ProbeID: 4850494	XM_927980.1	0.012328	1.79941	9.06e-05
	4860703	ProbeID: 4860703	XM_927451.2	0.0332009	-1.45921	0.000434422
	4880646	ProbeID: 4880646	XR_015950.1	0.0345685	-1.96235	0.0004625
	5090484	ProbeID: 5090484	XR_017498.2	0.0499101	-2.06928	0.000903499
	5130403	ProbeID: 5130403	XM_927955.1	0.0316803	-1.34493	0.000393731
	5310632	ProbeID: 5310632	XR_017397.1	0.00591254	-1.70851	2.64e-05
	5390037	ProbeID: 5390037	XR_017492.1	0.00666951	-1.7664	3.23e-05
	5390070	ProbeID: 5390070	XM_001726834.1	0.00891041	-1.52659	5.24e-05
	5570634	ProbeID: 5570634	XR_015301.2	0.00802708	-1.6447	4.34e-05
	5670445	ProbeID: 5670445	XM_942424.2	0.0392413	-1.55135	0.000584723
	580088	ProbeID: 580088	XR_015684.1	0.027623	-1.55622	0.000318158
	5810709	ProbeID: 5810709	XM_001724847.1	0.0178895	-1.50351	0.000161421
	5820424	ProbeID: 5820424	XR_017492.1	0.000245414	2.03981	1.59e-07
	5860136	ProbeID: 5860136	XM_001713657.1	0.0078129	-2.09911	4.17e-05
	5870328	ProbeID: 5870328	XR_038693.1	0.00376321	-1.69863	1.31e-05
	6130446	ProbeID: 6130446	XM_939484.3	0.0185913	-1.67582	0.00017162
	6180095	ProbeID: 6180095	XR_039149.1	0.0127248	-2.21005	9.65e-05
	6180402	ProbeID: 6180402	XM_929340.3	0.00927131	-1.33203	5.75e-05
	6200154	ProbeID: 6200154	XM_001713656.1	0.00244733	-1.58525	6.47e-06
	630128	ProbeID: 630128	XR_018923.1	0.00834829	-2.66663	4.58e-05
	6350064	ProbeID: 6350064	XM_001133190.1	0.0170842	-1.34132	0.000151197
	6420524	ProbeID: 6420524	XM_927868.1	0.0200967	-2.04802	0.000196154
	6450524	ProbeID: 6450524	XM_940278.1	0.0303171	-2.26657	0.000365235
	650044	ProbeID: 650044	XM_941950.2	0.0195055	-1.40951	0.000186254
	6510246	ProbeID: 6510246	XR_017337.2	0.00507156	-3.07291	2.12e-05
	6560201	ProbeID: 6560201	XR_018923.1	0.0206996	2.5086	0.000203792
	6580544	ProbeID: 6580544	XR_037241.1	0.00157141	-2.33147	2.93e-06
	6590446	ProbeID: 6590446	XR_039511.1	0.00587655	-2.68086	2.59e-05
	6650228	ProbeID: 6650228	XR_039461.1	0.0259214	-1.59304	0.000289778
	6840477	ProbeID: 6840477	XM_001726077.1	0.00693872	1.73441	3.5e-05
	6840520	ProbeID: 6840520	XM_001716577.1	0.013154	-1.32533	0.000101376
	6860240	ProbeID: 6860240	XR_037120.1	0.00405718	-2.45776	1.48e-05
	6900048	ProbeID: 6900048	XM_001723814.1	0.00175577	-4.89867	3.57e-06
	6900762	ProbeID: 6900762	XM_942571.1	0.000892094	-1.53571	1.06e-06
	70176	ProbeID: 70176	XR_038426.1	0.0197733	-1.6547	0.000191172
	7100400	ProbeID: 7100400	NM_012469.3	0.00634203	-1.36113	2.96e-05
	7150414	ProbeID: 7150414	NM_000021.2	0.00254009	1.40841	7.4e-06
	7330162	ProbeID: 7330162	NM_002786.2	0.0216	-1.31035	0.000220286
	7380133	ProbeID: 7380133	NM_006503.2	0.0411587	-1.42494	0.000640504
	7560215	ProbeID: 7560215	NM_006503.2	0.040977	-2.05982	0.000630735
	770437	ProbeID: 770437	NM_006503.2	0.0321891	-1.49674	0.000407552
	870019	ProbeID: 870019	NM_002814.2	0.00873404	-2.40241	5.03e-05
	7160671	PRPF6	NM_014814.1	0.0116998	-1.31302	8.47e-05
	5700538	PSEN1	NM_002811.3	0.00446656	-1.45273	1.71e-05
	3370543	PSMA1	NM_004583.2	0.00495738	-1.55105	2.05e-05
	6180440	PSMC4	NM_002882.2	0.000261657	-1.67098	3.03e-05
	5360646	PSMC4	NM_182665.2	0.000470137	-1.82877	4.18e-07
	150544	PSMC4	NM_018989.1	0.00641698	-2.38073	1.88e-07
	5360239	PSMD10	NM_002896.2	0.0089674	-1.41612	5.32e-05
	990184	PSMD6	NM_002896.1	0.0168882	-1.74262	0.000149105
	6290021	PSMD7	NM_002896.2	0.0226803	-1.30105	0.00023866
	3990731	PTPN2	NM_080422.1	0.0499101	-1.42872	0.000902658
	2600408	PTPRC	NM_080921.2	0.0492335	-1.32033	0.000705341
	6180288	PTPRC	NM_080923.2	0.043097	-1.35808	0.000879783
	7040278	RAB5C	NM_203284.1	0.029287	-1.61006	0.000346005
	7000735	RANBP1	NM_001005498.2	0.0286331	-1.4882	0.000333259
	1850592	RASSF5	NM_173647.2	0.00666951	-1.33764	3.23e-05
	5820753	RBCK1	NM_006462.3	0.00591349	1.52536	2.69e-05
	2510523	RBCK1	NM_031229.2	0.0396346	1.43547	0.000592451
	2060133	RBM27	NM_153341.1	0.00513071	-1.31535	2.17e-05
	520243	RBM4	NR_001571.2	0.0058987	-1.52051	0.000123884
	1240541	RBM4	NM_007104.4	0.000503776	-1.56883	4.91e-07
	840544	RBM4	XR_016704.2	0.0150029	-2.05185	2.62e-05
	2450554	RBPJ	NM_000985.2	6.46e-05	-1.96187	2.32e-08
	3420523	RHBDF2	NM_001024662.1	0.0407763	1.43481	0.000623381
	6590445	RIN2	NM_018993.2	0.00334438	2.82609	1.09e-05
	5560086	RIPK1	NM_003804.3	5.8e-05	1.75566	1.72e-08
	990735	RNF149	NM_000972.2	0.039176	1.35259	0.000581449
	130403	RNF19B	NM_198486.2	0.0246238	1.60143	0.000270424
	840482	RNF31	NM_017999.4	0.0133994	1.37736	0.000104685
	2750050	RNY5	NM_033301.1	0.0301701	1.35166	0.000359008
	4040100	RPL10A	NM_001024921.2	0.036833	-1.75373	0.000520159
	6250408	RPL12P6	NM_001024921.2	0.00802708	-1.89921	4.32e-05
	2000593	RPL17	NM_053275.3	0.0155921	-1.68713	0.000130729
	2630561	RPL6	NM_001002.3	0.00124116	-1.33655	1.88e-06
	6130079	RPL7A	NM_001030001.1	0.0417979	-1.36581	0.000661166
	1770609	RPL7L1	NM_152552.2	0.0463729	-1.43574	0.000795285
	1050709	RPL8	NM_017654.2	0.000281796	-1.34655	2.09e-07
	4640095	RPL9	NM_152703.2	0.00656893	-1.57091	5.82e-05
	1690577	RPL9	NM_001033503.1	0.00928729	-1.61775	3.12e-05
	1470349	RPLP0	NM_014963.2	0.0310086	-1.99035	0.000312257
	3940370	RPLP0	NM_016558.2	0.027413	-1.99462	0.000379475
	2140370	RPS29	NM_001007067.1	0.0433868	1.31261	0.000713772
	3370110	RPS6KA3	NM_004586.2	0.00473787	-1.40662	1.88e-05
	3360343	RSAD2	NM_080657.4	0.0297876	2.71932	0.00035255
	3460348	SAMD3	NM_014445.3	0.00176538	-1.30138	3.63e-06
	1240142	SAMD9	NM_001005409.1	0.00239126	2.18159	6.08e-06
	3170136	SAMD9L	NM_016047.3	6.16e-05	2.54786	2.09e-08
	6620537	SAR1B	NM_006527.2	0.00994186	-1.34193	6.69e-05
	3190609	SBNO2	NM_031212.3	0.0351368	1.48927	0.000475374
	4560170	SCAND1	NM_002635.2	0.00244733	-1.38946	6.63e-06
	630167	SDCBP	NM_017585.2	0.00668363	-2.80733	3.25e-05
	1770541	SERP1	NM_001013251.1	0.040428	-1.55334	0.000610301
	5910390	SF3A1	NM_006857.1	0.0420589	-1.36991	0.000675618
	2000500	SF3B14	NM_180703.1	0.00591349	-1.47836	2.69e-05
	2850435	SIAH1	NM_001006610.1	0.0413071	-1.35485	0.000645437
	3290291	SLBP	NM_003089.4	0.0188666	-1.39693	0.000177019
	2360392	SLC25A28	NM_152233.2	0.00241706	1.50843	6.24e-06
	4040224	SLC25A3	NM_001005176.1	0.00928729	-1.52925	5.81e-05
	6180465	SLC2A6	NM_016630.3	0.0270185	1.58243	0.000307191
	2450725	SLC3A2	NM_003769.2	0.00152955	-2.33099	2.72e-06
	4230717	SNAP23	NM_003825.2	0.00194709	-1.31783	4.19e-06
	1580768	SNRNP27	NM_003145.3	0.0310113	-1.40959	0.000380353
	2510692	SNRNP35	NM_018991.2	0.00223214	-1.66995	5.26e-06
	1430670	SNRNP70	NM_014574.3	0.0349963	1.91179	0.000471251
	2120500	SNX6	NM_152713.2	0.00120197	1.57258	1.76e-06
	1340491	SP110	NM_004510.2	0.00154695	1.92358	2.82e-06
	6400681	SP140	NM_178862.1	0.00587655	1.5088	2.6e-05
	7200403	SPG21	NM_007269.2	0.00254009	-1.59885	7.34e-06
	6420767	SRSF9	NM_001005849.1	0.0302087	-1.31088	0.000360732
	4280041	SSR2	NM_006936.2	0.0219803	-2.11213	0.000226174
	2070735	STAG3L1	NM_015484.4	0.0387298	-1.33698	0.000566626
	2570079	STAT1	NM_139266.1	0.00489832	2.28599	1.98e-05
	4810187	STAT1	NM_007315.2	0.0216166	1.87904	0.000221516
	130519	STAT2	NM_005419.2	0.000364208	2.18145	2.85e-07
	1570575	STRN3	NM_016283.4	0.0472036	-1.33911	0.000822522
	2570692	STT3A	NM_003190.3	0.0167889	-1.58097	0.000147122
	1030674	STT3B	NM_201437.1	0.034624	-1.40964	0.000464039
	5570594	STXBP3	NM_014290.1	0.0195897	-1.61041	0.000187473
	2600066	SUMO2	NM_018975.2	0.00360823	-2.15756	1.22e-05
	5900682	SUMO3	NM_032361.1	0.00835643	-1.4671	4.62e-05
	4670241	SYF2	NM_005782.2	0.00230654	-1.4448	5.57e-06
	990474	TAF9	XM_001134346.1	0.0448935	-1.45561	0.000753754
	7330392	TAP1	NM_000593.5	0.00152955	1.9937	2.75e-06
	2650082	TAPBP	NM_006827.5	0.00100934	1.57614	1.24e-06
	110427	TCEA1	XM_928242.2	0.0206996	-1.51253	0.000203703
	5310100	TDRD7	NM_016454.2	0.000812114	1.96642	9.29e-07
	1410653	TERF2IP	NM_031298.2	0.0474268	-1.30894	0.000828419
	610243	THOC3	NM_007114.2	0.0156789	-1.35232	0.000132252
	1660309	THOC4	NM_001077654.1	0.00157141	-1.35912	3.7e-05
	460286	THOC4	NM_005781.4	0.00721379	-1.80719	2.92e-06
	3360291	TICAM1	NM_182919.1	0.0214452	1.47352	0.000215995
	4070037	TMED10	NM_014506.1	0.0167889	-1.57218	0.000147162
	7160088	TMEM14D	NM_000365.4	0.0376089	-1.57912	0.000543059
	5220187	TMEM85	NM_152263.2	0.0239082	-1.43395	0.000256136
	1500041	TMEM93	NM_003295.2	0.0235127	-1.55006	0.00024941
	2970609	TMF1	NM_006022.2	0.0174976	-1.30609	0.000157079
	2640301	TNF	NM_000594.2	3.4e-06	3.25231	2.88e-10
	4200196	TNFAIP8	NM_005724.4	0.0208664	-2.1006	0.000205876
	870202	TNFSF10	NM_003810.2	0.000400418	3.47624	3.39e-07
	770592	TNFSF14	NM_003807.2	6.07e-05	-1.39432	1.93e-08
	1850482	TNK2	NM_022117.1	0.00369071	1.69823	1.28e-05
	6180056	TOR1B	NM_006009.2	0.0366888	1.42485	0.000510354
	1940360	TPI1	NM_032704.2	0.0193404	-1.67802	0.000184156
	3400692	TPM3	NM_182743.1	0.0101705	-1.86052	6.91e-05
	2360594	TPT1	NM_001025203.1	0.0457503	-1.91196	0.000776212
	1570129	TRAFD1	NM_006700.1	0.00047083	1.91464	4.29e-07
	6560075	TRIM21	NM_003141.3	0.00329267	1.68805	1.06e-05
	5260612	TRIM25	NM_005082.4	0.00342999	1.68947	1.13e-05
	5260754	TSC22D1	NM_198195.1	0.00162358	-2.06432	3.06e-06
	770494	TSC22D3	NM_004089.3	0.000167916	-1.35779	8.53e-08
	7510025	TSPAN3	NM_003341.3	0.0113091	-1.66224	7.97e-05
	4260477	TSPYL2	NM_030930.2	0.036833	-1.46442	0.000519106
	4490577	TUBA1A	NM_003762.3	0.0433868	-1.69613	0.000711977
	3830131	TUBA1C	NM_003374.1	0.0146267	-2.2848	0.000119848
	2320133	TXNRD1	NM_030796.3	0.0243783	-2.03346	0.000261688
	3930241	U2AF1	NM_032353.2	0.0387585	-1.48377	0.000568407
	1510327	UBA3	NM_024667.1	0.0136891	-1.38972	0.000108916
	4050070	UBE2E1	NM_015045.1	0.00138322	-1.70114	2.34e-06
	2070170	UBE2L6	NM_004223.3	0.00103721	1.96449	1.43e-06
	4780612	UNC93B1	NM_017491.3	0.000482711	1.89865	4.5e-07
	1740360	USP18	NM_017414.3	0.0225191	1.86269	0.000233933
	3870520	VAMP4	NM_019613.2	0.0407763	-1.32968	0.0006245
	4590372	VDAC1	NM_004906.3	0.027623	-1.32399	0.000317292
	510398	VOPP1	NM_152858.1	0.00244733	-1.58626	6.57e-06
	4570543	VPS25	NM_019001.2	0.0286331	-1.35017	0.000333429
	3830647	VPS37B	NM_139313.1	0.0426151	1.36593	0.000688431
	3440672	WAPAL	NM_012479.2	0.00478388	-1.4747	1.92e-05
	4860239	WDR1	NM_019006.2	0.00293219	-1.88396	8.88e-06
	2600646	WDR45L	NM_006887.3	0.024399	-1.38587	0.000263977
	1820296	WTAP	NM_016324.2	0.000357684	1.87382	2.73e-07
	2690348	WTAP	NM_024836.1	0.0365216	-1.34746	0.000506482
	450189	XAF1	NM_199139.1	0.00665102	2.37412	3.2e-05
	1990487	XRN1	NM_170783.1	0.0217057	1.54119	0.000222889
	1400468	YME1L1		0.0146267	-1.54557	0.000119398
	6280040	YWHAG		0.0407093	-1.53833	0.000621444
	6620750	ZC3HAV1	NM_020119.3	0.0032585	1.45042	1.04e-05
	5860730	ZFAND6		0.0472036	-1.4446	0.000821645
	7050300	ZFP36L2		0.0323608	-1.62862	0.000411782
	4780524	ZNF274		0.0302381	-1.31464	0.000363003
	6330646	ZNF672		0.0249475	1.408	0.000275193
	4050673	ZNRD1		0.00925444	-1.36786	5.7e-05

## Sheet: A 5'pppRNA 24hrs
Adults 5'pppRNA 24hrs vs Lyovec only	ProbeID	SYMBOL	RefSeq_ID	adj.P.Val (FDR)	FC	P.Value
	270615	ABCC3	NM_003786.2	0.0191824	-1.53278	0.000792125
	4890609	ABCD1	NM_000033.2	0.00147594	1.47981	2.49e-05
	5050241	ABHD3	NM_138340.3	0.0449595	-1.33122	0.00287381
	2570112	ABLIM1	NM_006720.3	0.0472433	-1.45123	0.00310326
	6620609	ABTB1	NM_172028.1	0.00192284	-1.48693	3.49e-05
	940148	ABTB2	NM_145804.1	0.0195878	1.35584	0.000817588
	1170647	ACADVL	NM_001033859.1	0.024577	-1.42084	0.00116196
	4200259	ACLY	NM_198830.1	0.0037372	1.31063	8.16e-05
	5220497	ACOT9	NM_001037171.1	6.62e-12	2.62882	1.47e-14
	6110672	ACP1	NM_001040649.1	0.0215354	-1.51507	8.06e-05
	1500152	ACP1	NM_007099.2	0.00369539	-1.55906	0.000950675
	6480059	ACTA2	NM_001613.1	0.0163714	1.45463	0.000618032
	6510072	ACTG1	NM_001614.2	0.00588432	-3.66518	0.000148358
	5080364	ACTN1	NM_001102.2	0.00147594	-1.63547	2.49e-05
	2120088	ACTR1B	NM_005735.2	0.00240552	-1.52645	4.66e-05
	5570196	ACTR2	NM_001005386.1	0.00023111	-1.62679	2.51e-06
	4570240	ACVR1B	NM_004302.3	0.0297899	-1.33785	0.00156736
	6900209	ADAM19	NM_033274.2	1.31e-05	2.1447	9e-08
	2470184	ADAMDEC1	NM_014479.2	7.51e-06	3.10084	4.72e-08
	1690192	ADAMDEC1	NM_014479.2	0.00336685	1.56257	7.15e-05
	830735	ADAP1	NM_006869.1	0.0320487	-1.40478	0.00173573
	3990433	ADAP2	NM_018404.2	0.0115714	1.82803	0.00037117
	2900450	ADAR	NM_001111.3	9.82e-17	2.63561	7.48e-20
	5490433	ADAR	NM_015840.2	1.85e-05	1.89804	1.33e-07
	7330097	ADARB1	NM_001112.2	0.0049816	-1.61128	0.000118621
	5670465	ADM	NM_001124.1	0.0160886	1.58165	0.000602925
	5550619	ADPGK	NM_031284.3	0.00785478	1.41552	0.000215865
	1400026	AGAP10	XM_001714786.1	0.000290564	1.78068	3.35e-06
	6220164	AGAP3	NM_031946.3	0.0319994	-1.35295	0.00173171
	6370500	AGRN	NM_198576.2	1.84e-08	1.97149	6.58e-11
	870139	AGXT2L2	NM_153373.1	0.0237842	1.33813	0.00110751
	450553	AHNAK	NM_001620.1	1.25e-07	-2.15038	5.1e-10
	4640445	AIDA	NM_022831.2	1.03e-06	1.63204	5.05e-09
	1940047	AIF1	NM_001623.3	0.0463976	-1.6259	0.00300305
	1260270	AIM2	NM_004833.1	0.000670818	2.04084	9.16e-06
	6180681	AKR7A2	NM_003689.2	0.00482969	-1.35811	0.000114016
	2470619	AKT1	NM_001014432.1	0.00717148	1.43767	0.000192227
	2070575	ALCAM	NM_001627.2	0.00106316	-1.61278	1.61e-05
	6590253	ALDOA	NM_184043.1	0.00543691	-1.39415	0.0031619
	2640088	ALDOA	NM_184041.1	0.0478193	-3.03605	0.000133055
	7330544	ALDOC	NM_005165.2	0.0253188	-1.35122	0.00122276
	3310324	ALKBH7	NM_032306.2	1.22e-06	-1.60729	6.06e-09
	3930343	ALOX5AP	NM_001629.2	0.0231791	1.4604	0.0010679
	450300	ANKFY1	NM_016376.3	4.97e-07	2.00031	2.26e-09
	6560112	ANKRD1	NM_014391.2	2.15e-05	1.84569	1.57e-07
	4150270	ANKRD22	NM_144590.1	2.65e-09	2.5068	8.35e-12
	130181	ANKRD22	NM_144590.2	3.39e-06	2.06033	1.9e-08
	2510224	ANKRD57	NM_023016.3	0.00277621	-1.7368	5.62e-05
	6520215	ANXA1	NM_000700.1	0.0249679	1.52932	0.0011926
	7400468	AP1G2	NM_003917.2	0.0276824	1.33142	0.00140548
	940706	AP1S2	NM_003916.3	1.15e-09	-2.16428	6.02e-09
	1070192	AP1S2	NM_003916.3	1.21e-06	-2.29832	3.36e-12
	3120228	AP2S1	NM_004069.3	5.02e-07	-1.82273	2.3e-09
	1570725	APOA1BP	NM_144772.1	0.00192515	-1.63031	3.5e-05
	7330671	APOBEC3A	NM_145699.2	8.72e-16	11.1905	9.05e-19
	3370066	APOL2	NM_145637.1	1.83e-09	2.10759	5.57e-12
	1570358	APOL2	NM_145637.1	1.07e-09	1.9948	3.12e-12
	1980750	APOL3	NM_145641.1	5.46e-06	1.896	3.21e-08
	6510603	APRT	NM_000485.2	0.0236257	-1.49082	0.00109798
	1780195	AQP12B	NM_001102467.1	0.000256717	-1.3255	2.89e-06
	160494	AQP9	NM_020980.2	0.0127551	-2.18683	0.000429931
	6040097	ARAP3	NM_022481.5	0.0230145	-1.40708	0.000110072
	7380255	ARAP3	NM_022481.5	0.00468782	-1.50709	0.00105593
	6770176	ARF4	NM_001660.2	0.0421828	-1.33681	2.99e-06
	1430136	ARF4	NM_001660.2	0.000264754	-1.45014	0.00261505
	160561	ARHGAP17	NM_018054.4	0.00169992	1.51676	2.96e-05
	4210630	ARHGAP23	XM_290799.7	0.000122947	1.33498	1.2e-06
	3850148	ARHGAP25	NM_014882.2	0.0124735	1.4754	0.000416742
	2650594	ARHGAP9	NM_001080156.1	0.0413936	-1.49109	0.00253545
	1570193	ARHGDIB	NM_001175.4	0.00251051	-1.33371	4.94e-05
	6250435	ARHGEF3	NM_019555.1	1.03e-09	2.201	2.95e-12
	1710753	ARL5B	NM_178815.3	0.00785478	1.39707	0.000215865
	4180307	ARNT2	NM_014862.3	2.12e-06	1.4665	1.13e-08
	130717	ARPC1B	NM_005720.2	0.000642677	-2.02766	8.74e-06
	2600619	ARPC4	NM_001024960.1	0.00186007	-1.53755	0.00266102
	2690601	ARPC4	NM_001024959.1	0.0427098	-1.54477	3.34e-05
	4260347	ARRB2	NM_199004.1	0.00423801	-1.41499	9.62e-05
	7000609	ARRDC2	NM_015683.1	0.000625154	-1.78938	8.46e-06
	3450463	ARRDC4	NM_183376.1	0.0467461	-1.37003	0.00303749
	940164	ASAP1	NM_018482.2	0.0218374	-1.32725	0.000805968
	6840129	ASAP1	NM_018482.2	0.0194029	-1.51402	0.000976029
	1820347	ASB1	NM_016114.3	0.0210798	-1.32541	0.000919023
	7200435	ASCL2	NM_005170.2	0.0162592	1.56901	0.000612419
	6650026	ASTE1	NM_014065.2	0.00596713	-1.432	0.000150975
	4780128	ATF3	NM_001040619.1	0.00588432	1.9058	0.00014802
	3460309	ATF4	NM_001675.2	0.00405545	1.35157	9.08e-05
	1570484	ATF5	NM_012068.3	0.00135052	2.11115	2.19e-05
	20050	ATG10	NM_031482.3	0.0419541	1.32291	0.00258689
	2060136	ATG4B	NM_178326.2	0.00707964	-1.56401	0.000188417
	5560131	ATOX1	NM_004045.3	6.04e-08	2.27088	2.34e-10
	1580301	ATP10A	NM_024490.3	2.89e-05	1.4977	2.22e-07
	2060193	ATP13A1	NM_020410.1	7.58e-05	1.68775	6.72e-07
	4210095	ATP1A1	NM_001001586.1	5.84e-06	-1.46069	1.21e-08
	5570152	ATP1A1	NM_000701.6	0.00383315	-1.69399	8.44e-05
	3370164	ATP1A1	NM_000701.6	2.26e-06	-1.81413	3.52e-08
	4220632	ATP1B3	XM_001133534.1	0.00553413	-1.33825	0.000837487
	3130092	ATP1B3	NM_001679.2	0.0198771	-1.80873	0.000136817
	1110678	ATP2A3	NM_174955.1	0.000522447	-1.34115	6.78e-06
	3190671	ATP5D	NM_001687.4	0.00246739	-1.33211	0.00024919
	1110377	ATP5D	NM_001687.4	0.00873755	-1.33898	4.83e-05
	3710725	ATP5E	NM_001001977.1	9.3e-05	-1.45133	8.49e-07
	1010598	ATP5F1	NM_001688.4	0.0135225	-1.79761	0.000470688
	5860162	ATP5J	NM_001003701.1	0.00226675	-1.31625	4.32e-05
	6110754	ATP5O	NM_001697.2	0.00114048	-1.44007	1.75e-05
	7560097	ATP6AP2	NM_005765.2	0.000191643	-1.92672	2.01e-06
	1660215	ATP6V0A1	NM_005177.3	0.00553272	-1.84525	0.000136236
	7400673	ATP6V0B	NM_001039457.1	0.00638012	-1.58668	0.000164666
	1660736	ATP6V1D	NM_015994.2	0.00400723	-1.5257	8.92e-05
	6480630	ATP9A	NM_006045.1	0.0484757	-1.30456	0.00323045
	520601	ATXN1	NM_000332.2	0.00625514	-1.4142	0.000160381
	3460754	AXIN1	NM_181050.1	0.0020541	-1.52334	3.81e-05
	4640403	AXL	NM_021913.2	0.0140968	1.31823	0.000502915
	240195	B2M	NM_004048.2	3.39e-06	1.49797	1.9e-08
	4280088	B9D2	NM_030578.2	0.00217201	-1.48443	4.1e-05
	2760259	BABAM1	NM_014173.2	0.0208544	-1.36454	0.000900303
	5860376	BAD	NM_032989.1	0.000121935	-1.37394	1.19e-06
	380373	BANP	NM_079837.2	0.00806858	1.56186	0.00022379
	3780450	BANP	NM_079837.2	0.0401562	1.3557	0.00241093
	2370703	BBX	NM_020235.3	0.0331541	1.54391	0.00182994
	7650524	BCAT1	NM_005504.4	0.000129482	-1.99022	1.28e-06
	7400630	BCKDHB	NM_000056.2	0.00934663	1.30515	0.000273289
	1030296	BCL11B	NM_138576.2	0.00749198	-1.62369	0.000203198
	7200452	BCL2L13	NM_015367.2	0.00748209	1.39192	0.000202613
	6280458	BCL6	NM_001706.2	0.0369881	-1.35244	0.00213247
	5260196	BCL7C	NM_004765.2	0.0308496	-1.37889	0.00164989
	1110615	BEX4	NM_001080425.1	0.004953	-1.45175	0.000117557
	1190022	BID	NM_197967.1	0.0422567	-1.43526	0.00262398
	650553	BIN1	NM_139343.1	0.0477391	-1.37471	0.00315457
	2940022	BLVRA	NM_000712.3	0.000390525	1.94648	4.7e-06
	6980064	BMP6	NM_001718.4	9.56e-05	-1.58591	8.76e-07
	3140487	BMX	NM_001721.4	0.0116955	1.33793	0.000377378
	1340475	BRD2	NM_005104.2	0.00440425	1.40036	0.000100959
	1400450	BRE	NM_199191.1	0.0278204	-1.3006	0.00141838
	20673	BSG	NM_198590.1	0.0081414	-1.37344	0.000226656
	4900674	BST2	NM_004335.2	3.56e-18	4.1168	1.36e-21
	6900307	BTBD6	NM_033271.1	0.00870283	-1.32147	0.000247831
	2570477	BTN2A1	NM_007049.2	0.00212514	1.4465	4e-05
	6620292	C10orf54	NM_022153.1	0.0142932	-1.34374	0.000511737
	610400	C11orf1	NM_022761.2	0.0495201	-1.38494	0.00334356
	4050446	C11orf68	NM_031450.2	0.000843103	1.40662	1.22e-05
	3130291	C12orf57	NM_138425.2	5.69e-06	-2.33215	3.4e-08
	160242	C13orf15	NM_014059.2	2e-11	-2.84931	4.77e-14
	1850068	C13orf27	NM_138779.2	0.0399014	-1.30456	0.00238829
	2680164	C14orf102	NM_199043.1	0.00107802	1.36941	1.64e-05
	1820092	C14orf109	NM_015676.1	0.0442127	-1.40699	0.00280267
	610523	C14orf142	NM_032490.4	0.0492414	-1.36929	0.00331953
	1300719	C14orf149	NM_144581.1	0.000800075	1.4006	1.14e-05
	130020	C14orf159	NM_024952.5	1.01e-09	2.2623	2.87e-12
	6370201	C14orf43	NM_194278.3	0.0119405	-1.43476	0.000389582
	2340059	C16orf53	NM_024516.2	0.000423991	-1.71127	5.24e-06
	60220	C16orf79	NM_182563.2	0.0133319	-1.30295	0.000461208
	2340521	C17orf61	NM_152766.2	0.027763	-1.38671	0.00141134
	6560767	C17orf62	NM_001100408.1	0.0453954	1.33017	0.00291512
	150020	C19orf22	NM_138774.2	0.0406677	-1.38401	0.00246327
	2900358	C19orf28	NM_174983.3	0.00699557	1.46563	0.000185881
	1470358	C19orf43	NM_024038.2	0.0167597	-1.33669	0.000641206
	1070367	C19orf59	NM_174918.2	5.22e-18	-4.73894	2.1e-21
	2650274	C19orf60	NM_001100418.1	0.0130759	-1.40168	0.000446836
	5220204	C19orf66	NM_018381.2	1.08e-18	4.30238	2.97e-22
	580066	C1GALT1	NM_020156.1	6.76e-06	1.74283	4.19e-08
	6020377	C1GALT1C1	NM_152692.3	0.0471577	1.37365	0.00308733
	7050719	C1orf162	NM_174896.2	0.0153723	-1.5733	0.000567296
	4780475	C1orf173	NM_001002912.3	5.57e-06	1.34897	3.29e-08
	3780411	C1orf43	NM_015449.2	0.0253787	-1.32719	0.0012273
	2600278	C1orf54	NM_024579.2	0.00526363	-1.39604	0.000127381
	1440341	C1QC	NM_172369.2	0.00367112	1.34895	7.97e-05
	770561	C20orf108	NM_080821.2	0.00328136	-1.40891	6.91e-05
	5290196	C20orf123	XM_938433.2	0.000677752	-1.31822	9.31e-06
	770221	C20orf177	NM_022106.1	0.00206028	-1.3216	3.85e-05
	5810632	C22orf28	NM_014306.3	0.000164996	1.84297	1.7e-06
	2680438	C2orf28	NM_080592.2	0.0155708	-1.51665	7.71e-06
	3800025	C2orf28	NM_080592.2	0.000579651	-1.55176	0.000578577
	4540241	C5orf32	NM_032412.3	0.020853	1.3484	0.00089956
	7330523	C5orf39	NM_001014279.1	6.78e-05	1.8772	5.9e-07
	7210484	C6orf108	NM_199184.1	0.00897102	-1.55188	0.000259077
	160333	C6orf192	NM_052831.2	4.12e-08	2.23656	1.55e-10
	510255	C7orf43	NM_018275.3	0.0102432	1.34684	0.000312299
	7200647	C8orf82	NM_001001795.1	0.00699557	1.48991	0.000185699
	5130414	C9orf23	NM_148178.1	0.0131194	-1.39925	0.000450433
	5090176	C9orf89	NM_032310.3	0.0482188	-1.41815	0.00319852
	5720131	C9orf91	NM_153045.2	0.00423801	1.4623	9.63e-05
	2060674	CA2	NM_000067.1	0.000260015	-1.73748	1.21e-05
	870630	CA2	NM_000067.1	0.00083671	-1.97696	2.93e-06
	7000017	CAB39	NM_016289.2	0.0100508	-1.47617	0.000302814
	2230278	CABP5	NM_019855.3	0.01892	1.30886	0.00077513
	3870390	CACNA1A	NM_000068.3	4.45e-06	1.56234	2.57e-08
	5890736	CACYBP	NM_014412.2	0.00121251	-1.61977	1.9e-05
	1070402	CANX	NM_001746.3	0.0302955	-1.32496	0.00160102
	3840367	CAPG	NM_001747.2	0.005196	-1.54012	0.000124557
	7550041	CAPNS1	NM_001749.2	0.00915351	-1.73329	0.000266479
	1450671	CARD11	NM_032415.2	1.84e-09	1.96802	5.63e-12
	6270500	CARD16	NM_001017534.1	0.00528968	1.55764	0.000128235
	7050382	CASP1	NM_033294.2	0.00131516	1.88947	2.11e-05
	450491	CASP1	NM_033294.2	0.00445796	1.81178	0.000102787
	2260215	CASP3	NM_032991.2	0.000492486	1.77019	6.36e-06
	3850021	CASP4	NM_001225.3	3.39e-06	1.69262	1.9e-08
	3990112	CAST	NM_001042445.1	0.00272872	1.48743	5.49e-05
	1770500	CAT	NM_001752.2	0.0111284	-1.43191	0.000351538
	2600537	CBFB	NM_001755.2	0.00406438	-1.45002	9.11e-05
	6960209	CBL	NM_005188.2	0.0164228	-1.4697	0.000620317
	6620291	CBLN3	NM_001039771.2	0.000325358	1.58839	3.81e-06
	7150685	CBX5	NM_012117.1	0.000809734	-1.35558	1.16e-05
	1500747	CBX7	NM_175709.2	6.88e-09	-2.27248	2.32e-11
	990114	CCDC104	NM_080667.4	0.0469642	-1.41611	0.00306522
	3850291	CCDC77	NM_032358.2	0.0280045	1.33277	0.00143429
	730343	CCDC93	NM_019044.3	0.0142723	-1.32705	0.000510686
	1230605	CCL13	NM_005408.2	1.27e-06	2.75457	6.33e-09
	7100646	CCL19	NM_006274.2	1.64e-07	2.46011	6.74e-10
	4220246	CCL20	NM_004591.1	0.000738601	-4.36372	1.03e-05
	780356	CCL24	NM_002991.2	3.59e-17	-4.91053	2.05e-20
	4610364	CCL7	NM_006273.2	0.0225262	2.6645	0.00102494
	6620121	CCL8	NM_005623.2	1.83e-18	37.288	5.43e-22
	4860634	CCM2	NM_001029835.1	2.39e-05	-1.68716	1.77e-07
	6380370	CCND3	NM_001760.2	0.00168513	1.38556	2.93e-05
	2470097	CCNDBP1	NM_037370.1	0.00937618	-1.37234	0.000275741
	6590093	CCNE1	NM_001238.1	0.0392889	1.3074	0.00233975
	1010053	CCNK	NM_003858.3	3.88e-05	1.38291	3.1e-07
	6220674	CCPG1	NM_020739.2	0.0161254	-1.31874	0.000605673
	5390246	CCR7	NM_001838.2	0.00375191	1.9917	8.21e-05
	1110255	CCS	NM_005125.1	0.000734632	-1.3997	1.03e-05
	7160719	CCT7	NM_006429.2	0.00892031	-1.83952	0.000256668
	6370369	CD14	NM_001040021.1	9.66e-07	-2.37478	5.24e-06
	7000369	CD14	NM_000591.2	0.000423991	-3.17978	4.68e-09
	10142	CD164	NM_006016.3	8.55e-07	1.88951	4.09e-09
	1240450	CD27	NM_001242.4	0.0263415	-1.81954	0.00129137
	2760500	CD38	NM_001775.2	2.45e-13	3.22558	4.15e-16
	5860152	CD44	NM_001001391.1	8.32e-05	-1.4051	0.000171667
	4560193	CD44	NM_001001392.1	0.00658653	-2.68916	7.48e-07
	2030767	CD48	NM_001778.2	5.09e-07	1.58103	2.34e-09
	830274	CD55	NM_000574.2	0.0255021	-1.62301	0.00123558
	5900594	CD58	NM_001779.1	0.0191824	-1.39286	0.000792785
	2480068	CD63	NM_001040034.1	0.0172899	-1.56908	0.000674669
	3120370	CD68	NM_001251.1	0.000174799	2.05817	1.81e-06
	4570438	CD68	NM_001251.2	0.0276505	1.61428	0.0014027
	6330091	CD7	NM_006137.6	0.00638012	-1.62644	0.000164611
	1240070	CD74	NM_001025159.1	0.00516093	1.67916	0.000123584
	6450594	CD79B	NM_000626.1	0.0117278	-1.55813	0.000379164
	5390239	CD80	NM_005191.3	1.38e-14	2.50427	1.84e-17
	2340768	CD82	NM_001024844.1	0.0166455	-1.53981	0.00063155
	6250487	CD9	NM_001769.2	0.00040781	-1.9106	4.96e-06
	6100615	CD93	NM_012072.3	0.0198771	-2.16505	0.000837489
	5420358	CD99L2	NM_134445.2	0.00175077	1.41569	3.09e-05
	1780079	CD99L2	NM_134445.2	0.0252987	1.327	0.00122126
	6100301	CDC123	NM_006023.1	0.0338597	-1.46774	0.00188472
	1710278	CDC34	NM_004359.1	0.00614948	-1.42772	0.000156375
	4480192	CDC42SE1	NM_001038707.1	0.00234016	-1.52059	4.49e-05
	3930452	CDK19	NM_015076.3	0.0111284	-1.33997	0.00035146
	5260541	CDK2AP1	NM_004642.2	0.0459651	-1.3203	0.00296242
	4260017	CDK5RAP2	NM_001011649.1	0.00663894	-1.63646	0.000173596
	4230228	CDK5RAP3	NM_176095.1	0.0134391	-1.37387	0.000467443
	7050326	CDKN2D	NM_079421.2	0.00488134	1.45063	0.000115442
	5490408	CEBPD	NM_005195.3	0.0345878	1.49653	0.00194795
	6200064	CECR1	NM_177405.1	0.00245826	1.89407	4.8e-05
	7100519	CEP57	NM_014679.3	0.0467574	-1.30061	0.00303922
	2190730	CEPT1	NM_001007794.1	0.00553413	-1.39416	0.000136856
	2230367	CERK	NM_022766.4	6.45e-05	-1.88742	5.58e-07
	2120707	CETN2	NM_004344.1	0.00616119	-1.37925	0.00015719
	3370349	CFB	NM_001710.4	1.15e-16	3.82756	9.05e-20
	7560373	CFC1	NM_032545.2	0.00987449	1.41948	0.000294995
	1240593	CFLAR	NM_003879.3	0.00608149	1.67287	0.000154384
	430224	CHD4	NM_001273.2	0.00242405	-1.36033	4.71e-05
	3130576	CHIC2	NM_012110.2	0.0216185	-1.52263	0.000956632
	3400450	CHKB	NM_005198.3	0.0321131	1.32745	0.0017433
	780376	CHM	NM_000390.2	0.0478948	-1.31181	0.00316892
	5900332	CHMP1A	NM_002768.2	0.000813536	1.49046	1.17e-05
	4640703	CHMP5	NM_016410.4	7.84e-07	1.87007	3.73e-09
	6760192	CHP	NM_007236.3	0.000117923	-2.20296	1.14e-06
	7650639	CHRNB1	NM_000747.2	1.87e-06	1.57388	9.72e-09
	1710546	CHST12	NM_018641.3	0.0107223	1.85744	0.000331446
	7320041	CHST15	NM_015892.2	0.0325293	-1.57808	0.00178036
	540692	CHST2	NM_004267.3	0.0291636	-1.30507	0.00151774
	3060128	CHSY1	NM_014918.3	0.00716689	1.50559	0.000191953
	2100136	CIR1	NM_004882.3	0.00018349	1.92326	1.91e-06
	2760519	CKLF	NM_001040139.1	7.95e-06	-1.69619	9.92e-07
	5080367	CKLF	NM_001040138.1	0.000105792	-1.87964	5.07e-08
	940500	CLDN14	NM_012130.2	0.0192189	1.35855	0.000796329
	1340500	CLEC12A	NM_138337.4	9.05e-05	-1.39167	8.22e-07
	2570022	CLEC4A	NM_194447.2	0.0115116	-1.56387	0.000431549
	4050202	CLEC4A	NM_194448.1	0.0127682	-1.75069	0.000368031
	1260228	CLEC5A	NM_013252.2	9.28e-13	-4.60695	1.75e-15
	4640041	CLK3	NM_003992.1	0.0268701	1.32638	0.00133514
	770168	CLPTM1	NM_001294.1	0.00186692	-1.43613	3.36e-05
	1470184	CLSTN1	NM_001009566.1	0.000285942	1.39823	3.29e-06
	1110095	CLTB	NM_007097.2	4.81e-06	-1.79875	2.8e-08
	1450273	CLUAP1	NM_024793.1	0.0388482	1.30022	0.002294
	6380608	CMAS	NM_018686.3	0.0170892	-1.51693	0.000661411
	2360348	CMPK2	NM_207315.2	3.91e-06	1.8815	2.23e-08
	6020746	CMTM3	NM_001048251.1	0.040996	-1.37958	0.00249634
	5900600	CNBP	NM_003418.1	0.0460549	-1.78718	0.00297307
	3390017	CNDP2	NM_018235.1	2.63e-08	1.99991	9.58e-11
	3120767	CNIH	NM_005776.2	0.000813045	-1.51954	0.00138642
	2900187	CNIH	NM_001009551.1	0.0274365	-1.92677	1.17e-05
	4560139	CNOT6	NM_015455.3	0.0341747	-1.33745	0.00191037
	1510564	CNPY2	NM_014255.3	0.00141152	-1.49827	2.33e-05
	10187	CNPY3	NM_006586.3	0.00264685	-1.51927	5.29e-05
	6200743	CNPY4	NM_152755.1	0.00619167	-1.40421	0.000158099
	360747	COASY	NM_001042532.1	0.0033587	1.30933	7.13e-05
	1230523	COMMD3	NM_012071.2	0.000175593	-1.44391	1.82e-06
	7050576	COMMD7	NM_001099339.1	0.0123508	-1.30646	0.000409245
	1070678	COTL1	NM_021149.2	0.0125757	-1.51166	0.000422718
	4900670	COX5A	NM_004255.2	4.6e-05	1.45717	3.77e-07
	6180246	COX7A2L	NM_004718.2	0.0388482	-1.39518	0.00229368
	3610386	CPEB3	NM_014912.3	0.00144496	1.30331	2.4e-05
	1170047	CRIP1	NM_001311.3	0.0172027	-1.4805	0.000668877
	4260187	CRTC2	NM_181715.1	0.0342365	-1.46629	0.00191729
	2850059	CRY1	NM_004075.2	0.0127682	-1.53215	0.000431725
	2320129	CSDA	NM_003651.3	0.0196194	-1.63447	0.000820103
	6250100	CSNK1E	NM_152221.2	0.00143172	-1.42113	5.47e-05
	1230187	CSNK1E	NM_152221.2	0.00272281	-1.76105	2.37e-05
	1240192	CSNK1G2	NM_001319.5	0.018592	1.31888	0.000753425
	7560041	CSRNP1	NM_033027.2	0.00550033	1.41866	0.000135283
	5080682	CTDSP1	NM_021198.1	1.62e-06	-1.73491	8.25e-09
	650681	CTDSP2	NM_005730.3	0.00368367	-1.44183	8.03e-05
	5270367	CTSC	NM_001814.2	9.58e-05	1.8371	8.8e-07
	3450138	CTSC	NM_001814.2	0.0164446	1.64741	0.000621492
	4670162	CTSH	NM_004390.3	0.00422528	-1.61353	9.58e-05
	4260386	CTSL1	NM_145918.2	0.00148471	2.35937	2.51e-05
	4150189	CTSL1	NM_001912.3	0.00468782	2.22398	0.000109987
	70601	CUL1	NM_003592.2	3.59e-05	1.39594	2.84e-07
	3610091	CUTC	NM_015960.2	0.0174025	-1.44353	0.000682009
	6940402	CUX1	NM_181552.1	0.043311	-1.39615	0.00271525
	6270553	CXCL10	NM_001565.2	8.32e-10	15.7423	2.29e-12
	4540709	CXCL11	NM_005409.3	0.000127373	3.45385	1.25e-06
	1110564	CXCL13	NM_006419.1	0.000775584	1.38816	1.11e-05
	4670390	CXCL2	NM_002089.3	0.0483868	-2.00946	0.00321783
	380010	CXCL5	NM_002994.3	0.00318433	-4.20015	6.63e-05
	5570278	CXCL9	NM_002416.1	0.0360286	1.65313	0.00205655
	4390202	CXCR3	NM_001504.1	0.00830321	-1.63045	0.000232583
	1300280	CXCR4	NM_001008540.1	0.0036833	-2.06403	9.32e-05
	7320288	CXCR4	NM_003467.2	0.0041268	-3.68041	8.02e-05
	2480048	CXorf40A	NM_178124.3	0.0158067	-1.49976	0.000589016
	4070392	CYBA	NM_000101.2	1.04e-05	-2.16788	6.89e-08
	840168	CYBB	NM_000397.2	3.37e-05	-2.13959	2.63e-07
	7040735	CYP27A1	NM_000784.2	0.0137383	-1.98518	0.00048227
	1570661	CYP2J2	NM_000775.2	0.000106711	1.45408	1e-06
	6860719	CYTH1	NM_017456.1	0.000267578	1.43062	3.04e-06
	4730703	CYTH1	NM_017456.2	0.0109405	1.30643	0.000341667
	2750475	D4S234E	NM_001040101.1	0.0253787	-1.42439	0.00122721
	4220181	DAD1	NM_001344.1	0.0056118	-1.31368	0.000139932
	5700220	DAPK1	NM_004938.2	0.0373616	1.36031	0.00216903
	1850220	DAPP1	NM_014395.1	2.02e-05	1.68681	1.47e-07
	7100086	DAZAP1	NM_170711.1	0.00266112	-1.52	5.32e-05
	1570020	DCAF5	NM_003861.1	0.00885142	1.41725	0.000253562
	2000577	DCAF7	NM_005828.3	0.0392899	-1.31545	0.00234418
	5290703	DCK	NM_000788.1	0.0493861	1.38839	0.00333242
	3890192	DDX46	NM_014829.2	0.0128783	-1.31176	0.000436812
	4760703	DDX58	NM_014314.3	2.27e-16	2.96067	1.97e-19
	1300279	DDX59	NM_001031725.3	0.031374	1.30058	0.00168126
	7610053	DDX60	NM_017631.4	3.5e-06	2.13661	1.97e-08
	6510735	DDX60L	NM_001012967.1	3.72e-10	2.70886	9.77e-13
	4920040	DEFB1	NM_005218.3	1.87e-06	1.7796	9.72e-09
	2370129	DERL1	NM_024295.3	0.0013419	1.37585	2.17e-05
	5670167	DGCR2	NM_005137.2	0.00382306	1.3654	8.4e-05
	3930731	DHRS7	NM_016029.1	0.0348098	-1.31244	0.00196487
	1980164	DHX32	NM_018180.2	0.00460523	-1.31306	0.000106572
	5690273	DHX34	NM_194428.1	0.00237851	1.30734	4.58e-05
	3930681	DHX58	NM_024119.2	3.31e-16	4.08882	3.01e-19
	7150674	dJ341D10.1	NM_001007535.1	0.00903727	-1.56502	0.000262139
	4570064	DKFZP586I1420	NR_002186.1	0.00383181	1.45077	8.43e-05
	4880458	DMBT1	NM_007329.2	0.00251693	1.35355	4.96e-05
	1980632	DNAJA1	NM_001539.2	3.23e-09	1.93224	1.03e-11
	4570669	DNER	NM_139072.3	0.000395905	-1.44445	4.79e-06
	1260162	DNMT1	NM_001379.1	0.00355931	1.43314	7.62e-05
	3520202	DOCK8	NM_203447.1	0.0317973	1.33273	0.00171203
	6220538	DOK2	NM_003974.2	0.0468123	-1.3648	0.00304477
	3890066	DPH5	NM_001077394.1	0.00135369	-1.42924	5.66e-05
	4290010	DPH5	NM_001077395.1	0.00278911	-1.49249	2.2e-05
	2360519	DPM1	NM_003859.1	0.000423991	-1.62211	5.25e-06
	670273	DPYD	NM_000110.3	0.0152095	-1.32729	0.000557634
	4290431	DPYSL3	NM_001387.2	0.0105255	-1.66971	0.000323358
	3990598	DRAP1	NM_006442.2	6.57e-22	3.18567	1.58e-26
	3190634	DSTN	NM_006870.3	0.0257699	-1.41473	0.00125709
	770088	DTX3L	NM_138287.2	0.000471086	1.46131	5.96e-06
	5260195	DUSP19	NM_080876.2	0.00127852	1.92391	2.04e-05
	5390161	DUSP5	NM_004419.3	4.14e-07	2.56399	1.86e-09
	6580369	DYNLRB1	NM_014183.2	0.000193901	-1.76427	2.04e-06
	6350634	DYNLT1	NM_006519.1	7.93e-15	2.85081	1.02e-17
	5360553	ECH1	NM_001398.2	0.0128661	-1.38765	0.000435854
	3360504	EEF1A1	NM_001402.5	0.0119717	-1.46395	2.98e-05
	3850121	EEF1A1	NM_001402.5	0.020853	-2.0894	0.000897259
	2100273	EEF1A1	NM_001402.5	0.00171112	-2.27685	0.000392626
	6330373	EEF1B2	NM_001959.2	0.000773908	-1.35985	0.000533113
	3780246	EEF1B2	NM_001959.3	0.0147472	-1.76207	1.1e-05
	1090440	EEF1D	NM_032378.2	0.000321635	-1.39723	0.000731378
	770524	EEF1D	NM_032378.2	0.0182289	-1.61692	3.75e-06
	4560719	EEF1G	NM_001404.4	0.000491078	-2.61979	6.32e-06
	1070544	EFHD2	NM_024329.4	0.00140033	-1.65383	2.29e-05
	870338	EGR1	NM_001964.2	0.00280155	-1.52666	5.69e-05
	6020255	EGR2	NM_000399.2	0.0272314	-1.58295	0.00136588
	6400647	EHD4	NM_139265.2	1.38e-10	2.4242	3.5e-13
	2120079	EIF2AK2	NM_002759.1	8.99e-13	5.46956	1.67e-15
	2850440	EIF2S3	NM_001415.3	0.00870902	-1.59272	0.000248192
	7210082	EIF3F	NM_003754.2	0.000188458	-1.5631	1.97e-06
	2190377	EIF3G	NM_003755.3	0.00412346	-1.34505	9.3e-05
	4760424	EIF3K	NM_013234.2	0.000237287	-1.39103	2.61e-06
	5310735	EIF3L	NM_016091.2	1.35e-09	-1.59507	1.24e-07
	2190221	EIF3L	NM_016091.2	1.74e-05	-2.07426	4.02e-12
	4640689	EIF4A2	NM_001967.3	0.00553413	1.35163	0.00013683
	5390494	EIF4B	NM_001417.4	0.000697137	-2.00653	9.62e-06
	2260095	EIF4G2	NM_001418.3	0.00172306	-1.35682	0.00148964
	6220044	EIF4G2	NM_001418.3	0.0287406	-1.63933	3.02e-05
	4010020	ELF1	NM_172373.2	0.00540208	1.37986	0.00013199
	1410168	ELF4	NM_001421.2	0.00212582	1.55529	4e-05
	2750154	ELMO1	NM_014800.9	0.0038663	1.50376	8.55e-05
	4670603	ELMO2	NM_133171.2	1.83e-09	1.66411	5.56e-12
	1190142	EMILIN2	NM_032048.2	0.0298181	-1.49426	0.0015701
	110139	EML4	NM_019063.2	0.0265895	-1.44126	0.00131002
	3800452	EMP3	NM_001425.1	0.00086933	-1.52757	1.27e-05
	2140136	EMR2	NM_152916.1	1.66e-05	-1.89751	1.17e-07
	5270468	EMR3	NM_032571.3	1.11e-06	-1.35098	3.88e-08
	1030209	EMR3	NM_032571.2	6.38e-06	-1.80441	5.47e-09
	4610753	ENG	NM_000118.1	0.00076254	-2.1187	1.07e-05
	50402	ENO2	NM_001975.2	0.0474665	-1.42442	0.00312758
	2710358	ENOSF1	NM_017512.2	0.002394	-1.60212	4.62e-05
	2000440	ENSA	NM_207168.1	0.000566577	-1.48205	0.000885422
	4200437	ENSA	NM_207043.1	0.0207129	-1.8845	7.5e-06
	6330195	EP400	NM_015409.3	0.0274066	-1.38692	0.00138126
	1510538	EPB41L3	NM_012307.2	0.000991498	-2.51614	1.47e-05
	5700725	EPSTI1	NM_033255.2	1.09e-11	6.35482	2.54e-14
	1450356	ERCC1	NM_001983.2	0.0405005	-1.44506	0.00244558
	6200259	ERGIC3	NM_198398.1	0.000121935	-1.55436	3.7e-10
	160669	ERGIC3	NM_198398.1	9.3e-08	-1.86185	1.19e-06
	5080136	ESRRG	NM_206594.1	0.015232	1.31918	0.000559538
	510762	ESYT2	NM_020728.1	0.000741774	-1.74506	1.04e-05
	6220242	ETFB	NM_001985.2	0.00359808	-1.51073	7.75e-05
	6370768	ETV7	NM_016135.2	1.36e-05	1.63246	9.46e-08
	6550754	EVL	NM_016337.2	6.23e-06	2.07362	3.77e-08
	4890397	EWSR1	NM_013986.2	4.48e-05	1.68838	3.65e-07
	670072	EWSR1	NM_005243.2	1.34e-05	1.58991	9.25e-08
	1260753	EXOSC1	XM_001131367.1	0.0392335	-1.35446	0.00233502
	4150048	FABP5	NM_001444.1	0.020457	1.48325	0.000868853
	580358	FABP5P2	XM_001134012.2	0.0207834	1.46238	0.000891077
	4540475	FABP5P2	XM_001721172.1	0.0292723	1.42526	0.00152772
	650563	FAHD1	NM_001018104.1	0.00118791	-1.32904	1.85e-05
	4850452	FAM108A2	XM_001724669.1	0.00997965	-1.50936	0.000299404
	150154	FAM108A3P	NM_001080422.1	0.00239677	-1.44577	4.63e-05
	4150519	FAM108C1	NM_021214.1	0.00812467	1.63092	0.000225647
	2680278	FAM111A	NM_022074.2	2.27e-05	1.68073	1.67e-07
	3180053	FAM129B	NM_022833.2	0.0049816	-1.74059	0.000118657
	5310736	FAM162A	NM_014367.3	0.00917689	-1.35759	0.000267548
	3710064	FAM165B	NM_058182.4	0.00104029	-1.3673	1.57e-05
	5690132	FAM195A	NM_138418.2	5.88e-05	-1.42915	5.02e-07
	6480754	FAM195B	NM_207368.3	0.0324921	-1.36089	0.0017742
	6590646	FAM26F	NM_001010919.1	1.04e-13	3.78403	1.63e-16
	380390	FAM30A	XM_001724472.1	0.043589	1.30754	0.00274006
	1690630	FAM43A	NM_153690.4	0.0187337	-1.31791	0.000763765
	3940133	FAM46A	NM_017633.2	0.000906121	2.12006	1.33e-05
	2510184	FAM49A	NM_030797.2	8.62e-05	1.55426	7.79e-07
	1940228	FAM58A	NM_152274.2	0.0273318	-1.36387	0.00137424
	4880360	FBL	NM_001436.2	0.007359	-1.44085	0.000198689
	6020224	FBP1	NM_000507.2	2.83e-07	-2.37753	1.22e-09
	6250497	FBXL5	NM_012161.2	0.0175682	-1.31864	0.000690364
	3800398	FBXO6	NM_018438.4	1.05e-09	3.05628	3.01e-12
	4780048	FBXO7	NM_001033024.1	0.024948	1.31817	0.00119019
	1340437	FBXW8	NM_012174.1	0.00417197	1.32519	9.43e-05
	5560471	FCAR	NM_133280.1	0.0388575	-1.67646	0.00229594
	450762	FCGR2A	NM_021642.2	0.000543216	-1.73715	7.09e-06
	4200176	FCGRT	NM_004107.3	0.00646701	-1.73249	0.000167868
	7050736	FERMT3	NM_031471.4	0.0332914	-1.52043	0.00184322
	7210717	FGD2	NM_173558.2	4.6e-15	3.57927	5.36e-18
	10504	FGFBP2	NM_031950.2	0.00135052	-2.68762	2.19e-05
	1430170	FGL2	NM_006682.1	0.0292357	1.75866	0.00152334
	360619	FGR	NM_005248.2	4.8e-05	-2.026	1.28e-07
	6660475	FGR	NM_001042729.1	1.8e-05	-2.33737	3.99e-07
	1780348	FH	NM_000143.2	0.0406677	-1.39683	0.00246343
	6110008	FIBP	NM_004214.4	0.0445668	1.30877	0.00283783
	1990494	FIG4	NM_014845.4	0.0454718	1.33517	0.00292292
	5860204	FKBP11	NM_016594.1	0.00021754	1.60704	2.33e-06
	1010068	FKBP2	NM_004470.2	0.00218486	-1.62051	4.14e-05
	4480671	FLJ11292	NM_018382.1	0.00937027	1.30281	0.000275369
	5900541	FLJ40453	NM_001007542.1	0.0187323	1.50499	0.00076268
	6250242	FLNA	NM_001456.2	0.0133855	-1.54998	0.000464783
	2450129	FLOT2	NM_004475.2	0.00767388	-1.42076	0.000209756
	5810274	FNTA	NM_002027.2	0.0270165	-1.30768	0.00134762
	4280017	FOS	NM_005252.2	1.15e-05	-2.31047	7.72e-08
	7160239	FOSB	NM_006732.1	0.0252833	-1.43589	0.00121998
	4150543	FPR2	NM_001005738.1	4.76e-05	-1.44931	3.93e-07
	7330026	FRAT2	NM_012083.2	0.000478971	-1.40819	6.12e-06
	4560328	FSCN1	NM_003088.2	0.000289962	2.41197	3.34e-06
	5220240	FTH1	NM_002032.2	2.09e-05	-2.08384	1.53e-07
	4060561	FTH1P2	NR_002200.1	0.0081414	-1.70816	0.000226914
	2940059	FTSJD2	NM_015050.2	6.86e-13	2.41604	1.23e-15
	7380546	FXYD5	NM_014164.4	1.78e-08	-1.65035	6.87e-07
	1470332	FXYD5	NM_144779.1	7.7e-05	-1.82849	6.34e-11
	4860050	FYN	NM_153047.1	0.0194029	-1.67036	0.000806342
	3180465	FYTTD1	NM_001011537.1	0.0114069	1.31213	0.000362751
	3120520	GABARAPL2	NM_007285.6	0.0253787	-1.30922	0.000643812
	20091	GABARAPL2	NM_007285.6	0.0167999	-1.48434	0.0012278
	4920110	GADD45B	NM_015675.2	2.24e-05	1.70791	1.65e-07
	2480450	GALM	NM_138801.1	0.000107771	1.58824	1.02e-06
	4480669	GALNT11	NM_022087.2	0.00218486	-1.57943	4.14e-05
	2640048	GAPDH	NM_002046.3	0.000442342	-1.43861	0.000150155
	2640091	GAPDH	NM_002046.3	0.00593967	-1.54957	5.51e-06
	2190148	GBP1	NM_002053.1	8.75e-06	4.43568	5.65e-08
	6840035	GBP1	NM_002053.1	7.5e-06	4.19475	4.68e-08
	1940162	GBP2	NM_004120.3	5.07e-06	2.08922	2.96e-08
	2350189	GBP3	NM_018284.2	0.00172403	1.66207	3.03e-05
	1980524	GBP4	NM_052941.3	4.75e-05	2.73513	3.91e-07
	1510364	GBP5	NM_052942.2	6.67e-06	4.04633	4.12e-08
	6660369	GCNT2	NM_001491.2	0.00131103	1.3068	2.1e-05
	2900504	GET4	NM_015949.2	0.00649156	-1.41624	0.000168642
	6420671	GIMAP1	NM_130759.2	0.0299092	1.51648	0.00157634
	4880626	GIMAP4	NM_018326.2	5.81e-05	2.04974	4.93e-07
	5360079	GIMAP5	NM_018384.3	0.0114528	1.72088	0.000365106
	1190040	GIMAP8	NM_175571.2	0.000442342	1.70967	5.52e-06
	940274	GK	NM_000167.3	0.0100178	-1.65896	0.000300974
	60630	GLA	NM_000169.2	0.0152654	-1.56913	0.000562056
	6220746	GLIPR1	NM_006851.2	8.14e-08	-2.28487	3.2e-10
	6770619	GLO1	NM_006708.2	0.0145756	-1.72695	0.000524007
	580129	GLRX3	NM_006541.3	0.0131922	-1.66603	0.00027358
	4230189	GLRX3	NM_006541.2	0.00934982	-1.70078	0.00045444
	2030484	GLRX5	NM_016417.2	3.39e-05	-1.39234	2.65e-07
	7380279	GLT25D1	NM_024656.2	0.0212051	-1.39246	0.000928011
	4490017	GLTP	NM_016433.3	6.75e-05	-1.64257	5.86e-07
	7050746	GLTSCR1	NM_015711.2	0.0222068	1.30334	0.00100371
	7100424	GLYR1	NM_032569.2	0.0452565	-1.47721	0.0028995
	4830458	GMPPB	NM_021971.1	0.0279827	1.33587	0.00143258
	3840400	GMPR	NM_006877.2	3.26e-05	1.45319	2.54e-07
	670082	GNA12	NM_007353.2	0.000389172	-1.64168	4.68e-06
	6650161	GNA13	NM_006572.3	0.0272314	1.37366	0.00136335
	450348	GNG10	NM_001017998.2	0.0255292	-1.47376	0.00123779
	1580025	GNG11	NM_004126.3	0.031374	-1.79655	0.00168082
	6250093	GOLGA3	NM_005895.3	0.0479258	-1.34669	0.00317402
	2480288	GPAA1	NM_003801.3	0.0303646	-1.32477	0.0016066
	4220064	GPI	NM_000175.2	0.0113842	-1.37404	0.000361788
	5490768	GPR56	NM_201525.1	0.0234689	-1.92482	0.0010861
	5270674	GPR68	NM_003485.3	0.000803294	-1.68992	1.15e-05
	2600382	GPX4	NM_001039847.1	0.0210798	-1.40785	0.000920057
	6380112	GRAMD4	NM_015124.2	0.0184983	-1.33558	0.000748846
	2650379	GREM1	NM_013372.5	0.000552341	1.39255	7.23e-06
	540678	GRIPAP1	NM_020137.3	5.34e-05	1.49449	4.45e-07
	3130347	GSDMA	NM_178171.2	0.0229206	1.30541	0.00104725
	6270615	GSDMB	NM_001042471.1	0.00476161	1.50078	0.000111905
	610148	GSDMD	NM_024736.5	3.86e-12	2.42489	8.26e-15
	2370482	GSN	NM_198252.2	3.23e-05	-1.66003	2.51e-07
	4540392	GSR	NM_000637.2	0.0124085	1.44033	0.000413699
	5900692	GSTK1	NM_015917.1	1.45e-08	1.94025	5.04e-11
	6200746	GTF2IRD2B	NM_001003795.2	0.0242489	1.3988	0.00113926
	7210398	GYPC	NM_016815.2	0.000631151	-1.72791	1.64e-05
	7000577	GYPC	NM_016815.2	0.00107802	-1.98268	8.55e-06
	1710279	GZMM	NM_005317.2	0.0193412	-1.55284	0.000802215
	5310411	H2AFJ	NM_177925.2	0.0466625	1.40727	0.00302764
	3930154	H2AFY	NM_138609.2	0.00766366	-1.40332	0.000209314
	3460477	H3F3A	NM_002107.3	0.0328641	-1.34181	0.00180564
	6510689	HABP4	NM_014282.1	0.0134391	-1.33695	0.000467497
	460047	HACL1	NM_012260.2	0.0183011	-1.45519	0.000737764
	6290709	HADH	NM_005327.2	0.0140123	-1.35766	0.000497821
	4900333	HAGH	NM_005326.4	0.0101619	-1.42899	0.00030853
	4900086	HAPLN3	NM_178232.2	0.000170677	2.08586	1.76e-06
	5220093	HAVCR2	NM_032782.3	0.00230009	2.0921	4.4e-05
	1820594	HBEGF	NM_001945.1	7.56e-08	-2.69796	2.96e-10
	5420347	HCFC1R1	NM_001002018.1	0.000675416	-1.38654	9.24e-06
	780600	HCP5	NM_006674.2	0.000156357	1.68496	1.6e-06
	1580088	HCST	NM_001007469.1	8.76e-07	-1.7223	4.23e-09
	130370	HDAC6	NM_006044.2	0.0419183	1.34807	0.00258179
	6110474	HDGF	NM_004494.1	0.000267348	-1.73549	3.03e-06
	5720482	HERC5	NM_016323.2	9.8e-17	9.00755	7.26e-20
	6860482	HERC6	NM_017912.3	5.08e-16	5.66611	4.95e-19
	3370554	HERPUD2	NM_022373.3	0.00178429	1.53883	3.17e-05
	5260070	HES4	NM_021170.2	2.59e-17	4.42559	1.43e-20
	7550242	HESX1	NM_003865.1	8.63e-07	1.66278	4.15e-09
	3840370	HEXDC	NM_173620.2	2.57e-07	1.94499	1.1e-09
	5820672	HIC2	NM_015094.2	0.00277361	-1.32597	5.61e-05
	2070095	HIF1AN	NM_017902.2	0.0167719	1.33797	0.000642027
	7000475	HINT1	NM_005340.3	0.0118862	-1.3102	0.000386299
	290730	HIST1H2BD	NM_138720.1	0.0334968	1.51201	0.00185814
	5050402	HIST1H2BK	NM_080593.1	0.00169772	-1.59758	2.95e-05
	1820592	HIST2H2AA3	NM_003516.2	0.00146172	1.96134	2.44e-05
	6100022	HIST2H2AC	NM_003517.2	0.0174634	1.65069	0.000685199
	2350066	HLA-A	NM_002116.5	0.00524269	1.93662	0.000126444
	3400438	HLA-A	NM_002116.5	0.0046278	1.37368	0.000107193
	5310168	HLA-B	NM_005514.5	2.41e-05	1.64929	1.8e-07
	1030747	HLA-E	NM_005516.4	2.22e-08	2.04027	8.01e-11
	7330053	HLA-F	NM_018950.1	0.000491141	1.76227	6.33e-06
	5220070	HLA-F	NM_001098479.1	0.000677752	1.65405	9.31e-06
	2070088	HLA-G	NM_002127.3	0.0052379	1.56415	0.000126093
	5870521	HLA-H	NR_001434.1	0.000251089	1.64896	2.8e-06
	1050746	HM13	NM_178580.1	0.00102473	-1.58332	1.53e-05
	6250180	HMG20A	NM_018200.2	0.0062198	1.34939	0.000159212
	6330039	HMGB1P1	NM_001008735.1	0.0118875	-1.6856	0.000386594
	5900482	HMGB2	NM_002129.2	0.0293279	-1.36086	0.00153249
	5270112	HMGCS1	NM_002130.6	0.0191299	1.38444	0.000786465
	4220168	HNMT	NM_001024074.1	6.39e-06	-1.59861	1.91e-05
	3870102	HNMT	NM_001024074.1	0.00121559	-1.84336	3.9e-08
	1660170	HNRNPA0	NM_006805.3	0.0329136	-1.35622	0.00181045
	7320424	HNRNPA1P10	NR_002944.2	0.00333126	-1.61069	7.03e-05
	5270754	HNRNPH1	NM_005520.2	0.00957066	-2.04503	0.000283081
	2360608	HNRNPL	NM_001005335.1	0.000648798	-1.31231	8.83e-06
	1780681	HNRNPUL1	NM_144732.1	0.00241754	-1.41402	4.69e-05
	6860131	HNRNPUL2	NM_001079559.1	0.00121251	1.4618	1.9e-05
	3850246	HOPX	NM_139212.2	0.00375837	-2.16186	8.23e-05
	520184	HPCAL1	NM_134421.1	0.0115512	-1.46024	0.000369787
	6400270	HPRT1	NM_000194.1	0.0102608	-1.39721	0.000313489
	1570139	HPS1	NM_000195.2	0.0318154	1.31641	0.00171367
	4250059	HRASLS2	NM_017878.1	0.0403523	1.30102	0.00243421
	6280008	HSD17B11	NM_016245.3	0.0207129	-1.50157	4.12e-05
	6580487	HSD17B11	NM_016245.2	0.00217745	-1.51189	0.00088479
	6040647	HSH2D	NM_032855.2	1.86e-10	2.58733	4.8e-13
	7050332	HSP90AA1	NM_005348.2	1.27e-08	1.63906	4.37e-11
	6380717	HSPA1A	NM_005345.4	0.00146689	1.61611	2.45e-05
	430672	HSPA8	NM_153201.1	2.3e-09	1.7284	7.19e-12
	2650619	HSPA8	NM_006597.3	0.000419182	1.54818	5.13e-06
	7200608	HSPB1	NM_001540.2	0.0388773	1.43965	0.00229972
	730612	HTRA1	NM_002775.3	2.74e-06	-1.81754	1.49e-08
	6270670	IDH1	NM_005896.2	0.0242966	1.30294	0.00114561
	4880433	IDH2	NM_002168.2	0.007359	1.48292	0.000198812
	380259	IDO1	NM_002164.3	4.22e-09	8.44427	1.39e-11
	5570711	IDO1	NM_002164.4	6.81e-08	7.62723	2.65e-10
	1190703	IDO2	NM_194294.2	0.0104083	1.39895	0.000319095
	3610162	IDS	NM_006123.2	0.0060746	-1.60503	0.00015408
	1190367	IER3	NM_003897.3	0.00289158	-2.26493	5.92e-05
	3870594	IFI16	NM_005531.1	0.00443445	2.04586	0.0001021
	3990170	IFI27	NM_005532.3	2.73e-21	12.9709	3.47e-25
	2510220	IFI35	NM_005533.2	1.2e-20	7.03836	1.78e-24
	2570300	IFI44	NM_006417.3	1.88e-14	7.52844	2.71e-17
	3870338	IFI44L	NM_006820.1	1.79e-12	6.76739	3.56e-15
	5090215	IFI6	NM_022873.2	6.35e-09	5.74733	2.12e-11
	4570441	IFIH1	NM_022168.2	1.52e-14	4.93064	2.06e-17
	2000148	IFIT1	NM_001548.3	1.76e-15	16.5509	2.01e-18
	2600747	IFIT2	NM_001547.4	5.84e-17	15.153	3.83e-20
	1500280	IFIT3	NM_001031683.1	3.97e-17	16.9533	2.52e-20
	520408	IFIT3	NM_001549.2	0.00732142	2.85376	0.000197262
	5360156	IFITM1	NM_003641.3	4.67e-15	4.97227	5.54e-18
	1230767	IFITM2	NM_006435.2	5.31e-15	6.28057	6.51e-18
	6650242	IFITM3	NM_021034.2	9.09e-10	13.5303	2.52e-12
	610047	IFNA1	NM_024013.1	5.6e-12	1.97443	1.22e-14
	160594	IFNA13	NM_006900.2	9.43e-10	1.7476	2.64e-12
	6290368	IFNA14	NM_002172.1	3.11e-08	1.86086	1.14e-10
	5960575	IFNA16	NM_002173.2	3.13e-06	1.75087	1.73e-08
	3890762	IFNA2	NM_000605.2	8.5e-14	2.48773	1.3e-16
	6940291	IFNA8	NM_002170.3	5.74e-06	1.45032	3.45e-08
	1510669	IFNB1	NM_002176.2	1.72e-12	3.19126	3.35e-15
	630725	IFNG	NM_000619.2	0.00378437	4.38216	8.3e-05
	2470358	IFNGR1	NM_000416.1	0.00421824	-1.74213	9.56e-05
	7510414	IGFBP4	NM_001552.2	0.0216948	1.88052	0.000962764
	3850202	IGSF6	NM_005849.1	0.0139182	-1.58148	0.000492099
	4490053	IL10RA	NM_001558.2	7.58e-05	1.62625	6.72e-07
	3930019	IL12RB2	NM_001559.2	0.000116201	1.40669	1.12e-06
	870408	IL15	NM_000585.2	0.000383729	1.82209	4.59e-06
	3710221	IL17RA	NM_014339.4	0.0139809	-1.33867	0.000496062
	6520180	IL18RAP	NM_003853.2	0.0105662	1.81608	0.000324832
	6330070	IL19	NM_013371.2	0.000395905	-2.4011	4.79e-06
	1980672	IL1A	NM_000575.3	0.00977902	-3.53503	0.000291107
	840685	IL1B	NM_000576.2	0.0332399	-2.4917	0.00183728
	3060735	IL1RN	NM_173843.1	0.00669298	2.43713	0.000175434
	6510026	IL23A	NM_016584.2	0.000467037	-1.51431	5.9e-06
	6520347	IL24	NM_006850.2	0.0215622	-1.71408	0.000952772
	6520523	IL27	NM_145659.3	0.000355698	1.48784	4.21e-06
	4250735	IL27RA	NM_004843.2	0.000710889	-1.48197	9.84e-06
	130021	IL2RA	NM_000417.1	0.0248918	1.40834	0.00118317
	3440754	IL32	NM_001012633.1	0.0431864	-2.12345	0.0027047
	540670	IL4I1	NM_172374.1	1.29e-09	2.99518	3.83e-12
	5910609	IL4R	NM_000418.2	0.000808338	-1.71372	1.16e-05
	1570553	IL8	NM_000584.2	0.0206126	-2.13767	0.000878078
	2120544	IMP3	NM_018285.2	0.0125757	-1.45286	0.000422919
	4590026	IMPDH2	NM_000884.2	0.049251	-1.4488	0.00332122
	6960382	ING2	NM_001564.2	0.0101738	-1.37929	0.000309753
	360192	INSIG1	NM_198336.1	0.00388793	-1.78754	8.61e-05
	3310441	INTS10	NM_018142.2	0.0491957	-1.38327	0.0033102
	6130537	IP6K1	NM_153273.3	0.00812467	-1.32515	0.000225862
	5340471	IPCEF1	NM_015553.1	0.0211194	1.38624	0.000922921
	4220440	IQGAP2	NM_006633.2	6.67e-06	1.67492	4.12e-08
	6250064	IRF1	NM_002198.1	0.0117259	1.59303	0.000378856
	1450246	IRF2	NM_002199.2	7.5e-06	1.79086	4.68e-08
	580722	IRF2	NM_002199.3	0.000412188	1.45234	5.03e-06
	3290224	IRF2BP2	NM_182972.2	0.0190139	-1.47196	0.000779379
	5290626	IRF2BPL	NM_024496.2	0.00332489	-1.75602	7.01e-05
	6400176	IRF7	NM_004029.2	7.04e-20	6.66253	1.34e-23
	1470382	IRF7	NM_004029.2	3.97e-17	5.54987	2.48e-20
	150072	IRF8	NM_002163.2	0.0479094	1.80821	0.0031709
	2000022	IRF9	NM_006084.4	3.03e-08	1.79401	1.11e-10
	1770072	IRG1	XM_001133269.2	0.00560213	2.21397	0.000139487
	6110736	IRS2	NM_003749.2	0.0469024	-1.35349	0.00305758
	5960221	ISCA1	NM_030940.3	0.0222068	-1.47167	0.0010051
	6620397	ISCU	NM_014301.2	0.0413675	-1.4273	0.00253122
	2100196	ISG15	NM_005101.1	1.25e-15	13.1874	1.32e-18
	6330132	ISG20	NM_002201.4	4.86e-19	6.21406	1.24e-22
	1710070	ITGAM	NM_000632.3	0.00146172	-1.45441	2.44e-05
	110440	ITGB1	NM_033668.1	0.00307338	-1.66357	0.000486309
	610452	ITGB1	NM_002211.2	1.34e-05	-1.6711	9.22e-08
	650066	ITGB1	NM_033669.1	0.0138341	-2.5757	6.36e-05
	6180019	ITGB1BP1	NM_004763.3	0.0173845	-1.37948	0.000678908
	7200156	ITGB2	NM_000211.1	5.4e-06	-2.20387	9.78e-07
	3890373	ITGB2	NM_000211.2	0.000104759	-2.42397	3.17e-08
	1740543	JAK1	NM_002227.2	0.0407569	-1.82043	0.0024697
	3940189	JAK2	NM_004972.2	0.0161601	1.37711	0.000608345
	2100253	JAKMIP2	NM_014790.3	0.0139402	-1.48199	0.000493729
	1500711	JOSD1	NM_014876.3	0.044519	-1.37447	0.00282986
	620280	JUND	NM_005354.3	0.0357442	1.3693	0.00203578
	4880370	JUP	NM_002230.1	0.00482969	1.74624	0.000114008
	4830301	KAT2A	NM_021078.2	0.0268338	1.38558	0.00133058
	7200703	KAT2B	NM_003884.4	9.91e-05	1.63809	9.15e-07
	2260468	KCNE1L	NM_012282.2	1.67e-14	3.49912	2.34e-17
	3610730	KCNN4	NM_002250.2	0.0090117	-1.54599	0.000260985
	5290193	KCTD6	NM_153331.2	0.0304504	-1.39018	0.00161307
	730725	KDM1A	NM_015013.2	0.0379033	-1.34111	0.0022114
	1430601	KIAA0196	NM_014846.3	0.0188706	-1.42343	0.000771508
	4050475	KIAA0319L	NM_024874.3	0.00468782	1.41006	0.000109994
	7000142	KIAA0430	NM_014647.2	0.0155332	-1.41671	0.000576191
	1010152	KIAA0922	NM_015196.2	0.00711523	1.35375	0.000190296
	7570465	KIAA1191	NM_020444.3	0.0167341	-1.43138	0.000638453
	110181	KIAA1199	NM_018689.1	0.00468734	1.95565	0.000109739
	5900433	KIF20B	NM_016195.2	0.0230145	1.33723	0.0010557
	2570438	KIFC3	NM_005550.2	0.0380313	-1.50512	0.00222189
	1430711	KLF12	NM_007249.4	0.0233022	-1.34586	0.00107613
	3850692	KLF2	NM_016270.2	0.0114191	-1.74807	0.000363381
	4040097	KLF6	NM_001300.4	0.0274219	1.82401	0.00138471
	2810364	KLHDC2	NM_014315.2	0.0220745	-1.4432	0.000995499
	4250372	KLHDC3	NM_057161.2	0.000621989	-1.38563	8.36e-06
	6200019	KLRB1	NM_002258.2	0.000184477	-2.04032	1.92e-06
	2470743	KMO	NM_003679.2	0.0198152	-1.33297	0.000832692
	6840577	KPNB1	NM_002265.4	2.49e-18	2.02047	7.9e-22
	6110605	KRTCAP2	NM_173852.3	0.0304341	1.51391	0.00161156
	7040142	KYNU	NM_001032998.1	0.0320779	-1.65523	0.00173837
	770128	L3MBTL3	NM_032438.1	0.00659107	1.42976	0.00017195
	2680189	LAG3	NM_002286.4	3.32e-12	5.36625	7.02e-15
	1240482	LAGE3	NM_006014.3	0.00953546	-1.53492	0.000281824
	7320546	LAMP3	NM_014398.2	1.34e-12	4.92295	2.55e-15
	520059	LAMP3	NM_014398.2	6.03e-13	2.96409	1.07e-15
	3290292	LAP3	NM_015907.2	3.96e-09	3.49829	1.28e-11
	5360376	LAPTM5	NM_006762.1	6.17e-07	-1.79749	2.89e-09
	5910164	LARP1B	NM_032239.2	0.00605461	-1.49092	0.000153445
	3840360	LARP4	NM_052879.3	0.0177298	1.3995	0.000700092
	2810162	LAT2	NM_032464.2	0.00247397	-1.54533	0.000261015
	3060092	LAT2	NM_022040.2	0.0090117	-1.64074	4.86e-05
	130161	LCK	NM_001042771.1	0.00183139	-1.50468	3.27e-05
	6620392	LFNG	NM_001040167.1	0.0139402	-1.47534	0.000493443
	5260035	LGALS14	NM_020129.2	0.0155457	1.37059	0.000577314
	4290730	LGALS3BP	NM_005567.2	1.39e-06	2.01365	7.01e-09
	540020	LGALS8	NM_006499.3	0.0273318	1.46334	0.00137447
	840431	LGALS9	NM_009587.2	0.00250065	1.75724	4.92e-05
	5090632	LGALS9	NM_009587.2	7.13e-05	1.6823	6.26e-07
	4560129	LGMN	NM_001008530.1	0.024948	2.13257	0.00119059
	1300452	LGMN	NM_001008530.1	0.0304743	1.71273	0.00161498
	360132	LHFPL2	NM_005779.1	0.00295589	2.02536	6.09e-05
	3370594	LILRA2	NM_006866.1	6.31e-05	-1.87052	5.43e-07
	6110037	LILRA3	NM_006865.2	0.0272314	2.78995	0.00136644
	6200370	LILRA3	NM_006865.2	0.0183551	2.03948	0.000741106
	2470162	LILRA5	NM_021250.2	2.54e-05	2.10512	1.92e-07
	540671	LILRB2	NM_001080978.1	0.00627652	1.93802	0.000161062
	2470017	LILRB3	NM_006864.2	0.00103485	2.0566	1.55e-05
	1820114	LILRB4	NM_001081438.1	3.93e-05	2.192	3.15e-07
	6420450	LIME1	NM_017806.1	1.86e-06	-2.0173	9.6e-09
	990358	LIMS1	XM_938773.1	3.6e-06	-1.73609	2.03e-08
	5360148	LIPA	NM_000235.2	0.0274365	-1.77144	0.00138712
	1740576	LMF2	NM_033200.1	0.00866949	1.42612	0.000246331
	3420593	LMNB1	NM_005573.2	0.0115714	1.33909	0.00037097
	7210450	LMO4	NM_006769.2	3.53e-05	1.59754	2.78e-07
	5910523	LMO4	NM_006769.2	0.000569784	1.4976	7.56e-06
	6980632	LMTK3	XM_936372.2	0.000370074	-1.33691	4.4e-06
	50075	LOC100128274	XM_001725558.1	4.66e-11	2.32259	1.14e-13
	6590349	LOC100129034	XM_001720357.1	0.0155214	-1.3633	0.000575253
	5870161	LOC100130701	XM_001717180.1	0.0267791	1.72725	0.00132492
	4850307	LOC100131261	XM_001723141.1	0.00143448	1.35795	2.38e-05
	4230064	LOC100132658	XR_038800.1	0.00803913	-1.65703	0.000222803
	1660044	LOC100190986	NR_024456.1	0.0361023	-1.45606	0.00206229
	870537	LOC134997	NR_000030.1	0.0471577	-1.55595	0.0030849
	2060541	LOC148413	NR_015434.1	0.00535413	1.3125	0.000130478
	2480041	LOC148430	XR_038750.1	0.00405545	-1.96284	9.08e-05
	4570100	LOC283050	XM_944265.1	0.000233315	-1.61164	2.54e-06
	7570184	LOC283663	NR_024433.1	0.0191323	-1.38127	0.000787688
	5560523	LOC283788	XM_001721615.1	0.00670753	-1.49046	0.000175957
	2070324	LOC285741	XR_017420.2	0.00433091	-2.57192	9.88e-05
	2190474	LOC341965	XR_039164.1	0.0372682	-1.37169	0.00216045
	6550672	LOC387791	XR_037721.1	0.00484993	-1.36447	0.000114597
	4570164	LOC389386	XR_017251.2	0.0247887	1.57031	0.00117617
	2640082	LOC390940	XM_001129773.1	0.00207086	-1.34668	3.88e-05
	2680095	LOC392285	XR_017134.2	0.0177834	-1.6528	0.000704846
	4850136	LOC399988	XR_018287.2	9.45e-10	1.8556	2.66e-12
	6520035	LOC402112	XR_019262.2	0.047164	-1.91227	0.00308983
	10441	LOC440063	XR_018394.2	0.0250024	-2.01704	0.0011953
	3520603	LOC440311	XR_038867.1	0.00887029	-1.81018	0.000254853
	840296	LOC440926	NR_002315.1	0.0202872	-1.34892	0.00106777
	2360136	LOC440926	NR_002315.1	0.0231791	-1.49441	0.00086035
	5890176	LOC442454	NR_002308.1	5.48e-08	-1.56359	2.1e-10
	4180563	LOC613037	NR_002555.2	0.00816987	1.63732	0.000227984
	5690397	LOC642590	XR_037021.1	0.00466305	-1.64458	0.000108503
	1230022	LOC642817	XR_018564.1	0.0194029	-1.90718	0.000806417
	1070278	LOC643308	XR_018294.2	0.00711523	-1.96273	0.000190334
	1410333	LOC643668	XR_019339.1	0.0111007	-1.86254	0.00034949
	3400762	LOC643870	XM_927140.1	0.0237157	-1.53962	0.00110347
	2970561	LOC644877	XR_038951.1	0.0277754	-1.47584	0.00141256
	4390315	LOC645436	XM_928473.1	0.0212313	-2.44574	0.000930057
	6110673	LOC645691	XM_928701.3	0.0202605	-2.27007	0.000858788
	3610309	LOC653881	XM_001718435.1	0.000117096	-1.48914	1.13e-06
	4900328	LOC728324	XR_015322.2	0.0093868	-1.34231	0.000613625
	5290162	LOC728324	XR_015499.2	0.0162821	-1.48799	0.000276252
	2060372	LOC728565	XR_015320.1	0.00467828	-1.30809	0.000109251
	1110487	LOC728666	XR_042090.1	0.020853	-1.43768	0.000898765
	6980601	LOC729978	XM_001723016.1	0.0149227	1.60116	0.000540908
	1580746	LOC730246	XR_016080.2	0.0466625	-1.32056	0.00302899
	6220762	LOC730256	XM_001134398.1	0.0319232	-1.40939	0.00172605
	2630224	LOC93622	XR_017952.1	0.00847602	-1.38521	0.00023886
	1170605	LPAR2	NM_004720.4	0.015058	-1.42738	0.000549472
	510224	LPIN2	NM_014646.2	0.0025461	1.47357	5.05e-05
	5560674	LPL	NM_000237.2	0.000801147	-1.41441	1.15e-05
	3840594	LSM4	NM_012321.2	0.0478621	-1.3928	0.00316575
	730632	LSP1	NM_001013255.1	0.0200113	-1.38084	0.000845262
	4280435	LST1	NM_205839.1	0.0344535	-1.40159	0.00113787
	650112	LST1	NM_007161.2	0.0242303	-1.45559	0.00193819
	1030743	LTA	NM_000595.2	0.0033341	1.61763	7.06e-05
	1430524	LTA4H	NM_000895.1	9.11e-06	-2.00025	5.92e-08
	3520093	LTBP3	NM_021070.2	0.0367639	-1.42212	0.00211565
	5550367	LTF	NM_002343.2	0.00433091	1.34284	9.88e-05
	4890270	LY6E	NM_002346.1	5.79e-14	6.22409	8.58e-17
	6840408	LY86	NM_004271.3	0.0421429	1.3946	0.00261168
	6550315	LYRM1	NM_020424.2	0.00161672	1.32388	2.78e-05
	3440014	LYRM2	NM_020466.4	0.0117447	-1.40512	0.000379961
	770538	LYSMD2	NM_153374.1	1.58e-05	1.52106	1.11e-07
	1070286	M6PR	NM_002355.2	0.0303646	-1.64632	0.00160647
	2630370	MAD1L1	NM_001013836.1	0.0395899	-1.35568	0.00236545
	150528	MAEA	NM_005882.3	0.0069159	-1.65129	0.000182595
	460113	MAGED1	NM_001005332.1	0.0281804	-1.48513	0.00144628
	2760689	MAGEE1	NM_020932.1	6.24e-05	1.41055	5.35e-07
	6330196	MAL	NM_002371.2	0.0196194	-1.72105	0.00082073
	3140288	MAN2A2	NM_006122.2	0.00886656	-1.30764	0.000254355
	4810438	MAN2B2	NM_015274.1	0.00903727	1.40614	0.000262006
	5490240	MAP1LC3A	NM_181509.1	0.0161267	-1.64982	0.00060606
	1050600	MAP2K1	NM_002755.2	4.51e-05	-1.89849	3.69e-07
	6400386	MAP4K2	NM_004579.2	0.0196492	-1.38994	0.000822477
	1260296	MAP6	NM_207577.1	0.000616665	1.30359	8.26e-06
	2570026	MAPK1	NM_138957.2	0.000997161	-1.53146	1.48e-05
	3870601	MAPK3	NM_001040056.1	0.0430101	-1.32163	0.0026891
	7160348	MAPK6	NM_002748.2	0.017097	-1.61242	0.000662072
	3170398	MAT2B	NM_013283.3	1.94e-06	1.50823	1.02e-08
	5670605	MATK	NM_139354.2	0.0032262	-1.86669	6.75e-05
	5220441	MATR3	NM_199189.1	0.0214565	-1.44029	0.000943556
	990128	MBNL2	NM_207304.1	0.0251185	-1.41112	0.00120405
	1340678	MBP	NM_001025090.1	0.0018534	-1.32509	0.000979384
	3780681	MBP	NM_001025100.1	0.0218798	-1.35728	3.33e-05
	610750	MCL1	NM_021960.3	4.96e-09	1.69291	1.64e-11
	5490068	MCOLN2	NM_153259.2	0.00095916	2.10357	1.42e-05
	4560717	MDK	NM_001012334.1	6.76e-11	2.35422	1.67e-13
	1230292	MED30	NM_080651.1	0.0252833	-1.43121	0.00121969
	3940484	MEF2D	NM_005920.2	0.0406677	-1.33898	0.00246312
	3390687	MEFV	NM_000243.1	0.00197081	1.34104	3.62e-05
	1260136	MEGF9	NM_001080497.1	0.0036202	-1.33157	7.82e-05
	4640102	MEI1	NM_152513.3	0.000207544	-1.30542	2.21e-06
	4200504	MET	NM_000245.2	0.0149627	-1.8174	0.000542992
	5090717	METTL23	NM_001080510.2	0.00206427	-1.53031	3.86e-05
	2750332	MFAP3L	NM_021647.6	0.0396273	1.37092	0.00236852
	6420500	MGAT3	NM_002409.4	0.000990361	1.35875	1.47e-05
	7160400	MGST3	NM_004528.2	0.0141575	-1.48552	0.000505664
	430438	MIAT	NR_003491.1	0.0207105	-1.57152	0.000883566
	2260619	MIB2	NM_080875.1	0.0256138	-1.41011	0.00124522
	3170064	MICB	NM_005931.2	1.7e-10	2.31557	4.34e-13
	1980113	MKRN1	NM_013446.2	2.01e-05	1.51212	1.46e-07
	6400474	MLF2	NM_005439.1	0.045346	-1.44353	0.00291099
	4560541	MLKL	NM_152649.1	4.09e-08	2.50336	1.53e-10
	4640392	MLLT6	NM_005937.3	1.12e-07	1.61052	4.5e-10
	2140291	MMAB	NM_052845.2	0.0215306	1.34332	0.000949018
	6020445	MMGT1	NM_173470.1	0.000457035	-1.31389	5.74e-06
	2350537	MMP7	NM_002423.3	0.0190705	-1.42706	0.00300423
	3800088	MMP7	NM_002423.3	0.0464004	-1.6188	0.000783315
	270224	MOAP1	NM_022151.4	0.00997864	-1.45715	0.000299163
	7560471	MOBKL2C	NM_145279.4	2.06e-05	1.83404	1.5e-07
	4900343	MORF4L1	NM_206839.1	0.0209519	-1.33935	0.000908728
	6580484	MOV10	NM_020963.2	7.84e-22	4.03131	6.72e-26
	60370	MPHOSPH8	NM_017520.2	0.0367206	-1.31923	0.00211082
	6660270	MRPL17	NM_022061.2	1.8e-05	1.75306	1.28e-07
	520521	MRPL20	NM_017971.2	0.0137174	-1.53107	0.000481245
	1300315	MRPL21	NM_181514.1	0.027946	-1.4254	0.00142917
	2060612	MRPL27	NM_148571.1	0.00753442	1.32375	0.000205253
	6760288	MRPL28	NM_006428.3	0.0310332	1.30326	0.00166102
	3060184	MRPL43	NM_032112.2	0.0147187	-1.53413	0.000531333
	450468	MRPL44	NM_022915.2	0.00118791	1.42211	1.85e-05
	5130300	MRPL47	NM_020409.2	0.00838474	-1.3078	0.000235755
	4780689	MRPL51	NM_016497.2	0.00588432	-1.44408	0.000148382
	7000692	MRPL52	NM_181306.1	1.26e-05	-1.44264	8.61e-08
	2750309	MRPL53	NM_053050.2	0.0263415	-1.41278	0.00129167
	3400674	MRPS15	NM_031280.2	0.0220745	-1.4345	0.000994762
	4830577	MRPS16	NM_016065.3	0.0147007	-1.38511	0.000529439
	3890500	MRPS21	NM_018997.1	0.020485	-1.44721	0.000870475
	7380270	MRPS35	NM_021821.2	0.0388482	-1.36711	0.00229267
	6220722	MSRA	NM_012331.2	0.000502184	-1.32533	6.51e-06
	6200402	MT1A	NM_005946.2	7.55e-11	5.71121	1.89e-13
	2760537	MT1IP	NM_175621.2	0.0011862	1.47845	1.84e-05
	6620528	MT1X	NM_005952.2	0.00246038	-1.36372	4.81e-05
	450615	MT2A	NM_005953.2	4.39e-10	5.5768	1.17e-12
	1300706	MTHFD2	NM_006636.3	0.00465489	1.40244	0.000108017
	6960014	MTMR9	NM_015458.3	0.0483868	-1.31981	0.00321658
	3360646	MVP	NM_005115.3	1.89e-06	1.85133	9.93e-09
	160291	MVP	NM_017458.2	0.00399113	1.48779	8.86e-05
	1690066	MX1	NM_002462.2	1.25e-14	8.50655	1.64e-17
	5490470	MX2	NM_002463.1	2.59e-17	6.73824	1.41e-20
	670086	MXD1	NM_002357.2	0.027946	1.62877	0.00143011
	3710647	MXD4	NM_006454.2	0.0229801	-1.53507	0.00105256
	4560576	MYD88	NM_002468.3	0.000357739	1.87789	4.24e-06
	4730392	MYL12A	NM_006471.2	1.74e-12	2.05765	3.43e-15
	4640376	MYLPF	NM_033546.2	0.000713659	1.31936	9.91e-06
	3450195	MYO1G	NM_033054.1	0.0219036	1.47344	0.000981388
	770682	MZB1	NM_016459.3	0.0172302	1.39103	0.000670515
	2680561	N4BP1	NM_153029.3	1.17e-07	1.7358	4.73e-10
	6380082	NAA20	NM_181528.2	0.0403092	-1.46757	0.00242465
	6180066	NACA	NM_005594.2	0.0025521	-1.37002	5.06e-05
	6980753	NADK	NM_023018.3	0.000105792	1.72633	9.91e-07
	3450326	NAGK	NM_017567.2	1.71e-06	1.87262	8.74e-09
	2230379	NAMPT	NM_005746.2	0.00465546	-2.62159	0.000257935
	3060523	NAMPT	NM_005746.2	0.00894605	-2.68938	0.000108129
	3460167	NAP1L1	NM_139207.1	0.00143009	-1.52775	2.36e-05
	1580373	NAPA	NM_003827.2	9.01e-05	1.57672	8.16e-07
	7210327	NCEH1	NM_020792.3	0.0260508	-1.38743	0.001273
	2760390	NCOA3	NM_181659.1	0.00206028	1.46067	3.83e-05
	630091	NCOA7	NM_181782.2	1.77e-13	2.77111	2.92e-16
	2350156	NCRNA00085	NR_024330.1	0.00781796	-1.31114	0.000214356
	150441	NCRNA00219	NM_053000.1	0.0459987	-1.30853	0.0029675
	6840189	NDUFA2	NM_002488.3	0.00217201	-1.30219	4.1e-05
	6580132	NDUFA6	NM_002490.3	0.0170372	-1.39483	0.000657063
	1010768	NDUFB6	NM_002493.3	0.00047393	-1.42598	0.00038538
	6450050	NDUFB6	NM_002493.3	0.0118811	-1.52946	6.01e-06
	1110575	NDUFC1	NM_002494.2	0.0100227	-1.37984	0.000301331
	6980398	NDUFS5	NM_004552.1	5.76e-05	-1.59972	4.87e-07
	580678	NEURL3	NM_001080535.1	2.54e-19	7.91098	5.38e-23
	2750187	NEXN	NM_144573.3	0.000113457	1.57998	1.08e-06
	5820035	NFE2L3	NM_004289.5	0.000271084	1.51269	3.09e-06
	6860220	NGFRAP1	NM_206917.1	0.0446516	-1.45759	0.0028494
	4230243	NHP2L1	NM_001003796.1	0.021988	-1.34408	7.38e-05
	2360445	NHP2L1	NM_005008.2	0.00345953	-1.50208	0.000988347
	2320079	NME4	NM_005009.2	0.00735186	-1.59494	0.000198308
	4050554	NMI	NM_004688.1	1.02e-06	2.05119	5.01e-09
	7610390	NOD1	NM_006092.1	2.28e-05	1.40844	1.68e-07
	7210113	NOSTRIN	NM_052946.2	3.99e-05	1.32832	3.21e-07
	5960722	NPRL2	NM_006545.4	0.0474665	-1.38216	0.00312852
	3710450	NR1H3	NM_005693.1	0.0377426	1.57829	0.00219834
	5720424	NRP1	NM_003873.4	0.000275877	-1.74504	3.15e-06
	4390546	NSA2	NM_014886.3	0.00195724	-1.43596	0.00206324
	7400358	NSA2	NM_014886.2	0.0361056	-1.47987	3.58e-05
	6770376	NSMAF	NM_003580.2	0.000114872	-1.91904	1.1e-06
	4070367	NSUN5P1	NM_145645.2	0.0152095	-1.34497	0.000557746
	1010253	NT5C2	NM_012229.2	0.00055566	1.5191	7.31e-06
	3940520	NT5C3	NM_001002010.1	1.68e-17	6.85578	8.2e-21
	7000398	NT5C3	NM_001002010.1	5.72e-15	4.96489	7.15e-18
	6840301	NT5DC2	NM_022908.1	0.00802409	-1.30362	0.000222047
	6200672	NUB1	NM_016118.3	7.84e-22	3.84333	7.1e-26
	6520026	NUCB1	NM_006184.3	6.48e-10	1.8644	1.77e-12
	650347	NUDT1	NM_198948.1	0.0109273	1.51817	0.000340559
	2850180	NUDT16L1	NM_032349.2	0.0127682	-1.33421	0.000431426
	4230403	NUMB	NM_003744.5	1.01e-06	-1.97637	5.07e-11
	110445	NUMB	NM_001005744.1	1.45e-08	-2.03204	4.93e-09
	4850164	NUP214	NM_005085.2	0.0218374	-1.33738	0.000975978
	4040181	NUPR1	NM_001042483.1	0.00958903	1.34012	0.000284031
	5270307	NXT2	NM_018698.3	0.0186835	1.38208	0.000757924
	3450180	OAS1	NM_002534.2	3.64e-16	8.85868	3.39e-19
	7040035	OAS1	NM_001032409.1	1.15e-16	8.21027	9.27e-20
	1090390	OAS1	NM_001032409.1	1.78e-08	4.73555	6.3e-11
	1070767	OAS1	NM_016816.2	1.85e-09	3.5689	5.72e-12
	7320561	OAS2	NM_016817.2	1.76e-17	6.98183	8.97e-21
	2230204	OAS2	NM_001032731.1	0.00194364	2.07103	3.54e-05
	240722	OAS2	NM_002535.2	0.00276737	1.89771	5.59e-05
	990768	OAS3	NM_006187.2	2.06e-12	7.61516	4.24e-15
	10360	OAS3	NM_006187.2	4.18e-13	4.13049	7.35e-16
	7650097	OASL	NM_198213.1	1.35e-15	8.36085	1.45e-18
	6280543	OASL	NM_003733.2	1.18e-05	2.14893	8.01e-08
	4260253	OBFC2A	NM_001031716.1	2.6e-07	1.67281	1.12e-09
	3310025	OCIAD2	NM_152398.2	0.0116755	-1.57413	0.000375658
	6840026	ODF2L	NM_001007022.1	1.15e-05	1.54979	7.7e-08
	730315	ODF2L	NM_001007022.1	0.0182355	1.30633	0.000733345
	2710152	ODF3B	NM_001014440.2	3.18e-07	1.52476	1.39e-09
	6860382	OGFR	NM_007346.2	2.55e-05	1.70006	1.94e-07
	1780239	OLIG2	NM_005806.2	0.00154145	1.48035	2.62e-05
	7510132	OLR1	NM_002543.3	9.63e-12	-4.3891	2.21e-14
	5260215	OPTN	NM_001008213.1	0.00531008	1.43972	0.00012918
	5900292	OR11H4	NM_001004479.1	0.00524269	1.43182	0.000126652
	4730561	OR5AS1	NM_001001921.1	0.0152559	1.37678	0.000560853
	3170274	OSBPL8	NM_020841.4	0.00018602	-1.42841	0.000662654
	3940358	OSBPL8	NM_001003712.1	0.0171026	-1.88156	1.94e-06
	3450608	OSTC	NM_021227.2	0.0165566	-1.43152	0.000627123
	1440615	OTOF	NM_194323.1	6.39e-17	4.02366	4.46e-20
	3370086	P2RX7	NM_002562.4	0.0174499	1.5302	0.000684237
	4390059	P2RY6	NM_176796.1	3.69e-05	1.68272	2.93e-07
	4220731	P4HA1	NM_000917.2	0.0408904	-1.30324	0.00248743
	5820129	PABPC1	NM_002568.3	0.0187015	-1.50965	0.000759447
	5670075	PAFAH1B1	NM_000430.2	0.000146184	-1.78284	1.46e-06
	240725	PAIP2	NM_001033112.1	0.0269149	-1.46484	0.00133916
	4730292	PAPD7	NM_006999.3	0.000385659	1.73498	4.62e-06
	1820528	PAPSS1	NM_005443.4	0.0106966	-1.36804	0.000309332
	130187	PAPSS1	NM_005443.4	0.0101738	-1.39428	0.000329974
	460086	PARD6A	NM_001037281.1	0.000278666	-1.38276	3.19e-06
	2070059	PARP10	NM_032789.1	3.03e-18	4.07744	1.09e-21
	3930601	PARP10	XM_001127571.1	6.98e-07	2.18207	3.31e-09
	1090132	PARP10	XM_001127571.1	1.39e-06	1.98835	7.04e-09
	2340072	PARP12	NM_022750.2	6.57e-22	4.80074	2.78e-26
	4150692	PARP14	NM_017554.1	6.7e-12	3.4642	1.5e-14
	1470598	PARP3	NM_005485.3	0.0113405	1.46386	0.00035968
	2450148	PARP4	NM_006437.3	2.99e-07	1.69135	1.3e-09
	5700735	PARP9	NM_031458.1	2.76e-09	3.11541	8.78e-12
	3140707	PARP9	NM_031458.1	3.91e-12	3.0885	8.45e-15
	2970494	PATL2	XR_015477.2	0.00105129	1.82963	1.59e-05
	3990070	PCDHGA5	NM_032054.1	0.00937027	1.32337	0.000275269
	730673	PCMTD2	NM_018257.1	0.0229395	-1.3805	0.00104957
	5860605	PDCD6IP	NM_013374.3	0.00190791	-1.3152	3.45e-05
	5130471	PDE3B	NM_000922.2	0.0348098	-1.45715	0.00196358
	1410291	PDE4DIP	XM_943170.1	0.0343868	1.31148	0.0019308
	7200168	PDGFRL	NM_006207.1	0.00048209	1.40518	6.18e-06
	4560164	PDLIM7	NM_213636.1	0.000159693	-1.83817	1.64e-06
	3120086	PDSS1	NM_014317.3	0.0378678	1.31162	0.00220724
	5890131	PDXK	NM_003681.4	0.00107802	-1.84767	1.64e-05
	6180170	PFDN1	NM_002622.4	0.0450441	-1.41426	0.00288112
	4220630	PFDN5	NM_145897.2	0.000467037	-1.34879	3.68e-06
	1170619	PFDN5	NM_002624.3	0.000316868	-1.35536	5.9e-06
	2360452	PFKP	NM_002627.3	3.09e-06	1.69822	1.69e-08
	3940592	PGAM1	NM_002629.2	0.0182289	-1.95593	0.000731075
	6110400	PGK1	NM_000291.2	0.0317228	-1.35549	0.000924075
	360735	PGK1	NM_000291.2	0.0211356	-1.44711	0.00170599
	4640079	PGLS	NM_012088.2	0.0482863	-1.30687	0.00320514
	2970521	PGRMC1	NM_006667.2	0.00502765	-1.42463	0.000120073
	1500524	PHC2	NM_004427.3	0.00320319	-1.31077	6.69e-05
	1510196	PHF11	NM_001040443.1	8.49e-14	2.73619	1.28e-16
	6100521	PHF11	NM_001040443.1	6.92e-15	2.6776	8.79e-18
	770411	PHF15	NM_015288.4	5.67e-06	1.72027	3.38e-08
	450598	PHF5A	NM_032758.3	0.000715025	-1.67879	9.95e-06
	5900725	PHLDA1	NM_007350.3	0.000429455	-1.97177	5.34e-06
	770047	PI4K2B	NM_018323.2	0.00234285	1.64806	4.5e-05
	1410114	PID1	NM_017933.3	3.6e-08	-2.94671	1.34e-10
	5810630	PIGP	NM_153682.2	0.0308397	-1.4265	0.00164871
	2320093	PIGY	NM_001042616.1	0.0469163	-1.39834	0.00305947
	1470753	PIK3R1	NM_181523.1	0.00377854	-1.70335	8.28e-05
	2140097	PIK3R2	NM_005027.2	0.00164484	-1.51093	2.84e-05
	1570039	PILRB	NM_013440.3	0.00184101	1.62997	3.29e-05
	3130301	PIM1	NM_002648.2	0.000838702	-1.96265	1.21e-05
	6200168	PIM2	NM_006875.2	0.000476178	2.00724	6.05e-06
	2490259	PINK1	NM_032409.2	8.3e-06	-1.64891	5.33e-08
	4640070	PIPSL	NR_002319.1	0.00640817	-1.49548	0.000165526
	1230630	PITPNC1	NM_181671.1	0.00141552	-1.8074	2.33e-05
	160170	PKM2	NM_182471.1	0.00490249	-1.35002	0.0013933
	6580039	PKM2	NM_002654.3	0.0111882	-1.53624	0.000354378
	2030093	PKM2	NM_182470.1	0.0275227	-1.75661	0.00011615
	2490372	PLAC8	NM_016619.1	0.00183139	1.80744	3.27e-05
	4830113	PLAC8	NM_016619.1	0.0207834	1.58006	0.000890014
	360475	PLAUR	NM_001005376.1	2.89e-05	-1.51764	0.00331718
	730528	PLAUR	NM_002659.2	0.00107802	-2.17646	1.64e-05
	6220671	PLAUR	NM_001005376.1	0.049222	-2.57653	2.23e-07
	2260131	PLCG1	NM_182811.1	0.000690744	1.44164	9.52e-06
	1510719	PLDN	NM_012388.2	0.0218798	-1.30771	0.000979365
	6650324	PLEKHA1	NM_001001974.1	0.0479294	-1.37112	0.00317611
	2470161	PLEKHF1	NM_024310.4	0.0307216	-1.40811	0.00163784
	1400446	PLIN2	NM_001122.2	0.000152197	-1.58369	7.83e-05
	460204	PLIN2	NM_001122.2	0.0036202	-1.99699	1.55e-06
	3890609	PLSCR1	NM_021105.1	0.00194634	1.66548	3.55e-05
	6940255	PLSCR3	NM_020360.2	0.0428005	-1.3015	0.00266784
	10136	PML	XM_942288.1	0.00659107	1.31793	0.000172065
	1260315	PMM2	NM_000303.1	0.0171178	1.39315	0.000663604
	4730349	PNKD	NM_022572.2	0.0251922	-1.46977	0.00121239
	6350608	PNMA1	NM_006029.4	0.0330043	-1.30038	0.00181824
	6660446	POC1A	NM_015426.2	0.0200685	1.30935	0.000848951
	5700167	POLR1C	NM_203290.1	0.0372429	-1.3849	0.0021582
	3290338	POLR2A	NM_000937.2	0.000382154	1.48476	4.56e-06
	3180327	POLR2J2	NM_032959.4	0.0013025	-1.52619	2.09e-05
	2750632	POLR2J3	NM_001097615.1	6.8e-05	-1.70448	5.93e-07
	4850138	POTEF	NM_001099771.1	0.0125098	1.39961	0.000419227
	2230563	PPBP	NM_002704.2	0.00206028	-2.45807	3.85e-05
	2810707	PPID	NM_005038.2	0.0119717	1.61204	0.000391933
	3610220	PPID	NM_005038.2	0.0124082	1.58478	0.000412984
	5340341	PPIG	NM_004792.2	0.0196746	-1.38973	0.000824373
	7160593	PPM1K	NM_152542.2	0.0205712	1.44366	0.000875881
	7150253	PPM1M	NM_144641.1	7.94e-05	-1.83931	7.09e-07
	3990368	PPP1CA	NM_001008709.1	0.0419541	-1.31642	0.00258608
	6200369	PPP1CB	NM_206876.1	0.00865244	-1.61208	0.00024546
	2760292	PPP1CC	NM_002710.1	0.0274066	1.33065	0.00138316
	3710594	PPP2R2A	NM_002717.2	2.77e-06	1.6301	1.51e-08
	4290475	PPP3CA	NM_000944.2	0.0178523	-1.31912	0.000707955
	3140162	PPP6R1	NM_014931.3	0.0217658	1.31996	0.000969139
	7200041	PPT1	NM_000310.2	3.97e-08	-2.07432	1.48e-10
	20243	PRDM4	NM_012406.3	0.0081414	1.35147	0.000227017
	6180446	PRDX1	NM_181696.1	0.0036202	-1.40348	0.000411617
	6250280	PRDX1	NM_181696.1	0.0123952	-1.61331	7.82e-05
	5960674	PRDX2	NM_181738.1	9.7e-06	-1.73574	2.22e-06
	6550064	PRDX2	NM_181738.1	0.000208407	-1.77795	6.37e-08
	2650253	PRDX4	NM_006406.1	0.000822477	1.74654	1.19e-05
	3310564	PRDX5	NM_181652.1	0.000124585	-1.4014	4.31e-05
	2630056	PRDX5	NM_181652.1	3.92e-07	-1.59751	1.74e-09
	520750	PRDX5	NM_012094.3	0.00226188	-1.63992	1.22e-06
	4670193	PRF1	NM_005041.4	0.0033341	2.42685	7.05e-05
	5960343	PRIC285	NM_033405.2	8.35e-16	5.99082	8.48e-19
	5700279	PRIM2	NM_000947.2	0.00443445	1.71716	0.000102137
	130368	PRKAR1A	NM_212472.1	0.00911086	-1.45394	0.000264852
	2190411	PRKCB	NM_002738.5	0.0013822	-1.38241	3.59e-05
	6840615	PRKCB	NM_212535.2	0.0367498	-1.50953	0.00211328
	5090563	PRKCB	NM_002738.5	0.00195819	-1.89667	2.25e-05
	3290731	PRKCH	NM_006255.3	0.0177587	-1.42436	0.000703394
	630280	PRKCSH	NM_001001329.1	0.00173054	-1.41429	3.04e-05
	990138	PRKD2	NM_016457.3	4.09e-07	1.91376	1.83e-09
	6510446	PRKD2	NM_001079881.1	5.71e-06	1.48104	3.42e-08
	3170162	PRNP	NM_001080121.1	0.0084847	-1.4695	0.000239284
	1010082	ProbeID: 1010082		0.00796648	-1.6834	0.000219946
	1010291	ProbeID: 1010291	XM_001130999.1	0.0255598	1.30967	0.00124084
	1050167	ProbeID: 1050167	XM_934462.1	1.58e-05	1.3632	1.11e-07
	1050369	ProbeID: 1050369	XM_930460.1	0.000931437	-1.42311	1.37e-05
	1050678	ProbeID: 1050678	XM_001723512.1	0.00838474	-1.77466	0.00023556
	110736	ProbeID: 110736	XR_019447.2	0.000217919	-1.70769	2.34e-06
	1300056	ProbeID: 1300056	XM_944137.1	0.0171241	1.36065	0.000664212
	1300369	ProbeID: 1300369	NR_002797.1	9.65e-06	1.63361	6.32e-08
	130224	ProbeID: 130224	XM_942424.2	0.00117842	-1.67349	1.82e-05
	130706	ProbeID: 130706	XR_038018.1	0.0119449	-1.51218	0.000390232
	1340608	ProbeID: 1340608	XR_036919.1	0.00284082	-1.58176	5.79e-05
	1440121	ProbeID: 1440121	XM_928934.1	0.00687982	-1.78899	0.000181205
	1440398	ProbeID: 1440398	XM_941634.2	0.0130799	-1.44675	0.000447613
	1440452	ProbeID: 1440452	NM_033111.2	2.26e-06	1.61524	1.21e-08
	1450136	ProbeID: 1450136	XM_937514.1	1.41e-09	2.60888	4.24e-12
	1500593	ProbeID: 1500593		0.0024986	1.3958	4.91e-05
	150112	ProbeID: 150112	XM_001713654.1	5.29e-05	-1.30528	4.4e-07
	1510139	ProbeID: 1510139		0.020853	-1.32377	0.000899173
	1570491	ProbeID: 1570491	XM_371757.5	8.03e-05	-1.71485	7.19e-07
	1570746	ProbeID: 1570746	XM_941060.1	0.0133697	1.45408	0.000463385
	160021	ProbeID: 160021		0.00356201	1.39864	7.63e-05
	160079	ProbeID: 160079	NR_001565.1	0.000220622	1.62029	2.38e-06
	160575	ProbeID: 160575	XR_017397.1	0.0130799	-1.65761	0.000448075
	1690435	ProbeID: 1690435	XR_017565.2	0.00356601	-1.72779	7.65e-05
	1710192	ProbeID: 1710192	XR_038433.1	0.0174025	-2.18763	0.000681274
	1710349	ProbeID: 1710349	XM_942536.1	0.0133319	-1.3904	0.00046123
	1710594	ProbeID: 1710594	XM_001718563.1	0.0267791	-1.34756	0.0013249
	1980088	ProbeID: 1980088		0.0177468	-1.42233	0.000701892
	1980241	ProbeID: 1980241	XM_001126103.2	0.00388793	-1.50156	8.61e-05
	1990608	ProbeID: 1990608		0.0307216	1.43421	0.00163775
	2000367	ProbeID: 2000367	XM_937113.2	0.00154145	-1.88778	2.62e-05
	2030008	ProbeID: 2030008	XR_017667.1	0.0109393	-2.35078	0.000341284
	20441	ProbeID: 20441		0.00185289	1.62852	3.32e-05
	2060431	ProbeID: 2060431	XM_939353.1	0.00190395	-1.31958	3.44e-05
	2100577	ProbeID: 2100577	XR_039754.1	0.0075402	-1.52661	0.000205744
	2120040	ProbeID: 2120040	XM_940587.1	0.000241364	-1.69338	2.67e-06
	2120164	ProbeID: 2120164	XM_942165.1	0.000147752	-1.82219	1.49e-06
	2120703	ProbeID: 2120703	XR_017590.2	0.0031469	-1.57147	6.54e-05
	2140209	ProbeID: 2140209	XM_001131976.1	0.0275477	1.30866	0.00139631
	2140400	ProbeID: 2140400	XR_016140.2	0.00732142	-1.63219	0.000197332
	2190546	ProbeID: 2190546	XM_371273.3	0.00337039	-2.08986	7.17e-05
	2190630	ProbeID: 2190630	XR_019605.1	0.0498012	-1.5418	0.00336464
	2230767	ProbeID: 2230767	XR_016298.1	7.45e-05	-1.66714	6.58e-07
	2320291	ProbeID: 2320291	XM_942712.3	0.0278431	-1.36726	0.00142013
	2320634	ProbeID: 2320634	XM_001722500.1	4.3e-05	-1.34947	3.5e-07
	2320672	ProbeID: 2320672	XR_038223.1	0.000566577	-1.64815	7.51e-06
	2320709	ProbeID: 2320709	XR_016041.2	0.00368037	-1.58063	8e-05
	2340035	ProbeID: 2340035	XR_038490.1	0.0290824	-1.39339	0.00151228
	2340400	ProbeID: 2340400	XM_001726716.1	8.68e-09	-1.62981	2.96e-11
	2340471	ProbeID: 2340471	XR_019077.2	0.000390997	-1.46206	4.72e-06
	2340703	ProbeID: 2340703	XR_039042.1	0.0108969	-3.03929	0.000338715
	2340736	ProbeID: 2340736	XR_017589.2	0.00020022	-1.98086	2.11e-06
	2370167	ProbeID: 2370167	XM_001717333.1	0.000442342	1.70974	5.53e-06
	2370192	ProbeID: 2370192	XR_019580.2	0.00118596	-1.87143	1.84e-05
	2450519	ProbeID: 2450519	XR_039656.1	0.00317888	-1.61313	6.62e-05
	2470541	ProbeID: 2470541	NM_001089592.1	0.00118122	-1.3213	1.83e-05
	2470687	ProbeID: 2470687	XR_016424.2	0.000557209	-1.67435	7.34e-06
	2480132	ProbeID: 2480132	XR_001081.1	0.0125098	1.34697	0.00041928
	2480403	ProbeID: 2480403	XM_926623.1	0.000622404	-1.58151	8.41e-06
	2480711	ProbeID: 2480711	XM_937850.2	0.00201317	-1.41029	3.71e-05
	2490445	ProbeID: 2490445	XM_928427.1	0.0248918	-2.37267	0.00118276
	2490450	ProbeID: 2490450	XM_934176.1	0.00650059	-1.74251	0.000169152
	2510630	ProbeID: 2510630	XR_038568.1	0.000147752	-1.71603	1.48e-06
	2570286	ProbeID: 2570286	XM_938382.2	4.21e-05	-1.91341	3.41e-07
	2570463	ProbeID: 2570463	XM_001130874.1	0.0413415	-1.32368	0.00252715
	2600187	ProbeID: 2600187	XR_015391.1	0.000592184	-2.30684	7.91e-06
	2600608	ProbeID: 2600608	XM_941879.1	0.0086924	1.37596	0.00024735
	2600767	ProbeID: 2600767	XM_001724645.1	0.0147472	2.44119	0.000533298
	2640056	ProbeID: 2640056		0.0259337	1.31924	0.00126564
	2640255	ProbeID: 2640255	XM_935588.1	0.0419541	-1.48186	0.00258784
	2650091	ProbeID: 2650091	XR_037845.1	0.00259317	1.4461	5.16e-05
	2650400	ProbeID: 2650400	XM_944165.1	0.00549363	-1.70901	0.000134924
	2680612	ProbeID: 2680612	XR_019429.2	0.000205492	-1.9769	2.18e-06
	270102	ProbeID: 270102		0.0170372	1.32532	0.000656628
	2710689	ProbeID: 2710689	XM_001722821.1	0.0295688	1.32383	0.00155134
	2750575	ProbeID: 2750575		0.0207226	-1.80351	0.000886275
	2750685	ProbeID: 2750685	XR_017149.2	0.0154762	-2.96354	0.00057277
	2810050	ProbeID: 2810050	XR_038919.1	0.000225613	-1.45662	2.45e-06
	2810521	ProbeID: 2810521	XR_017675.2	0.0010477	-1.89646	1.58e-05
	2940066	ProbeID: 2940066	XM_928429.1	0.0136996	-1.55052	0.00047975
	2970326	ProbeID: 2970326	XM_929542.1	0.0116755	1.30889	0.000375851
	3060408	ProbeID: 3060408	XR_040322.1	0.0386127	-1.55036	0.00227355
	3120630	ProbeID: 3120630	XM_001720504.1	0.0217565	1.64383	0.000967993
	3130324	ProbeID: 3130324	XR_018133.2	0.000127373	-1.79954	1.25e-06
	3180131	ProbeID: 3180131	XM_933893.1	0.031387	-1.41298	0.00168262
	3190348	ProbeID: 3190348	XM_944816.1	0.0166168	-1.48102	0.000629759
	3360487	ProbeID: 3360487	XM_928267.2	0.0110614	1.34207	0.000347323
	3440670	ProbeID: 3440670	XM_377933.3	0.018885	-1.97271	0.000772898
	3450497	ProbeID: 3450497	XM_940713.1	0.000115371	1.30163	1.11e-06
	3450722	ProbeID: 3450722	XM_927280.1	0.00165452	-1.34026	2.86e-05
	3460553	ProbeID: 3460553	XM_495885.3	0.00411088	-1.51301	9.26e-05
	360154	ProbeID: 360154	XR_037282.1	0.00124433	-1.34256	1.98e-05
	3610053	ProbeID: 3610053	XM_001721819.1	0.00140326	-1.5433	2.3e-05
	3610373	ProbeID: 3610373	XM_001723702.1	0.0211492	-1.7018	0.000925116
	3610411	ProbeID: 3610411	XR_039193.1	0.00147594	-1.88925	2.49e-05
	3610475	ProbeID: 3610475	NM_001080499.1	0.00252249	-1.60099	4.98e-05
	3710603	ProbeID: 3710603	XR_017529.2	0.00135033	-1.94322	2.18e-05
	3840471	ProbeID: 3840471	XM_001128906.2	0.000177577	-1.92171	1.84e-06
	3840598	ProbeID: 3840598	XR_019563.2	0.0109923	-1.30517	0.00034375
	3850278	ProbeID: 3850278	XM_935589.1	0.000112299	-2.02837	1.07e-06
	3870452	ProbeID: 3870452	XR_018556.2	0.0243279	-1.36456	0.00114812
	3870470	ProbeID: 3870470	XR_015809.1	0.00873809	-1.40771	0.000249575
	3890747	ProbeID: 3890747	XR_017130.1	0.000637678	-2.45325	8.65e-06
	3940273	ProbeID: 3940273		0.012641	1.31767	0.00042582
	3990010	ProbeID: 3990010		0.00242666	1.56063	4.72e-05
	3990162	ProbeID: 3990162	XR_017343.2	0.00333126	-1.6956	7.04e-05
	3990672	ProbeID: 3990672	XR_038356.1	0.0020156	-1.61716	3.72e-05
	4010180	ProbeID: 4010180	XM_001718864.1	0.00109221	-2.47846	1.67e-05
	4010438	ProbeID: 4010438	XM_929895.1	0.0230757	-1.47142	0.00106167
	4010619	ProbeID: 4010619	XR_018010.2	0.0130432	-1.30095	0.000444212
	4040131	ProbeID: 4040131	XR_039057.1	0.00615374	-1.57159	0.000156739
	4040411	ProbeID: 4040411	XR_041708.1	0.0484757	-1.40646	0.00323134
	4040553	ProbeID: 4040553	XM_936248.1	0.016647	1.37811	0.000632313
	4060446	ProbeID: 4060446	XR_019269.1	0.0111284	-2.42105	0.000351395
	4150615	ProbeID: 4150615	XR_039018.1	0.0232437	-1.66484	0.00107235
	4220307	ProbeID: 4220307	XM_936731.1	0.00937027	-1.98818	0.000275133
	4230056	ProbeID: 4230056	XM_940702.1	0.000415466	1.73898	5.08e-06
	4250392	ProbeID: 4250392	XM_938790.2	0.00235078	-1.44345	4.52e-05
	4250446	ProbeID: 4250446	XR_017679.2	0.00120941	-1.71804	1.89e-05
	4290370	ProbeID: 4290370	XM_925973.2	0.00166609	1.41599	2.89e-05
	430398	ProbeID: 430398	XR_038857.1	0.0315571	-1.37005	0.00169475
	4390167	ProbeID: 4390167	XR_039577.1	0.00042841	-1.41471	5.32e-06
	4390709	ProbeID: 4390709	XM_001717161.1	3.13e-05	-1.54867	2.43e-07
	4480446	ProbeID: 4480446	XM_946378.3	0.00165263	-1.7296	2.86e-05
	450010	ProbeID: 450010	XR_016734.2	0.00463873	-1.33454	0.000107544
	4560669	ProbeID: 4560669	XR_038223.1	5.99e-05	-2.02845	5.12e-07
	4570301	ProbeID: 4570301	XR_042325.1	0.0010023	-1.65657	1.49e-05
	4570475	ProbeID: 4570475	XM_945192.1	8.22e-05	-1.93786	7.38e-07
	4570541	ProbeID: 4570541	XM_001721929.1	0.0111882	-1.38978	0.000354081
	4590576	ProbeID: 4590576	XR_038693.1	0.000222071	-1.58358	2.4e-06
	4610608	ProbeID: 4610608	XM_001129232.1	1.43e-05	1.89215	9.95e-08
	4670114	ProbeID: 4670114	XM_001133269.1	4.96e-07	5.79253	2.25e-09
	4670538	ProbeID: 4670538		0.049222	1.30339	0.00331694
	4730082	ProbeID: 4730082	XM_001129635.1	0.000466434	-1.60999	5.88e-06
	4760243	ProbeID: 4760243	XR_018923.1	0.0210798	-1.41709	0.000920296
	4780477	ProbeID: 4780477	XR_039282.1	0.000324051	-1.72536	3.79e-06
	4810725	ProbeID: 4810725	XM_001131246.2	0.0118862	-1.3033	0.000386215
	4830195	ProbeID: 4830195		0.00246494	1.3071	4.82e-05
	4830605	ProbeID: 4830605		0.0298711	1.32381	0.00157353
	4850494	ProbeID: 4850494	XR_016363.2	8.29e-13	3.50989	1.53e-15
	4880195	ProbeID: 4880195	XR_017665.2	6.99e-05	-2.00801	6.11e-07
	4890433	ProbeID: 4890433	XR_015990.2	0.00838474	-1.52216	0.000235694
	5050541	ProbeID: 5050541	XM_944104.2	3.11e-05	-1.57749	2.4e-07
	50646	ProbeID: 50646	XR_017586.2	0.00218794	-1.56186	4.16e-05
	5090382	ProbeID: 5090382	XR_038054.1	0.00638012	-2.0533	0.0001645
	5090484	ProbeID: 5090484	XM_945799.3	0.000404416	-2.67275	4.91e-06
	510053	ProbeID: 510053	XR_016115.2	4.49e-05	-1.96864	3.67e-07
	510397	ProbeID: 510397	XR_000900.1	6.56e-07	-2.13939	3.08e-09
	5130037	ProbeID: 5130037	NM_001014440.1	0.0143981	1.31679	0.000516405
	520603	ProbeID: 520603	XR_038712.1	0.00185289	-1.63377	3.32e-05
	520672	ProbeID: 520672	XR_038761.1	0.0106693	-1.41785	0.000328452
	5270735	ProbeID: 5270735	XM_001720172.1	3.92e-07	-1.93997	1.74e-09
	5290092	ProbeID: 5290092		0.00151157	1.33307	2.56e-05
	5340278	ProbeID: 5340278	XM_932991.1	0.00117103	1.67475	1.8e-05
	5360189	ProbeID: 5360189	XM_001726952.1	0.00962486	-1.61237	0.000285379
	5360307	ProbeID: 5360307	XM_941010.3	0.00139151	-1.6611	2.27e-05
	5390037	ProbeID: 5390037	XM_927451.2	0.0400093	-1.48608	0.00239788
	5390070	ProbeID: 5390070	XR_015950.1	0.0403479	-1.35355	0.00243187
	5420133	ProbeID: 5420133	XR_038738.1	0.000110369	-1.33032	1.04e-06
	5420136	ProbeID: 5420136	XR_018707.1	0.00175925	1.41046	3.11e-05
	5420162	ProbeID: 5420162	XR_018651.2	0.000235885	-1.33796	2.59e-06
	5490202	ProbeID: 5490202	XR_037673.1	0.000202796	-2.26351	2.15e-06
	5550113	ProbeID: 5550113	XR_039650.1	0.000771964	-1.57315	1.09e-05
	5570431	ProbeID: 5570431	XR_015346.1	2.82e-05	-1.98342	2.16e-07
	5570634	ProbeID: 5570634	XR_017498.2	0.000590568	-1.69586	7.88e-06
	5670497	ProbeID: 5670497	XR_016912.2	0.024899	-1.35833	0.00118404
	5690369	ProbeID: 5690369	XM_001719439.1	0.000147752	-2.22381	1.5e-06
	5690424	ProbeID: 5690424	XM_001722475.1	0.0456091	1.31166	0.00293367
	5720747	ProbeID: 5720747	XR_019588.1	6.64e-06	-1.81392	4.08e-08
	5720768	ProbeID: 5720768		0.00172306	-1.59844	3.02e-05
	580088	ProbeID: 580088	XR_017397.1	0.000240916	-1.76079	2.66e-06
	580626	ProbeID: 580626	XM_001719035.1	0.00118989	-1.75695	1.86e-05
	5810204	ProbeID: 5810204	XM_930551.1	2.67e-05	-1.74122	2.04e-07
	5820424	ProbeID: 5820424	XM_001726834.1	2.49e-18	4.09977	8.45e-22
	5860136	ProbeID: 5860136	XR_015301.2	1.98e-05	-2.55187	1.43e-07
	5870328	ProbeID: 5870328	XM_942424.2	0.0119434	-1.51012	0.000389928
	5890243	ProbeID: 5890243	XM_943105.1	0.0188286	1.30911	0.000769391
	5900241	ProbeID: 5900241	XR_037860.1	0.000101256	-1.68408	9.43e-07
	5900373	ProbeID: 5900373	XR_016945.2	0.0120673	-1.49438	0.000396783
	5910682	ProbeID: 5910682	XR_017483.2	0.0325021	-1.40349	0.00177591
	5960167	ProbeID: 5960167	XR_017252.1	0.000242769	-1.71951	2.7e-06
	60358	ProbeID: 60358	XR_041075.1	0.00031913	-1.37551	3.72e-06
	6040110	ProbeID: 6040110	XR_019567.2	0.00238994	-1.52519	4.61e-05
	6040195	ProbeID: 6040195	XR_019580.1	0.0132222	-1.4786	0.000456313
	610767	ProbeID: 610767	XR_039407.1	0.0131475	-1.38551	0.000452065
	6180095	ProbeID: 6180095	XM_001724847.1	0.00324786	-2.18869	6.82e-05
	6200154	ProbeID: 6200154	XM_001713657.1	0.0029384	-1.48148	6.04e-05
	620403	ProbeID: 620403	NR_003133.1	7.77e-06	2.63942	4.92e-08
	620609	ProbeID: 620609	XM_939738.2	0.00277621	-1.79853	5.63e-05
	6220482	ProbeID: 6220482	XM_001133177.2	0.0119717	-2.09034	0.000391855
	6270121	ProbeID: 6270121	XM_944070.1	0.00388883	1.33904	8.62e-05
	6270193	ProbeID: 6270193	XM_001726973.1	0.00235078	1.62968	4.52e-05
	6280370	ProbeID: 6280370	XR_038043.1	0.0109091	-1.50221	0.000339762
	6280446	ProbeID: 6280446	XM_926370.1	0.020853	-1.83015	0.000898761
	6280717	ProbeID: 6280717	XM_001715717.1	0.00802409	-1.48475	0.000221898
	6290349	ProbeID: 6290349	XR_038221.1	0.00553413	-1.5023	0.00013656
	630035	ProbeID: 630035	NM_001093733.2	1e-05	-1.33359	6.59e-08
	630128	ProbeID: 630128	XR_038693.1	0.000621263	-2.83358	8.34e-06
	6330612	ProbeID: 6330612	XM_001720097.1	0.0389541	1.81055	0.00231199
	6350064	ProbeID: 6350064	XM_939484.3	0.00078221	-1.39328	1.12e-05
	6350075	ProbeID: 6350075	XM_001128698.1	0.00669298	-1.35443	0.000175427
	6420524	ProbeID: 6420524	XR_039149.1	0.00497549	-2.04847	0.000118261
	6420603	ProbeID: 6420603	XR_039376.1	0.00225224	-1.48451	4.29e-05
	6450524	ProbeID: 6450524	XM_929340.3	0.0113431	-2.20641	0.000360176
	6480072	ProbeID: 6480072	XM_001724221.1	0.0101592	1.74953	0.000308233
	650044	ProbeID: 650044	XM_001713656.1	0.000201768	-1.53215	2.13e-06
	650685	ProbeID: 650685	XM_001723015.1	0.0492079	-1.40663	0.00331206
	6520273	ProbeID: 6520273	XR_016632.2	0.0240377	-1.58434	0.00112476
	6520553	ProbeID: 6520553		0.0491548	1.36507	0.00330302
	6550092	ProbeID: 6550092	XR_016557.2	1.13e-05	-1.85083	7.52e-08
	6550674	ProbeID: 6550674	XM_001126211.1	0.000242769	-1.32137	2.69e-06
	6580017	ProbeID: 6580017	XM_001717156.1	5.13e-07	-1.53044	2.37e-09
	6580368	ProbeID: 6580368	XM_001724792.1	0.00699557	-1.52592	0.000185693
	6580605	ProbeID: 6580605	XR_019565.2	0.00086453	-1.67689	1.26e-05
	6590446	ProbeID: 6590446	XM_940278.1	4.3e-05	-3.22159	3.49e-07
	6620563	ProbeID: 6620563	XR_038543.1	0.045702	-1.32692	0.00294062
	6620730	ProbeID: 6620730	XM_001723814.1	0.0102331	-1.55071	0.000311776
	6760286	ProbeID: 6760286		1.98e-05	1.35616	1.43e-07
	6760386	ProbeID: 6760386	NR_015451.1	0.0110987	-1.3737	0.000349192
	6860162	ProbeID: 6860162	XM_498969.2	1.53e-07	2.19641	6.23e-10
	6860180	ProbeID: 6860180	XM_001128283.1	2.9e-16	2.52054	2.58e-19
	6860240	ProbeID: 6860240		0.0036683	-2.19712	7.95e-05
	6860242	ProbeID: 6860242	XR_015564.1	0.00467828	-1.50048	0.000109253
	6860593	ProbeID: 6860593		0.000299404	-1.37612	3.47e-06
	6900048	ProbeID: 6900048	XR_018923.1	0.0172598	-3.0276	0.000672397
	6900608	ProbeID: 6900608	XM_935998.3	0.00289347	-1.61857	5.93e-05
	6900762	ProbeID: 6900762	XR_037241.1	0.0257368	-1.30722	0.00125408
	6940605	ProbeID: 6940605		0.00187366	1.50086	3.38e-05
	6980133	ProbeID: 6980133		0.000235277	1.51409	2.57e-06
	6980482	ProbeID: 6980482	XM_001725425.1	0.0128432	-1.36101	0.000434805
	6980685	ProbeID: 6980685	XM_001128558.1	0.00159013	-1.44985	2.73e-05
	7000040	ProbeID: 7000040	XR_016041.2	0.00122227	-1.52522	1.93e-05
	7000228	ProbeID: 7000228	XR_018793.1	0.0182535	-1.35483	0.00073507
	7000274	ProbeID: 7000274	XM_929431.1	2.46e-06	-1.79607	1.33e-08
	70176	ProbeID: 70176	XR_039511.1	0.0147573	-1.56869	0.000533974
	70286	ProbeID: 70286	NM_001045548.1	0.0287031	-1.7555	0.0014847
	7050079	ProbeID: 7050079	XR_038568.1	1.74e-05	-1.99658	1.23e-07
	7050451	ProbeID: 7050451	XM_001725687.1	0.0416822	-1.45042	0.00256087
	7100400	ProbeID: 7100400	XR_039461.1	0.0032785	-1.32718	6.89e-05
	7150296	ProbeID: 7150296	XM_001720379.1	0.00290188	-2.21436	5.96e-05
	7320465	ProbeID: 7320465	XR_016732.2	0.000407467	-1.37805	4.95e-06
	7320722	ProbeID: 7320722	XR_015259.2	0.00172306	-1.61978	3.02e-05
	7330491	ProbeID: 7330491	XR_018036.2	0.00206028	-1.52382	3.84e-05
	7380243	ProbeID: 7380243	XM_001133059.1	0.00171761	1.5293	3e-05
	7550750	ProbeID: 7550750	XR_019595.2	0.0490334	-1.49076	0.00328682
	7560215	ProbeID: 7560215	XM_001723814.1	0.00104494	-2.44047	1.58e-05
	7570228	ProbeID: 7570228	XM_001724681.1	0.00220688	-1.92855	4.2e-05
	7570768	ProbeID: 7570768	XM_001715065.1	0.0209519	1.96759	0.000909389
	7650528	ProbeID: 7650528	XM_937285.1	0.0171606	1.33522	0.000666249
	830097	ProbeID: 830097	XR_039410.1	0.0242721	-1.41235	0.00114189
	830682	ProbeID: 830682	XM_937508.2	0.0176657	1.47617	0.00069618
	870019	ProbeID: 870019	XR_038426.1	0.000109139	-2.81001	1.03e-06
	870593	ProbeID: 870593	XM_208281.7	5.88e-05	-1.68741	5.02e-07
	870609	ProbeID: 870609	XR_017616.1	0.0187075	-1.82293	0.000760087
	940528	ProbeID: 940528	XM_939484.3	0.000560069	-1.38753	7.39e-06
	990717	ProbeID: 990717	XM_938166.3	0.0124674	1.51931	0.000416011
	1050039	PROSC	NM_007198.2	0.00934663	-1.49474	0.000273271
	5570445	PRR5	NM_001017529.1	2.3e-13	2.80391	3.85e-16
	6130630	PRR5	NM_001017530.1	2.23e-14	2.70361	3.26e-17
	460711	PRRC2C	NM_015172.3	0.0266116	-1.37108	0.0013121
	4040605	PSEN2	NM_012486.1	0.0115696	1.37724	0.00037062
	1110100	PSENEN	NM_172341.1	0.00299876	-1.31642	6.18e-05
	3420543	PSMA4	NM_002789.3	2.49e-07	1.66326	1.05e-09
	5080326	PSMA6	NM_002791.1	0.0011862	1.43382	1.84e-05
	2000445	PSMB10	NM_002801.2	1.49e-17	2.1708	6.95e-21
	3420632	PSMB8	NM_148919.3	0.000622402	1.66999	8.39e-06
	7210326	PSMB8	NM_004159.4	0.00202301	1.57699	3.73e-05
	1940180	PSMB9	NM_002800.4	0.0388773	1.70247	0.0023023
	5360646	PSMC4	NM_006503.2	0.0238043	-1.53043	0.000167146
	150544	PSMC4	NM_006503.2	0.00644747	-1.66552	0.00111131
	150047	PSME1	NM_006263.2	2.66e-10	1.70021	6.93e-13
	830403	PSME2	NM_002818.2	1.11e-05	1.82539	7.33e-08
	7320747	PSTPIP1	NM_003978.2	0.0322535	-1.37214	0.00175472
	6060332	PTBP1	NM_175847.1	0.00838474	1.31084	0.000235188
	6590324	PTDSS2	NM_030783.1	0.012377	-1.32711	0.000410638
	2940438	PTGER4	NM_000958.2	0.0137967	1.41956	0.000484612
	2260477	PTGS2	NM_000963.1	0.0448231	-2.13924	0.00286319
	1400025	PTOV1	NM_017432.3	0.0102598	-1.3322	0.000313022
	6980253	PTPLB	NM_198402.2	0.000245281	-1.37932	0.00107165
	4560270	PTPLB	NM_198402.2	0.0232393	-1.5658	2.73e-06
	3990136	PTPN12	NM_002835.2	0.027795	-1.52725	0.00141473
	2490240	PTPRE	NM_130435.2	0.0131922	-1.48563	0.000454176
	1510291	PTTG1	NM_004219.2	0.00721549	1.34038	0.000193865
	4250563	PUM2	NM_015317.1	0.0192113	-1.38211	0.000794793
	6400603	PVRIG	NM_024070.3	0.00894605	1.40999	0.000257977
	4890707	PVRL2	NM_002856.2	7.95e-06	1.75164	5.06e-08
	2760427	PYGL	NM_002863.3	0.00147594	-1.4456	2.48e-05
	5570139	QPCT	NM_012413.3	9.58e-14	-2.21794	1.48e-16
	2850021	QSOX1	NM_001004128.2	1.15e-05	-2.06091	7.69e-08
	3610112	RAB11FIP3	NM_014700.2	0.0487395	-1.39831	0.0032568
	7050136	RAB22A	NM_020673.2	0.00528991	-1.48898	0.000128577
	6560373	RAB24	NM_001031677.2	0.000100851	1.58856	9.37e-07
	7610167	RAB4B	NM_016154.2	0.0113431	1.42578	0.000360242
	2850626	RAB5B	NM_002868.2	0.00194697	-1.30934	3.56e-05
	7150678	RAB8A	NM_005370.4	0.0032262	1.53887	6.76e-05
	2940451	RAB9A	NM_004251.3	0.0156615	1.47688	0.000582941
	360221	RABGAP1L	NM_001035230.1	6.57e-07	2.14358	3.1e-09
	2370102	RAD9A	NM_004584.2	0.0137171	1.39918	0.000480945
	6860768	RAE1	NM_003610.3	0.0352219	-1.34413	0.00199261
	7000474	RALGAPA1	NM_194301.2	0.0255021	-1.49594	0.00123593
	2900292	RANGAP1	NM_002883.2	4.76e-05	1.57406	3.94e-07
	780050	RAP2A	NM_021033.5	0.0289998	-1.42768	0.00150614
	2650564	RARRES3	NM_004585.3	0.0040902	1.67349	9.2e-05
	2450400	RASGRP3	NM_170672.1	0.0274066	1.69727	0.00138284
	270026	RASSF1	NM_007182.4	0.0136202	-1.3518	0.000480935
	2940739	RASSF1	NM_170712.1	0.0137171	-1.50138	0.000475682
	5390095	RASSF2	NM_170773.1	0.000349055	-1.54661	3.02e-05
	1980059	RASSF2	NM_170774.1	0.00172306	-1.86193	4.12e-06
	5810176	RASSF5	NM_182664.2	0.00135052	-1.45014	2.19e-05
	2100292	RBBP7	NM_002893.2	0.03797	-1.45287	0.00221721
	5820753	RBCK1	NM_006462.3	1.26e-16	2.68401	1.04e-19
	2510523	RBCK1	NM_031229.2	6.62e-12	2.33354	1.47e-14
	4280669	RBL2	NM_005611.2	0.00933386	-1.79143	0.00027252
	10612	RBM17	NM_032905.3	0.0172508	-1.41752	0.000671681
	380682	RBM28	NM_018077.1	0.0187337	1.33305	0.000764324
	1240541	RBM4	NM_002896.1	0.0028607	-1.33092	0.000718192
	840544	RBM4	NM_002896.2	0.0180334	-1.93884	5.85e-05
	1710639	RBM4B	NM_031492.2	0.00841581	-1.31097	0.000236807
	2450554	RBPJ	NM_203284.1	0.00367112	-1.56504	7.97e-05
	2850551	RCAN1	NM_203417.1	0.000611374	-1.36799	8.18e-06
	1500168	RCN1	NM_002901.1	0.0251369	1.38283	0.00120759
	6960411	RCN2	NM_002902.1	0.0115246	-1.3575	0.000368693
	6110739	RDH14	NM_020905.1	4.14e-05	1.43695	3.34e-07
	4830338	REC8	NM_005132.2	0.00710726	1.442	0.000189649
	10008	RERE	NM_001042682.1	0.0330505	1.53628	0.00182259
	2650370	RFX5	NM_001025603.1	0.0170442	1.37221	0.000658223
	3180039	RGL1	NM_015149.3	3.47e-07	3.24699	1.52e-09
	4490176	RGS1	NM_002922.3	5.48e-05	2.59632	4.58e-07
	3830092	RGS10	NM_001005339.1	0.00650059	-1.34709	0.000106514
	1440209	RGS10	NM_001005339.1	0.00460523	-1.46309	0.000169102
	6650746	RHBDD2	NM_001040456.1	0.00102345	-1.47836	0.000520347
	510373	RHBDD2	NM_001040456.1	0.0144862	-1.65635	1.53e-05
	3420523	RHBDF2	NM_001005498.2	6.61e-05	1.68413	5.72e-07
	650750	RHBDF2	NM_001005498.2	0.0100793	1.38496	0.000304316
	5050519	RHOQ	NM_012249.3	0.0130759	-1.62714	0.00044644
	1230470	RHOU	NM_021205.4	0.0011862	-1.84097	1.84e-05
	6590445	RIN2	NM_018993.2	8.65e-06	3.52865	5.57e-08
	5560086	RIPK1	NM_003804.3	6.04e-10	2.01881	1.64e-12
	4150520	RIPK2	NM_003821.5	0.000160999	1.88868	1.65e-06
	620450	RNASEH2B	NM_024570.1	0.000688369	1.5331	9.47e-06
	5310673	RNASEH2CP1	XR_001434.1	0.0149554	1.36708	0.000542409
	2470484	RNASEK	NM_001004333.3	0.000120466	-1.56707	1.17e-06
	2850100	RNASET2	NM_003730.3	0.0408205	1.45301	0.00247614
	2120465	RNF114	NM_018683.3	8.27e-06	1.4375	5.29e-08
	3450041	RNF114	NM_018683.3	0.0131544	1.38384	0.000452583
	2630376	RNF135	NM_197939.1	0.0420973	1.31863	0.00260608
	990735	RNF149	NM_173647.2	3.9e-06	1.63271	2.21e-08
	130403	RNF19B	NM_153341.1	2.45e-05	1.94783	1.84e-07
	7400743	RNF213	NM_020954.2	3.37e-06	2.22882	1.86e-08
	7550008	RNF216	NM_207111.2	0.0377426	-1.33442	0.00219776
	2640471	RNF24	NM_007219.2	0.0213309	1.38522	0.000935653
	840482	RNF31	NM_017999.4	5.61e-06	1.57137	3.33e-08
	730543	RPAIN	NM_001033002.2	0.00787694	-1.41981	0.000216641
	4040100	RPL10A	NM_007104.4	0.00412346	-1.84866	9.31e-05
	6250408	RPL12P6	XR_016704.2	0.00360037	-1.81791	7.76e-05
	1940743	RPL13	NM_033251.1	0.000553673	-1.61831	7.27e-06
	6060356	RPL13A	NM_012423.2	2.78e-06	-1.76405	1.52e-08
	6840324	RPL13P5	NR_002803.1	0.00130215	-1.65788	2.08e-05
	1450390	RPL17	NM_001035006.1	8.13e-09	-1.47095	1.89e-08
	7040095	RPL17	NM_001035006.1	2.54e-07	-1.50696	1.08e-09
	2000593	RPL17	NM_000985.2	3.39e-06	-2.52188	2.75e-11
	4920070	RPL21	NM_000982.3	0.000139235	-1.75747	1.38e-06
	7380689	RPL22	NM_000983.3	0.00027774	-1.72606	3.18e-06
	4920408	RPL23A	NM_000984.5	0.0208648	-1.55068	0.000901553
	3130682	RPL23AP7	NR_000029.1	0.0210798	-1.48438	0.000919119
	1230309	RPL26	NM_000987.3	0.00468734	-1.34632	0.000109763
	1710369	RPL3	NM_001033853.1	0.000364732	-1.71707	4.33e-06
	4250445	RPL4	NM_000968.2	0.00011058	-1.91279	1.05e-06
	4890615	RPL6	NM_001024662.1	0.00124413	-1.3382	1.97e-05
	2680082	RPL7	NM_000971.3	9.15e-06	-1.81229	5.97e-08
	6130079	RPL7A	NM_000972.2	1.61e-05	-1.61979	1.13e-07
	1770609	RPL7L1	NM_198486.2	0.0268408	-1.3962	0.0013315
	1690577	RPL9	NM_001024921.2	0.00175549	-1.59175	3.1e-05
	3940370	RPLP0	NM_001002.3	1.14e-05	-2.21085	2.76e-05
	1470349	RPLP0	NM_053275.3	0.00160551	-2.76915	7.6e-08
	4850097	RPLP2	NM_001004.2	0.0168679	1.32423	0.00064749
	7100717	RPS15A	NM_001019.4	0.0218374	-1.46039	0.00097535
	460445	RPS17	NM_001021.3	2.4e-05	-1.61548	1.78e-07
	6590209	RPS19BP1	NM_194326.2	0.0267791	-1.31825	0.00132379
	5220037	RPS2	NM_002952.3	0.000100362	-1.79069	9.31e-07
	830066	RPS24	NM_033022.2	0.00123255	1.30651	1.94e-05
	6180039	RPS3	NM_001005.3	0.000541761	-1.52396	7.05e-06
	6380255	RPS3A	NM_001006.3	3.62e-05	-1.4021	2.86e-07
	6040563	RPS4X	NM_001007.3	0.000142349	-1.48309	0.00138719
	7510482	RPS4X	NM_001007.3	0.0274365	-1.77253	1.42e-06
	620754	RPS5	NM_001009.3	0.0055458	-1.42363	0.000137614
	6270546	RPS6	NM_001010.2	0.00699458	-1.49473	0.000185214
	6220438	RPS6KA5	NM_004755.2	0.0127682	1.40611	0.000430739
	6110129	RPS6P1	XR_039076.1	5.62e-05	-2.10463	4.72e-07
	5810129	RPS8	NM_001012.1	0.0472433	-1.3052	0.00310381
	6250097	RPS9	NM_001013.3	0.000190265	-1.55496	3.05e-06
	5900110	RPS9	NM_001013.3	0.000267885	-1.63882	1.99e-06
	3890408	RRBP1	NM_001042576.1	0.0121451	1.43759	0.000401399
	2850575	RRM1	NM_001033.2	0.00795565	-1.59843	0.000219479
	3360343	RSAD2	NM_080657.4	1.77e-14	12.5953	2.52e-17
	6370215	RSBN1	NM_018364.3	0.0425394	-1.45061	0.00264706
	6110209	RSU1	NM_012425.3	0.0116755	-1.40074	0.000375876
	6860193	RTN1	NM_021136.2	0.00145136	-1.45356	2.42e-05
	2470719	RTN3	NM_006054.2	0.000622402	-1.3914	8.39e-06
	1450427	RTP4	NM_022147.2	3.94e-13	3.02485	6.84e-16
	4780537	RUVBL2	NM_006666.1	0.0129941	-1.40038	0.000441564
	1510202	RWDD1	NM_001007464.1	0.00619385	-1.35902	0.000158285
	7000356	RXRA	NM_002957.3	2.39e-06	-2.34259	1.28e-08
	2490195	S100A10	NM_002966.1	0.0271685	-1.556	0.00135696
	1410221	S100A12	NM_005621.1	0.00562346	-2.26198	0.000140375
	3990458	S100A4	NM_019554.2	1.8e-12	-4.0205	7.67e-14
	5290270	S100A4	NM_019554.2	3.15e-11	-4.44847	3.61e-15
	5390220	S100A9	NM_002965.2	0.0415617	-1.7969	0.00255102
	4810768	S1PR1	NM_001400.4	0.00844052	-1.656	6.19e-06
	160754	S1PR1	NM_001400.3	0.000482121	-1.68942	0.000237681
	2680523	SAMD4A	NM_015589.3	6.27e-09	1.68852	2.08e-11
	1240142	SAMD9	NM_017654.2	6.36e-16	5.14307	6.33e-19
	3170136	SAMD9L	NM_152703.2	7.84e-22	7.00241	8.3e-26
	4390079	SAMSN1	NM_022136.3	0.01502	1.61795	0.000546663
	5490431	SAT1	NM_002970.1	4.18e-06	2.3982	2.39e-08
	1980762	SAT2	NM_133491.2	0.0353433	-1.36693	0.00200296
	3850767	SBK1	NM_001024401.2	2.45e-05	1.79593	1.83e-07
	4560170	SCAND1	NM_016558.2	0.00142605	-1.34585	2.36e-05
	3130465	SCAND2	NR_003654.1	0.0488051	1.31664	0.00326531
	4810435	SCARB2	NM_005506.2	0.00147594	1.97664	2.49e-05
	5260343	SCG5	NM_003020.1	0.000738657	-1.56389	1.04e-05
	7510537	SCO2	NM_005138.1	1.94e-07	2.03099	8.15e-10
	2030068	SCYL3	NM_020423.4	0.0182535	1.30977	0.000735025
	2690026	SDC2	NM_002998.3	0.0108969	-1.36785	0.00033867
	1980360	SDF4	NM_016547.1	0.00151157	-1.35324	9.98e-05
	3310167	SDF4	NM_016176.2	0.00436398	-1.70532	2.56e-05
	6200241	SDHC	NM_003001.2	0.011045	-1.38736	0.000346332
	10068	SDS	NM_006843.2	0.00171645	1.44173	2.99e-05
	3390021	SDSL	NM_138432.2	0.00543691	1.36376	0.000133071
	2850576	SEMA4A	NM_022367.2	0.000116201	1.95158	1.12e-06
	5700612	SEPHS1	NM_012247.3	0.0214747	-1.33663	0.000945722
	2970025	SEPW1	NM_003009.2	0.00588432	-1.51198	0.000148184
	1440243	SEPX1	NM_016332.2	0.0139402	1.40654	0.000493783
	6380484	SERPINA1	NM_001002235.1	0.00113893	-2.22454	4.78e-05
	730047	SERPINA1	NM_001002236.1	0.00245187	-2.57523	1.75e-05
	3190112	SERPINB1	NM_030666.2	0.0265705	1.56231	0.00130796
	2030309	SERPING1	NM_001032295.1	2.81e-11	3.6575	6.79e-14
	2940706	SETD3	NM_032233.2	0.000155421	-1.6824	1.59e-06
	4250601	SETX	NM_015046.5	0.0182042	1.37236	0.000726918
	6960379	SFRP1	NM_003012.3	0.0150754	1.30336	0.000550912
	2030324	SGK1	NM_005627.3	0.00011149	-2.34504	6.85e-07
	1410209	SGK1	NM_005627.3	1.33e-05	-2.47913	9.16e-08
	4390450	SGK1	NM_005627.2	7.7e-05	-2.49882	1.06e-06
	6280240	SH3BGRL3	NM_031286.3	1.64e-08	-2.13978	5.76e-11
	6020152	SH3KBP1	NM_031892.1	0.0004198	-1.38735	0.00225973
	3450059	SH3KBP1	NM_031892.1	0.0384472	-1.39203	5.15e-06
	2490309	SH3TC1	NM_018986.3	0.0152559	-1.34309	0.000561383
	160731	SHISA5	NM_016479.3	0.0100349	1.34794	0.000301912
	2850435	SIAH1	NM_001006610.1	0.00152425	-1.44115	2.59e-05
	4890328	SIDT2	NM_001040455.1	0.00691859	1.41061	0.000182959
	1400593	SIGLEC14	NM_001098612.1	0.0132116	1.706	0.000455389
	5550673	SIVA1	NM_006427.2	0.0366887	-1.35371	0.00210688
	7160360	SKAP2	NM_003930.3	0.000738657	-1.43681	1.04e-05
	5560541	SKIV2L	NM_006929.4	0.0266116	1.39657	0.00131224
	7200743	SLAMF6	NM_052931.3	0.00102934	1.49886	1.54e-05
	1450301	SLAMF6	NM_052931.3	0.00978742	1.33028	0.000291565
	4280497	SLAMF7	NM_021181.3	0.0020982	2.00329	3.94e-05
	780465	SLC11A1	NM_000578.3	8.95e-06	-3.53477	5.8e-08
	5900564	SLC16A6	NM_004694.3	5.76e-05	-1.72633	4.85e-07
	6420731	SLC20A1	NM_005415.3	0.000713287	-1.6308	9.89e-06
	6900440	SLC25A1	NM_005984.1	0.0401683	-1.34275	0.00241277
	2360392	SLC25A28	NM_031212.3	3.76e-17	2.48509	2.23e-20
	4040224	SLC25A3	NM_002635.2	0.00166242	-1.53407	2.88e-05
	620692	SLC25A42	NM_178526.1	0.0075263	-1.45853	0.000204556
	3800168	SLC2A3	NM_006931.1	2.55e-05	-1.79406	1.93e-07
	5860521	SLC30A1	NM_021194.2	0.0297441	1.38869	0.0015618
	4730634	SLC31A2	NM_001860.2	0.00976158	1.70682	0.000290175
	6510204	SLC35A1	NM_006416.3	0.0251911	-1.38882	0.00121179
	380189	SLC35A4	NM_080670.2	1.18e-05	1.51559	7.96e-08
	5290692	SLC35B1	NM_005827.1	0.00147594	-1.33553	2.49e-05
	5390403	SLC35E1	NM_024881.3	0.00180847	-1.34645	0.00213916
	990603	SLC35E1	NM_024881.4	0.0370225	-1.38486	3.22e-05
	380484	SLC36A4	NM_152313.2	0.0250949	-1.34734	0.00120132
	4860181	SLC38A5	NM_033518.1	5.19e-15	2.35856	6.27e-18
	2450725	SLC3A2	NM_001013251.1	0.00247257	-2.01714	4.85e-05
	2750128	SLC7A11	NM_014331.3	0.0438592	-1.61457	0.00277005
	3890709	SMAD7	NM_005904.2	0.00641141	-1.47424	0.000165746
	6860300	SMARCA4	NM_003072.2	0.00123421	-1.40221	1.95e-05
	3390689	SMCHD1	NM_015295.2	0.000866687	1.58136	1.27e-05
	6270706	SMG7	NM_173156.1	0.0237895	1.41359	0.00110911
	6760021	SNHG7	NR_003672.2	7.62e-06	-1.86791	4.81e-08
	1430670	SNRNP70	NM_003089.4	0.00620031	1.97115	0.000158582
	650301	SNRPF	NM_003095.2	0.000252685	-1.59242	2.82e-06
	4850133	SNRPN	NM_022806.2	0.000423129	-1.41192	0.00146548
	1740273	SNRPN	NM_022805.2	0.00382043	-1.53912	8.39e-05
	2480291	SNRPN	NM_022806.2	0.0284371	-1.79978	5.21e-06
	1050408	SNURF	NM_005678.3	0.00141074	-1.67686	2.32e-05
	3360634	SNX10	NM_013322.2	0.0109038	1.63228	0.000339364
	5550736	SNX2	NM_003100.2	0.0443437	1.32857	0.00281191
	2120500	SNX6	NM_152233.2	1.13e-11	2.09567	2.66e-14
	1990300	SOCS1	NM_003745.1	3.85e-05	1.84502	3.07e-07
	6770673	SOCS2	NM_003877.3	0.0191468	1.3538	0.000788883
	6940039	SORL1	NM_003105.3	0.000285942	-1.76317	3.29e-06
	7320139	SOX8	NM_014587.2	4.64e-06	1.69626	2.69e-08
	6650541	SP100	NM_001080391.1	7.51e-06	1.91429	4.72e-08
	1340491	SP110	NM_004510.2	1.23e-13	3.32107	1.97e-16
	3840593	SP110	NM_004510.2	9.11e-08	2.5773	3.61e-10
	1990397	SP110	NM_004510.2	1.82e-07	2.40717	7.5e-10
	5870184	SP110	NM_080424.1	0.0129749	1.60689	0.000440638
	6400681	SP140	NM_001005176.1	1.62e-14	2.40988	2.22e-17
	3140041	SP140	NM_007237.3	5.97e-08	1.85608	2.3e-10
	7380221	SPATS2L	NM_001100422.1	7.6e-12	3.20114	1.72e-14
	7200403	SPG21	NM_016630.3	0.0070828	-1.45307	0.000188651
	3840154	SPP1	NM_001040058.1	0.000218297	-1.3882	2.35e-06
	5700707	SPRED1	NM_152594.1	0.00707094	-1.5631	0.000188035
	6590575	SPRY2	NM_005842.2	0.0183137	-1.48304	0.00073866
	4290075	SRA1	NM_001035235.2	0.0273778	-1.32851	0.00137842
	4490133	SRSF8	NM_032102.2	0.0172899	-1.43256	0.00067442
	1230333	SS18	NM_005637.2	0.0376853	-1.31586	0.00219181
	4280041	SSR2	NM_003145.3	0.000325358	-2.50164	3.82e-06
	6860037	SSX4	XM_936387.1	0.00118791	1.31893	1.85e-05
	5260403	ST3GAL5	NM_001042437.1	0.000147752	1.71188	1.49e-06
	3890382	ST3GAL5	NM_001042437.1	0.0432326	1.30478	0.0027085
	2070735	STAG3L1	NM_018991.2	0.00642259	-1.36021	0.000166307
	3440441	STAG3L3	NM_001013739.2	0.027229	-1.51235	0.00136171
	5560221	STARD10	NM_006645.2	0.0392899	-1.31263	0.00234391
	2570079	STAT1	NM_139266.1	7.28e-13	5.04136	1.33e-15
	4810187	STAT1	NM_007315.2	9.63e-12	3.89507	2.22e-14
	1820750	STAT1	NM_007315.2	1.94e-07	3.55016	8.1e-10
	130519	STAT2	NM_005419.2	1.4e-20	5.54002	2.37e-24
	830424	STK38	NM_007271.2	0.0366887	-1.35248	0.00210744
	2060291	STOM	NM_004099.4	2.41e-05	2.2304	1.8e-07
	4200672	STRAP	NM_007178.3	0.00589245	-1.50538	0.000148712
	2570692	STT3A	NM_152713.2	0.00147594	-1.63936	2.48e-05
	7040315	STX16	NM_001001433.1	1.89e-07	1.72929	7.85e-10
	6450470	STX5	NM_003164.3	0.0112987	-1.47993	0.000358115
	2480487	STX6	NM_005819.4	0.00824101	-1.46126	0.000230143
	1440187	STYXL1	NM_016086.2	0.0123189	-1.34752	0.000407665
	4540543	SUPT3H	NM_181356.1	4.2e-09	1.85932	1.37e-11
	3170360	SYPL1	NM_006754.2	0.00147594	-1.49223	2.83e-06
	1190452	SYPL1	NM_182715.1	0.000252756	-1.58879	2.48e-05
	2760437	SYTL1	NM_032872.1	0.0294281	-1.32161	0.00154085
	2600682	SYTL3	NM_001009991.2	0.0268701	1.43412	0.00133493
	2940373	TACC1	NM_006283.1	0.000134585	-1.45165	1.33e-06
	6270138	TACSTD2	NM_002353.1	3.42e-05	-1.48098	2.68e-07
	6580075	TAF1D	NM_024116.2	0.0251731	-1.37264	0.00120986
	2340180	TAGLN2	NM_003564.1	0.0025461	-1.47676	5.05e-05
	7330392	TAP1	NM_000593.5	1.13e-13	3.54967	1.79e-16
	3940477	TAP2	NM_000544.3	0.000388337	2.00259	4.66e-06
	2650082	TAPBP	NM_003190.3	1.71e-12	2.14484	3.29e-15
	2230201	TARBP1	NM_005646.3	5.46e-07	1.97355	2.53e-09
	2750592	TATDN1	NM_032026.2	0.0110987	-1.39679	0.000349158
	1430647	TAX1BP3	NM_014604.2	0.0171634	-1.42342	0.000666827
	7160707	TBC1D14	NM_020773.1	0.0415617	-1.40716	0.0025507
	240019	TBC1D15	NM_022771.3	0.0498475	-1.34031	0.0033698
	3940390	TBXAS1	NM_001061.2	7.13e-05	-1.78295	6.25e-07
	1850300	TC2N	NM_152332.3	0.0190444	-1.36016	0.000781684
	160474	TCEAL8	NM_001006684.1	0.000332584	-1.3818	3.91e-06
	2340092	TCEB1	NM_005648.2	1.33e-06	-1.45491	6.67e-09
	3450707	TCF20	NM_181492.1	0.00672921	-1.38078	0.000176668
	7150433	TCTEX1D2	NM_152773.2	0.00127852	-1.49298	2.04e-05
	5310100	TDRD7	NM_014290.1	1.92e-12	3.05302	3.91e-15
	2370259	TECR	NM_138501.4	3.74e-10	-2.06396	9.91e-13
	5080543	TFPI2	NM_006528.2	0.0166706	-1.52755	0.000633821
	360377	TGFA	NM_003236.1	0.00290188	1.35095	5.96e-05
	5490070	TGFBR2	NM_001024847.1	0.0075263	-1.45057	0.000204607
	6370615	TGM1	NM_000359.2	1.17e-10	1.87271	2.94e-13
	5700672	TGOLN2	NM_006464.2	0.00828433	-1.44542	0.000231879
	6580370	THAP11	NM_020457.2	0.000127373	-1.3675	1.26e-06
	460286	THOC4	XM_001134346.1	0.0015635	-1.66496	2.67e-05
	2140176	THYN1	NM_199298.1	0.000991593	-1.55514	1.47e-05
	3120075	TIA1	NM_022173.1	3.92e-07	1.87979	1.74e-09
	3360291	TICAM1	NM_182919.1	0.0370074	1.36157	0.0021375
	3310376	TIMM10	NM_012456.2	0.00285346	1.84972	5.82e-05
	7650433	TIMP1	NM_003254.2	0.0292043	-1.59559	0.00152075
	1740471	TINF2	NM_012461.1	1.52e-05	1.50501	1.06e-07
	6860202	TKT	NM_001064.1	0.00984843	-1.47964	0.000294008
	6650433	TLN1	NM_006289.2	0.0438718	1.37887	0.00277332
	7200753	TLR7	NM_016562.3	0.0260985	1.43196	0.00127677
	3800706	TM4SF19	NM_138461.2	0.0170372	-1.88259	0.000657519
	650519	TMBIM6	NM_003217.2	0.0117259	-1.4904	0.000378748
	4070037	TMED10	NM_006827.5	0.0127682	-1.49784	0.000431202
	6270634	TMEM120A	NM_031925.1	0.00175001	-1.55416	3.08e-05
	2750600	TMEM126B	NM_018480.2	4.21e-07	1.62638	1.9e-09
	6100324	TMEM126B	NM_018480.2	0.0267791	1.35834	0.0013252
	4670414	TMEM140	NM_018295.2	5.11e-10	3.42153	1.37e-12
	2600324	TMEM147	NM_032635.2	0.0170372	-1.48049	0.000657595
	2940044	TMEM14B	NM_030969.2	0.00180165	-1.63624	3.21e-05
	3840167	TMEM14C	NM_016462.2	0.00285597	-1.756	5.84e-05
	7160088	TMEM14D	XM_928242.2	0.000259562	-1.83437	2.92e-06
	3130220	TMEM158	NM_015444.2	0.015211	-1.88997	0.000558123
	4610598	TMEM164	NM_032227.2	0.0253643	1.36867	0.00122549
	3850224	TMEM167A	NM_174909.3	0.00401764	-1.43394	8.96e-05
	6660307	TMEM187	NM_003492.2	3.69e-05	1.55859	2.94e-07
	5260059	TMEM187	NM_003492.1	0.0010389	1.43116	1.56e-05
	3360112	TMEM2	NM_013390.1	0.0040784	-1.59492	9.16e-05
	160070	TMEM204	NM_024600.2	0.00034699	-1.44392	0.00147606
	2850600	TMEM204	NM_024600.4	0.0285839	-1.63185	4.08e-06
	7210528	TMEM205	NM_198536.1	0.023819	-1.30272	0.0011125
	3460307	TMEM50B	NM_006134.5	0.0182118	-1.40414	0.000728864
	5050735	TMEM62	NM_024956.3	2.15e-12	2.14477	4.47e-15
	1710541	TMEM71	NM_144649.1	0.000721109	-1.52853	1e-05
	5220187	TMEM85	NM_016454.2	0.0363445	-1.33818	0.00208151
	1500041	TMEM93	NM_031298.2	0.0104215	-1.51543	0.00031972
	7650142	TMSB10	NM_021103.3	4.22e-06	1.60065	2.42e-08
	7050669	TMSB4X	NM_021109.2	0.00132237	1.34784	2.13e-05
	3890025	TMSL3	NM_183049.2	0.000851385	1.60553	1.24e-05
	4880324	TMX1	NM_030755.4	0.00213269	1.59584	4.02e-05
	610762	TMX2	NM_015959.1	0.0438677	-1.46891	0.00277151
	620484	TNFRSF13B	NM_012452.2	0.0294122	1.63333	0.00153752
	520066	TNFRSF18	NM_148902.1	0.000237128	-1.69571	2.61e-06
	870202	TNFSF10	NM_003810.2	1.41e-17	11.794	6.27e-21
	1090747	TNFSF12	NM_003809.2	0.016908	-1.38328	0.000649966
	6840020	TNFSF13B	NM_006573.3	2.68e-13	4.44497	4.59e-16
	4900435	TNFSF13B	NM_006573.3	2.72e-12	3.94052	5.7e-15
	610113	TNFSF14	NM_003807.2	0.000292945	-1.76313	3.39e-06
	1850482	TNK2	NM_005781.4	4.35e-16	3.20041	4.15e-19
	3460121	TOMM20	NM_014765.1	0.0147472	-1.59583	0.000532695
	3890255	TOP2B	NM_001068.2	5.7e-05	-1.75102	4.8e-07
	870601	TOPBP1	NM_007027.2	0.00826688	1.32231	0.000231216
	6180056	TOR1B	NM_014506.1	0.0247115	1.37529	0.00117093
	1940360	TPI1	NM_000365.4	0.0106393	-1.61531	0.000327304
	5290386	TPM3	NM_001043353.1	0.0228155	1.78474	0.00104148
	4760747	TPST1	NM_003596.2	0.0174025	-1.52503	0.00068187
	2630017	TPST2	NM_001008566.1	0.00725887	-1.35733	0.00179762
	5690347	TPST2	NM_001008566.1	0.0327686	-1.53902	0.000195185
	2360594	TPT1	NM_003295.2	0.0151262	-1.90419	0.00055309
	2650706	TRADD	NM_003789.2	5.96e-07	1.75439	2.78e-09
	1570129	TRAFD1	NM_006700.1	3.81e-19	3.97561	8.88e-23
	150400	TRANK1	NM_014831.1	1.43e-11	2.41598	3.39e-14
	3310091	TREM1	NM_018643.2	0.0272314	-1.60343	0.00136528
	1990630	TRIB3	NM_021158.3	0.0025461	-1.36174	5.04e-05
	6510373	TRIM16L	NM_001037330.1	0.0237157	2.40085	0.00110366
	6560075	TRIM21	NM_003141.3	9.82e-09	2.21145	3.37e-11
	5960747	TRIM22	NM_006074.3	7.13e-05	2.52521	6.28e-07
	6510196	TRIM24	NM_015905.2	0.00123421	-1.35338	1.95e-05
	5260612	TRIM25	NM_005082.4	1.15e-09	2.32505	3.4e-12
	6020463	TRIM26	NM_003449.3	4.57e-08	1.68428	1.73e-10
	3930377	TRIM38	NM_006355.2	0.0131194	1.53767	0.000450543
	1660010	TRIM5	NM_033034.1	0.0199212	1.50316	0.00084061
	2510239	TRIM56	NM_030961.1	0.0167026	1.51669	0.000636899
	940435	TRIM8	NM_030912.2	0.000465875	-1.56806	5.86e-06
	3130612	TRIP6	NM_003302.2	0.0124761	1.37442	0.000417118
	7210092	TRIT1	NM_017646.3	0.0454149	-1.30703	0.00291734
	5420398	TRMT112	NM_016404.1	0.0287178	-1.32149	0.00148785
	2510707	TRMT12	NM_017956.2	0.0292043	-1.33432	0.00152109
	4040373	TSC1	NM_000368.3	0.0383412	-1.36354	0.00225188
	5260754	TSC22D1	NM_006022.2	0.041371	-1.55835	0.00253231
	6350632	TSC22D3	NM_198057.2	0.0255598	-1.41504	0.0011278
	6350446	TSC22D3	NM_004089.3	0.0240918	-1.72764	0.00124128
	770575	TSPAN32	NM_005705.4	0.000543216	-1.67084	7.1e-06
	4220091	TSPO	NM_007311.3	1.31e-05	-1.68736	3.14e-05
	1230019	TSPO	NM_000714.4	0.00177132	-1.88275	8.99e-08
	6650743	TSPYL2	NM_022117.1	0.013314	-1.42472	0.000459763
	2230288	TST	NM_003312.4	0.0376849	-1.30016	0.00219099
	290343	TTC3	NM_003316.3	0.00158648	-1.49228	2.72e-05
	1450309	TTC38	NM_017931.1	0.000552582	1.54218	7.24e-06
	6040017	TTC38	NM_017931.2	0.00914245	1.50328	0.000265964
	2340477	TTC39B	NM_152574.1	0.000772752	1.48548	1.09e-05
	5340187	TUBA1A	NM_006009.2	0.0217813	1.35869	0.000970754
	6510176	TUBA1B	NM_006082.2	0.0130432	1.40898	0.000444787
	6100673	TUBA1C	NM_032704.3	0.000292726	1.55894	3.38e-06
	4760474	TUBA4A	NM_006000.1	0.0369768	-1.34891	0.00213103
	450292	TUBB2A	NM_001069.2	4.45e-06	1.75496	2.56e-08
	520255	TUBB6	NM_032525.1	9.26e-05	-1.35243	8.43e-07
	4290543	TXN	NM_003329.2	2.55e-05	2.01107	1.93e-07
	3940446	TXN	NM_003329.2	9.37e-05	1.94672	8.57e-07
	10746	TXNDC11	NM_015914.5	0.0319457	1.31236	0.00172813
	7160274	TXNDC12	NM_015913.2	0.00342593	-1.32928	7.3e-05
	1240440	TXNIP	NM_006472.2	0.0422567	1.32794	0.00262432
	2350504	TYMP	NM_001953.2	2.28e-09	2.84911	7.09e-12
	3460187	UAP1	NM_003115.3	0.0283403	-1.31	0.00145809
	6550358	UBA52	NM_003333.3	0.000560361	-1.54494	7.4e-06
	2850202	UBA7	NM_003335.2	1.13e-17	3.04703	4.79e-21
	2850112	UBAC1	NM_016172.2	0.0154358	-1.51951	0.000570946
	3830220	UBASH3A	NM_001001895.1	0.0136996	-1.44865	0.000479395
	6420605	UBD	NM_006398.2	0.00977086	1.31733	0.000290658
	4050070	UBE2E1	NM_003341.3	0.0055458	-1.50551	0.000137615
	5080020	UBE2J1	NM_016021.2	0.0483585	-1.40858	0.00321188
	2070170	UBE2L6	NM_004223.3	1.67e-16	3.87918	1.41e-19
	2140563	UBE4B	NM_006048.2	0.00894416	-1.41905	0.000257544
	5560482	UBQLN2	NM_013444.2	0.00117691	1.54499	1.81e-05
	6020246	UBXN11	NM_183008.2	0.00553413	-1.52806	0.000136607
	2120689	UBXN6	NM_025241.1	0.00575644	-1.50528	0.00014406
	6250767	UNC13D	NM_199242.2	0.0426123	1.37059	0.0026534
	4780612	UNC93B1	NM_030930.2	1.76e-15	3.23665	1.99e-18
	7400669	UNK	XM_940903.2	1.7e-06	1.79655	8.7e-09
	7570673	UPP1	NM_003364.2	0.00812467	-1.60282	0.00022573
	3830746	UQCRB	NM_006294.2	1.88e-06	-1.69015	9.85e-09
	1170600	UQCRC1	NM_003365.2	0.00307338	-1.36762	6.36e-05
	2710240	UQCRH	NM_006004.2	1.71e-06	-1.54409	8.82e-09
	4760020	UROD	NM_000374.3	0.0166754	-1.33634	0.000634801
	6330088	USF2	NM_207291.1	0.00119751	-1.73121	1.87e-05
	520484	USP15	NM_006313.1	0.00400723	1.37667	8.91e-05
	1740360	USP18	NM_017414.3	6.18e-17	5.44518	4.19e-20
	3780138	USP34	NM_014709.3	0.0373034	-1.30799	0.00216486
	6110020	USP41	XM_036729.5	0.000100128	1.65839	9.26e-07
	7400465	USP42	NM_032172.1	0.0249513	1.31872	0.00119128
	150131	UXT	NM_004182.2	0.000235277	-1.39985	2.57e-06
	4200575	VAMP2	NM_014232.1	0.00202951	-1.62302	3.76e-05
	2630195	VAMP5	NM_006634.2	3.96e-09	2.29439	1.28e-11
	6520066	VAMP7	NM_005638.3	0.0231864	-1.51886	0.00106872
	580465	VASH1	NM_014909.3	0.000215099	-1.45946	2.3e-06
	2320356	VASP	NM_003370.3	0.00101641	-1.68735	1.52e-05
	7000619	VAV1	NM_005428.2	0.000235277	-1.60577	2.58e-06
	5910113	VCAN	NM_004385.2	0.000764995	-2.36152	1.08e-05
	5890288	VEGFB	NM_003377.3	0.0170878	-1.3412	0.000660992
	2480170	VHL	NM_198156.1	0.0133855	-1.47101	0.00046477
	7050019	VIM	NM_003380.2	0.0285171	-1.60983	0.000367449
	830593	VIM	NM_003380.2	0.011501	-1.7144	0.00147081
	7100161	VNN2	NM_004665.2	0.00275012	-1.42986	5.55e-05
	3830647	VPS37B	NM_024667.1	0.0135305	1.3644	0.000471252
	6560484	VPS41	NM_014396.2	0.0220745	1.34462	0.000995503
	3710068	WARS	NM_173701.1	2.06e-07	3.48441	8.66e-10
	4860224	WARS	NM_004184.3	5.48e-08	3.43474	2.09e-10
	1660750	WBP5	NM_001006614.1	0.00409501	-1.32707	9.22e-05
	3400612	WDFY1	NM_020830.3	6.56e-06	2.07997	4.01e-08
	2030148	WDR54	NM_032118.2	2.44e-08	-1.8283	8.83e-11
	4120403	WDR61	NM_025234.1	0.0168387	-1.45178	0.000645985
	6860196	WIPF1	NM_001077269.1	0.00324	1.59651	6.79e-05
	1410075	WIPI2	NM_016003.3	0.000590568	-1.35409	7.88e-06
	450189	XAF1	NM_199139.1	1.77e-13	5.97743	2.9e-16
	7610440	XAF1	NM_199139.1	5.76e-05	3.21218	4.88e-07
	5690333	XPO1	NM_003400.3	0.000478971	1.41654	6.11e-06
	6420189	XPO6	NM_015171.2	0.00526306	1.39325	0.000127256
	1990487	XRN1	NM_019001.2	9.53e-17	3.20769	6.86e-20
	6380187	YBEY	NM_058181.1	0.023797	-1.36422	0.00111039
	5260537	YEATS2	NM_018023.3	2.1e-06	2.02251	1.11e-08
	4590494	YIF1A	NM_020470.1	0.0304874	-1.39929	0.00161632
	130750	YPEL3	NM_031477.4	0.00357274	-1.55655	7.68e-05
	6280040	YWHAG	NM_012479.2	0.00127758	-1.6882	2.04e-05
	4180468	ZBED1	NM_004729.3	0.00547485	1.39422	0.000134347
	4880010	ZBP1	NM_030776.1	1.49e-15	4.64583	1.65e-18
	7560273	ZBTB32	NM_014383.1	0.0161144	1.69848	0.000604575
	4810181	ZBTB42	NM_001137601.1	0.00200241	1.41128	3.68e-05
	3710243	ZC3HAV1	NM_024625.3	0.00780102	1.47738	0.000213561
	940338	ZCCHC9	NM_032280.1	0.00719565	-1.49301	0.00019318
	580204	ZDHHC12	NM_032799.4	0.0177587	1.31393	0.000703481
	3360619	ZFP106	NM_022473.1	0.00497549	-1.39353	0.000139363
	1010370	ZFP106	NM_022473.1	0.00560191	-1.45186	0.000118301
	5890241	ZFYVE26	NM_015346.2	0.0389541	1.40704	0.00231262
	3140543	ZMAT3	NM_152240.1	0.0297595	-1.36513	0.00156387
	2450131	ZMIZ1	NM_020338.2	0.00886656	-1.53421	0.000254558
	60672	ZNF217	NM_006526.2	0.0281804	-1.51542	0.0014458
	50193	ZNF318	NM_014345.1	0.0229395	-1.36188	0.00104939
	3440360	ZNF438	NM_182755.1	8.34e-05	1.43034	7.52e-07
	5490563	ZNF524	NM_153219.2	0.0038519	-1.4737	8.5e-05
	5360707	ZNF557	NM_001044387.1	0.0484757	-1.44355	0.00323003
	6330646	ZNF672	NM_024836.1	0.00401764	1.42931	8.97e-05
	4640333	ZNF76	NM_003427.3	0.00987663	1.3311	0.000295477
	5900112	ZNF830	NM_052857.2	0.0318661	-1.36418	0.00171775
	3800487	ZNFX1	NM_021035.2	1.02e-07	2.52706	4.1e-10
	4050673	ZNRD1	NM_170783.1	0.00429313	-1.33974	9.76e-05
	5260692	ZRSR2	NM_005089.1	0.0150096	1.70249	0.00054533

## Sheet: A PolyIC 6hrs
Adults polyIC 6hrs vs Lyovec only	ProbeID	SYMBOL	RefSeq_ID	adj.P.Val (FDR)	FC	P.Value
	1170647	ACADVL	NM_001033859.1	No genes within FDR 5%	1.30297	0.0136877
	6110672	ACP1	NM_001040649.1		-1.37039	0.00251
	6510072	ACTG1	NM_001614.2		-2.62801	0.00434955
	520040	AKIRIN1	NM_024595.1		1.36389	0.000371308
	2640088	ALDOA	NM_184041.1		-1.82401	0.0354737
	770730	ANXA2	NM_001002857.1		-1.59671	0.00891341
	1430136	ARF4	NM_001660.2		-1.33448	0.018761
	870324	ARHGEF1	NM_004706.3		1.3358	0.0178643
	2470603	ARID4B	NM_016374.5		1.38518	0.0358076
	130717	ARPC1B	NM_005720.2		-1.42699	0.0219583
	2600619	ARPC4	NM_001024960.1		-1.4293	0.0122142
	2060136	ATG4B	NM_178326.2		-1.30721	0.0232428
	3130092	ATP1B3	NM_001679.2		-1.38712	0.032283
	1010598	ATP5F1	NM_001688.4		-1.40616	0.0394458
	6110754	ATP5O	NM_001697.2		-1.30735	0.00137886
	2320110	ATP6V0E1	NM_003945.3		-1.40087	0.0105407
	2370703	BBX	NM_020235.3		1.45489	0.00690926
	6130020	BLZF1	NM_003666.2		1.42323	0.0355113
	4280193	C19orf6	NM_001033026.1		1.4519	0.00168489
	3800025	C2orf28	NM_080592.2		-1.302	0.0363847
	2680438	C2orf28	NM_080592.2		-1.34783	0.00112834
	1850040	C3orf34	NM_032898.2		1.3594	0.0471064
	6860228	C5orf41	NM_153607.1		1.30841	0.0489982
	5890736	CACYBP	NM_014412.2		-1.3182	0.0124641
	4860634	CCM2	NM_001029835.1		-1.35394	0.00183628
	450554	CCNL1	NM_020307.2		1.3121	0.00200665
	7160719	CCT7	NM_006429.2		-1.44907	0.0241144
	6220382	CD68	NM_001251.2		-1.3376	0.034794
	4040022	CD86	NM_175862.2		-1.30949	0.0256595
	5910445	CDAN1	NM_138477.2		1.30399	0.0465266
	6660382	CDKN1A	NM_000389.2		1.31568	0.034645
	130309	CDKN1B	NM_004064.2		-1.32141	0.0308349
	7400224	CDKN2AIPNL	NM_080656.1		1.43316	0.0286533
	5900332	CHMP1A	NM_002768.2		1.31918	0.00199322
	6450326	CHMP5	NM_016410.2		-1.39817	0.0236101
	240437	CIDECP	XR_000206.4		-1.35528	0.0165168
	4490528	CKAP4	NM_006825.2		1.3034	0.0438341
	5490341	CLEC2D	NM_013269.3		-1.42532	0.0498655
	4050202	CLEC4A	NM_194448.1		-1.37444	0.0402161
	5900600	CNBP	NM_003418.1		-1.64423	0.0106586
	4070088	CNIH	NM_005776.2		-1.32602	0.0429691
	3120767	CNIH	NM_005776.2		-1.36102	0.0176215
	6180246	COX7A2L	NM_004718.2		-1.40751	0.00176362
	1340358	CREB1	NM_004379.2		1.30804	0.0441897
	840717	CTSL1	NM_001912.3		-1.43972	0.0264961
	7320288	CXCR4	NM_003467.2		-2.2655	0.0119563
	160132	DDX39B	NM_080598.4		1.40988	0.00453753
	2640408	DENND5A	NM_015213.2		1.3377	0.0482115
	2070373	DENND5A	NM_015213.2		1.32935	0.0356918
	5670435	DMC1	NM_007068.2		1.38415	0.0461627
	4640402	DUXAP3	NR_002220.1		1.39432	0.0427097
	7210224	DYNLRB1	NM_014183.2		-1.34214	0.0195294
	6580369	DYNLRB1	NM_014183.2		-1.39456	0.00437352
	3780246	EEF1B2	NM_001959.3		-1.3415	0.019642
	2120079	EIF2AK2	NM_002759.1		1.5572	0.0219488
	290468	EIF2C2	NM_012154.2		1.50266	0.00187004
	1980564	EIF3M	NM_006360.3		-1.57174	0.00937886
	4290446	EIF4G2	NM_001418.3		-1.30425	0.0120615
	1850414	EIF5A	NM_001970.3		-1.34041	0.0157668
	2000440	ENSA	NM_207168.1		-1.40668	0.00377604
	4200437	ENSA	NM_207043.1		-1.47254	0.00524263
	1010296	ERAP2	NM_022350.1		1.33895	0.0434131
	830730	ERP29	NM_006817.3		-1.37349	0.0148429
	4590224	EVI2A	NM_014210.2		-1.38112	0.021021
	4540600	FAM115A	NM_014719.1		1.30445	0.0394002
	6130730	FAM96A	NM_032231.4		-1.35179	0.00268793
	4560746	FCAR	NM_133271.1		-1.61485	0.00411024
	5560471	FCAR	NM_133280.1		-1.67215	0.00241106
	6250242	FLNA	NM_001456.2		1.30312	0.0322222
	7160239	FOSB	NM_006732.1		1.31213	0.0144277
	2370494	FUBP3	NM_003934.1		-1.38422	0.0410375
	1170706	GABPB2	NM_144618.1		1.36201	0.0102545
	6370270	GJC1	NM_005497.3		1.30366	0.0274645
	4590228	GLRX	NM_002064.1		-1.37218	0.0241755
	4780470	HCG2P7	NR_001318.1		1.3981	0.0210297
	4610189	HERPUD1	NM_001010990.1		-1.37119	0.0313894
	7400286	HMGA1	NM_145899.1		1.33378	0.00826287
	4050541	HMGN2	NM_005517.2		-1.35043	0.0209891
	7000463	HNRNPK	NM_031263.2		-1.56946	0.0238034
	2600747	IFIT2	NM_001547.4		1.92676	0.0111962
	1500280	IFIT3	NM_001031683.1		1.81521	0.0254918
	2120544	IMP3	NM_018285.2		-1.34782	0.00454602
	6400176	IRF7	NM_004029.2		1.48346	0.0142295
	1470382	IRF7	NM_004029.2		1.44412	0.0229605
	360373	ITPK1-AS1	NR_002808.1		1.33205	0.0288167
	7000064	KCNH6	NM_030779.2		1.39859	0.0232116
	5570593	KIAA1751	NM_001080484.1		1.48593	0.0121296
	4040097	KLF6	NM_001300.4		1.61609	0.0101927
	360110	KLF6	NM_001008490.1		1.60747	0.0199206
	10152	LOC100128266	XR_038984.1		-1.32848	0.024303
	780170	LOC100128505	XM_001723239.1		1.41233	0.0107937
	6060014	LOC100132247	NM_001135865.1		1.47241	0.0022239
	5260132	LOC100190938	NR_024462.1		1.41034	0.0122043
	2480041	LOC148430	XR_038750.1		-1.42491	0.0363798
	2070324	LOC285741	XR_017420.2		-1.79625	0.0142514
	6650035	LOC338758	XM_931359.2		1.39685	0.0122433
	1740673	LOC399942	XM_934471.1		-1.3482	0.014147
	6520035	LOC402112	XR_019262.2		-1.5532	0.0428676
	6130259	LOC402644	XM_938297.1		-1.47084	0.0458591
	3520603	LOC440311	XR_038867.1		-1.39796	0.0361138
	270747	LOC440353	NR_002603.1		1.44746	0.00139076
	4180563	LOC613037	NR_002555.2		1.65835	0.000158785
	2760189	LOC613037	NR_002555.2		1.39627	0.00614042
	1230022	LOC642817	XR_018564.1		-1.74634	0.00365283
	4880477	LOC643031	XM_926402.1		1.56815	0.00373224
	1410333	LOC643668	XR_019339.1		-1.50416	0.0175557
	3400762	LOC643870	XM_927140.1		-1.3048	0.0420259
	2510022	LOC643997	XM_292963.6		-1.36413	0.024987
	1770470	LOC644063	XR_016547.1		-1.42209	0.0328193
	2970561	LOC644877	XR_038951.1		-1.31975	0.0217966
	4390315	LOC645436	XM_928473.1		-1.90999	0.0156943
	6110673	LOC645691	XM_928701.3		-1.66346	0.036421
	1940709	LOC645895	XM_928866.1		1.33879	0.00637567
	1980424	LOC647349	XR_019572.1		-1.34353	0.000747501
	4210315	LOC653566	XM_934796.2		-1.34395	0.0282013
	1990328	LOC728732	XR_015658.2		-1.50079	0.0378242
	1990553	LOC728888	XR_015889.1		1.35949	0.00425716
	2320731	LOC729324	XR_041500.1		1.32531	0.00570126
	6980601	LOC729978	XM_001723016.1		1.68298	0.0001391
	3400754	LRRFIP1	NM_004735.2		1.39827	0.0287177
	7320551	LYN	NM_002350.1		1.52125	0.0128262
	5690411	MAFF	NM_012323.2		1.36141	0.0152481
	5270575	MAPK8IP3	NM_001040439.1		1.3099	0.0108512
	6250373	MAT2B	NM_013283.3		-1.3395	0.00367557
	7380100	MCL1	NM_021960.3		-1.32435	0.0418285
	1090646	METTL21A	NM_145280.3		1.41388	0.014089
	3800551	MICAL1	NM_022765.2		1.42473	0.00345475
	6510435	MORF4L2	NM_012286.1		-1.31709	0.0115234
	520521	MRPL20	NM_017971.2		-1.33345	0.0171292
	3450195	MYO1G	NM_033054.1		1.3288	0.0148086
	6380082	NAA20	NM_181528.2		-1.34087	0.0196379
	3060523	NAMPT	NM_005746.2		-1.65491	0.0447021
	5310044	NBPF20	NM_001037675.1		1.6829	0.0381393
	780626	NBPF3	NM_032264.2		1.30196	0.0180694
	4180204	NCOR2	NM_001077261.1		1.31736	0.00887999
	7400626	NFKB1	NM_003998.2		1.37779	0.00205034
	3310615	NFKB2	NM_002502.3		1.34298	0.00120509
	1710504	NFKB2	NM_001077493.1		1.31885	0.012074
	6400364	NR4A2	NM_006186.2		1.31728	0.011283
	6290747	NRGN	NM_006176.1		1.40651	0.0412671
	4390546	NSA2	NM_014886.3		-1.44614	0.00169377
	5490356	NXF1	NM_001081491.1		1.56818	6.48e-05
	4850497	NXF1	NM_006362.4		1.38743	0.000440764
	4810739	OCIAD1	NM_001079842.1		1.39094	0.038858
	3170274	OSBPL8	NM_020841.4		1.3532	0.00369272
	3450608	OSTC	NM_021227.2		-1.49217	0.00014594
	6860452	PDCD2	NM_002598.2		-1.31832	0.0296935
	3940592	PGAM1	NM_002629.2		-1.50362	0.0377323
	450598	PHF5A	NM_032758.3		-1.31575	0.0166448
	1240136	PI4KAP2	NM_199345.3		1.30752	0.0078149
	4850138	POTEF	NM_001099771.1		1.31831	0.00351514
	3450220	PPP1R12C	NM_017607.2		1.4732	0.00123501
	5820020	PRDX3	NM_006793.2		-1.33671	0.039034
	5960343	PRIC285	NM_033405.2		1.46372	0.0325234
	1010082	ProbeID: 1010082			-1.55188	0.00170356
	1230278	ProbeID: 1230278	NM_001018059.2		1.4447	0.000337229
	1260156	ProbeID: 1260156	XM_942669.1		-1.44521	0.00303945
	1300215	ProbeID: 1300215	NM_001139505.1		-1.34701	0.00022985
	130142	ProbeID: 130142	XM_944429.1		-1.3312	0.009775
	1440121	ProbeID: 1440121	XM_928934.1		-1.3859	0.0328643
	1450674	ProbeID: 1450674	XR_015150.1		-1.30964	0.0198019
	1710192	ProbeID: 1710192	XR_038433.1		-1.62207	0.0337089
	1980241	ProbeID: 1980241	XM_001126103.2		-1.31406	0.00747691
	2000025	ProbeID: 2000025	XR_018316.1		-1.61482	0.0168079
	2120164	ProbeID: 2120164	XM_942165.1		-1.46845	0.0016331
	2120377	ProbeID: 2120377	XM_001723189.1		-1.32935	0.0455715
	2140400	ProbeID: 2140400	XR_016140.2		-1.33089	0.0274938
	2190546	ProbeID: 2190546	XM_371273.3		-1.68597	0.00437715
	2340703	ProbeID: 2340703	XR_039042.1		-2.16227	0.0119666
	2340736	ProbeID: 2340736	XR_017589.2		-1.45011	0.00814905
	2370192	ProbeID: 2370192	XR_019580.2		-1.44164	0.0107698
	2510630	ProbeID: 2510630	XR_038568.1		-1.33587	0.00801519
	2570286	ProbeID: 2570286	XM_938382.2		-1.378	0.00927306
	2650400	ProbeID: 2650400	XM_944165.1		-1.51512	0.00281355
	2680612	ProbeID: 2680612	XR_019429.2		-1.45093	0.00796375
	2750575	ProbeID: 2750575			-1.43531	0.039384
	2750685	ProbeID: 2750685	XR_017149.2		-2.26131	0.00909272
	2850400	ProbeID: 2850400	XM_933834.2		1.58547	0.000855823
	2900270	ProbeID: 2900270	XR_015449.2		1.30488	0.0240493
	290095	ProbeID: 290095	XM_001721430.1		1.42371	0.0124215
	290326	ProbeID: 290326	XM_926688.1		-1.7194	0.000213044
	3180131	ProbeID: 3180131	XM_933893.1		-1.32467	0.0102094
	3180609	ProbeID: 3180609	NR_003286.1		2.71098	0.0270803
	3460553	ProbeID: 3460553	XM_495885.3		-1.52944	6.18e-05
	3520315	ProbeID: 3520315	XR_015517.2		1.32567	0.0234957
	3610373	ProbeID: 3610373	XM_001723702.1		-1.45741	0.0179105
	3610411	ProbeID: 3610411	XR_039193.1		-1.60864	0.00142285
	3710603	ProbeID: 3710603	XR_017529.2		-1.48337	0.0102302
	3840471	ProbeID: 3840471	XM_001128906.2		-1.52175	0.00173138
	3850278	ProbeID: 3850278	XM_935589.1		-1.52289	0.00293464
	3870332	ProbeID: 3870332	XM_001128458.2		1.31025	0.0188049
	3930707	ProbeID: 3930707	XM_294473.2		-1.44989	0.0046716
	4010180	ProbeID: 4010180	XM_001718864.1		-2.00474	0.00083802
	4040307	ProbeID: 4040307	XR_015567.2		-1.41421	0.003684
	4040519	ProbeID: 4040519	XR_015606.1		-1.3533	0.0115126
	4180180	ProbeID: 4180180	XM_001721634.1		1.31063	0.0192723
	4220110	ProbeID: 4220110	XM_936518.1		-1.54336	0.0117964
	4220307	ProbeID: 4220307	XM_936731.1		-1.49731	0.0302256
	4250446	ProbeID: 4250446	XR_017679.2		-1.37507	0.0102733
	4280044	ProbeID: 4280044	XR_038433.1		-1.63385	0.0294363
	4480446	ProbeID: 4480446	XM_946378.3		-1.35068	0.0191661
	4480707	ProbeID: 4480707	XM_927767.2		-1.43288	0.00646694
	450382	ProbeID: 450382	XR_018937.2		-1.45587	0.0116599
	4560669	ProbeID: 4560669	XR_038223.1		-1.64971	0.000287108
	4570301	ProbeID: 4570301	XR_042325.1		-1.34907	0.00880076
	4570475	ProbeID: 4570475	XM_945192.1		-1.30304	0.0404603
	4730025	ProbeID: 4730025	XM_292085.2		-1.39834	0.0241048
	4760754	ProbeID: 4760754	XR_038720.1		-1.47453	0.0486574
	510053	ProbeID: 510053	XR_016115.2		-1.59682	0.00032956
	5390037	ProbeID: 5390037	XM_927451.2		-1.38424	0.0122792
	540451	ProbeID: 540451	XM_060417.3		-1.39247	0.000961743
	5570634	ProbeID: 5570634	XR_017498.2		-1.33583	0.0122104
	5670445	ProbeID: 5670445	XM_927955.1		-1.44297	0.00282072
	5690369	ProbeID: 5690369	XM_001719439.1		-1.75065	0.000590426
	5860136	ProbeID: 5860136	XR_015301.2		-1.52554	0.013915
	6020743	ProbeID: 6020743	XM_001720253.1		1.44169	0.0114612
	6040110	ProbeID: 6040110	XR_019567.2		-1.32232	0.0061827
	60753	ProbeID: 60753	XR_037241.1		1.31881	0.0474416
	6130446	ProbeID: 6130446	XR_015684.1		-1.39331	0.0113816
	6180095	ProbeID: 6180095	XM_001724847.1		-1.63581	0.0110409
	620609	ProbeID: 620609	XM_939738.2		-1.48699	0.00574867
	630128	ProbeID: 630128	XR_038693.1		-1.6176	0.0347697
	6450524	ProbeID: 6450524	XM_929340.3		-2.08775	0.000876047
	6510246	ProbeID: 6510246	XR_018923.1		-1.71705	0.0302573
	6580544	ProbeID: 6580544	XM_927868.1		-1.54029	0.0112737
	6590446	ProbeID: 6590446	XM_940278.1		-1.81878	0.00719776
	6650228	ProbeID: 6650228	XM_941950.2		-1.39935	0.00628339
	6840477	ProbeID: 6840477			1.36262	0.0142171
	6860240	ProbeID: 6860240			-1.66337	0.00963399
	6900048	ProbeID: 6900048	XR_018923.1		-2.49578	0.004738
	70176	ProbeID: 70176	XR_039511.1		-1.34439	0.0213575
	70286	ProbeID: 70286	NM_001045548.1		-1.78016	0.00113881
	7050079	ProbeID: 7050079	XR_038568.1		-1.43237	0.00449507
	7560215	ProbeID: 7560215	XM_001723814.1		-2.03811	0.000494884
	870019	ProbeID: 870019	XR_038426.1		-1.71771	0.00850189
	870037	ProbeID: 870037	XM_932044.1		1.34715	0.00940201
	1430059	PRRC2A	NM_080686.2		1.30679	0.00142629
	6180440	PSMC4	NM_006503.2		-1.33518	0.0132561
	5360646	PSMC4	NM_006503.2		-1.33666	0.00936619
	150544	PSMC4	NM_006503.2		-1.53941	0.00558889
	990184	PSMD6	NM_014814.1		-1.36466	0.0256141
	840544	RBM4	NM_002896.2		-1.44289	0.0234227
	3130072	RHOT2	NM_138769.1		1.35366	0.00369039
	2750050	RNY5	NR_001571.2		1.31139	0.000862293
	4040100	RPL10A	NM_007104.4		-1.58382	0.00311198
	6860192	RPL12	NM_000976.2		-1.31853	0.0281549
	6250408	RPL12P6	XR_016704.2		-1.64865	0.000866995
	2000593	RPL17	NM_000985.2		-1.31008	0.0375483
	4920070	RPL21	NM_000982.3		-1.39392	0.00356351
	3130682	RPL23AP7	NR_000029.1		-1.35994	0.00938523
	1710369	RPL3	NM_001033853.1		-1.30187	0.0213475
	4640095	RPL9	NM_001024921.2		-1.30789	0.0119507
	1690577	RPL9	NM_001024921.2		-1.32703	0.00984839
	1470349	RPLP0	NM_053275.3		-1.51757	0.0219983
	7510482	RPS4X	NM_001007.3		-1.32946	0.0135666
	6110129	RPS6P1	XR_039076.1		-1.37987	0.0241533
	1240142	SAMD9	NM_017654.2		1.41527	0.0323057
	3170136	SAMD9L	NM_152703.2		1.39793	0.0298023
	6220112	SCARNA9	NR_002569.1		1.30327	0.0449713
	630167	SDCBP	NM_001007067.1		-1.59179	0.0476944
	5890242	SH3BGRL	NM_003022.1		-1.31473	0.0172171
	650446	SLC16A12	NM_213606.1		1.32769	0.0251181
	4040224	SLC25A3	NM_002635.2		-1.3112	0.00706528
	7320382	SLC38A1	NM_030674.3		1.36953	0.0452701
	1740136	SLC38A2	NM_018976.3		1.31001	0.00121653
	2450725	SLC3A2	NM_001013251.1		-1.58339	0.00689315
	1430670	SNRNP70	NM_003089.4		1.55148	0.013219
	3120133	SNRNP70	NM_003089.4		1.33266	0.0401826
	650301	SNRPF	NM_003095.2		-1.48234	6.29e-05
	460114	SNRPF	NM_003095.1		-1.48644	5e-06
	1570300	SPATA13	NM_153023.1		1.34083	0.0237152
	2470689	SPHK1	NM_021972.2		1.33763	0.0277729
	5900379	SRP14	NM_003134.2		-1.46327	0.00298185
	1300072	SRP14P1	NR_003273.1		-1.34242	0.0275485
	4280041	SSR2	NM_003145.3		-1.51116	0.0323876
	130519	STAT2	NM_005419.2		1.3337	0.0418125
	2600066	SUMO2	NM_001005849.1		-1.63263	0.00331823
	4670241	SYF2	NM_015484.4		-1.33838	0.000166969
	5900435	TAOK1	NM_020791.1		1.4527	0.000471758
	2650082	TAPBP	NM_003190.3		1.34872	0.000757262
	5090543	TBCD	NM_005993.4		1.5116	0.0163655
	70672	TCIRG1	NM_006053.2		1.32767	0.0125641
	2750424	TCP1	NM_030752.2		-1.35532	0.0168961
	460286	THOC4	XM_001134346.1		-1.36951	0.0083682
	7160088	TMEM14D	XM_928242.2		-1.32646	0.0251363
	1850482	TNK2	NM_005781.4		1.31434	0.0171574
	1940360	TPI1	NM_000365.4		-1.31999	0.0349197
	3400692	TPM3	NM_152263.2		-1.37737	0.0304848
	2360594	TPT1	NM_003295.2		-1.49892	0.0280914
	5260754	TSC22D1	NM_006022.2		-1.5775	0.0019347
	7510025	TSPAN3	NM_005724.4		-1.41189	0.00499371
	4490577	TUBA1A	NM_006009.2		-1.36798	0.0355354
	6580474	TUBB	NM_178014.2		-1.31027	0.0121226
	1050347	TUBB1	NM_030773.2		1.44862	0.0315461
	150288	UBA1	NM_003334.2		1.34225	0.00231966
	4050070	UBE2E1	NM_003341.3		-1.40298	0.00148061
	1240441	WASH3P	NR_003659.1		1.31847	0.0221841
	4860239	WDR1	NM_017491.3		-1.34955	0.0257099
	2230615	WSB1	NM_134265.2		1.44334	0.0316582
	2060037	ZBTB43	NM_014007.2		1.3027	0.00553039
	7610528	ZNF14	NM_021030.2		1.37557	0.0472427
	6520129	ZNF148	NM_021964.1		1.44865	0.00188801
	290600	ZNF738	XR_040185.1		1.38026	0.0455642
	2640619	ZNF91	NM_003430.2		1.61566	0.00139358

## Sheet: A polyIC 24hrs
Adults polyIC 24hrs vs Lyovec only	ProbeID	SYMBOL	RefSeq_ID	adj.P.Val (FDR)	FC	P.Value
	4890609	ABCD1	NM_000033.2	0.0470323	1.37885	0.000486943
	5220497	ACOT9	NM_001037171.1	0.000565059	1.7556	1.88e-06
	6110672	ACP1	NM_001040649.1	0.0256929	-1.47561	0.000212698
	6510072	ACTG1	NM_001614.2	0.00661958	-4.17469	3.27e-05
	2900450	ADAR	NM_001111.3	4.88e-12	2.28088	1.03e-15
	5490433	ADAR	NM_015840.2	0.00202165	1.70775	8.05e-06
	2140343	AGAP8	NM_001077686.1	0.0368939	1.36173	0.000358542
	6370500	AGRN	NM_198576.2	1.09e-05	1.76664	2.37e-08
	4640445	AIDA	NM_022831.2	0.00753891	1.39798	3.86e-05
	1260270	AIM2	NM_004833.1	0.028746	1.7925	0.000245276
	2640088	ALDOA	NM_184041.1	0.0339245	-2.84183	0.000314601
	450300	ANKFY1	NM_016376.3	5.84e-06	1.92984	1.2e-08
	770730	ANXA2	NM_001002857.1	0.0389589	-1.89848	0.000386859
	7400468	AP1G2	NM_003917.2	0.0177749	1.41373	0.000126074
	7330671	APOBEC3A	NM_145699.2	1.09e-05	4.07123	2.4e-08
	3370066	APOL2	NM_145637.1	0.00352974	1.56138	1.53e-05
	1570358	APOL2	NM_145637.1	0.00439402	1.49381	1.98e-05
	160561	ARHGAP17	NM_018054.4	0.024347	1.44695	0.000194339
	6250435	ARHGEF3	NM_019555.1	8.82e-05	1.75412	2.43e-07
	130717	ARPC1B	NM_005720.2	0.0144378	-1.8509	9.54e-05
	2060136	ATG4B	NM_178326.2	0.049417	-1.51306	0.000523278
	2060193	ATP13A1	NM_020410.1	0.0256929	1.46673	0.000212253
	6110754	ATP5O	NM_001697.2	0.0152084	-1.3885	0.000101752
	2370703	BBX	NM_020235.3	0.0152375	1.72644	0.000102915
	4900674	BST2	NM_004335.2	5.4e-10	2.72683	4.34e-13
	7330630	BTF3	NM_001207.3	0.00124233	-1.32896	4.63e-06
	160242	C13orf15	NM_014059.2	0.0360186	-1.5868	0.000340884
	130020	C14orf159	NM_024952.5	3.38e-06	1.93818	6.3e-09
	6560767	C17orf62	NM_001100408.1	0.0126966	1.46618	7.88e-05
	1470358	C19orf43	NM_024038.2	0.0108849	-1.40903	6.22e-05
	1070367	C19orf59	NM_174918.2	1.04e-05	-2.28545	2.22e-08
	4280193	C19orf6	NM_001033026.1	0.0244899	1.56035	0.000197035
	5220204	C19orf66	NM_018381.2	3.51e-09	2.61911	3.86e-12
	4780475	C1orf173	NM_001002912.3	5.98e-05	1.32666	1.57e-07
	7330523	C5orf39	NM_001014279.1	0.0191256	1.60355	0.000138489
	160333	C6orf192	NM_052831.2	2.34e-05	1.95332	5.69e-08
	5890736	CACYBP	NM_014412.2	0.0162968	-1.54227	0.000112139
	1450671	CARD11	NM_032415.2	0.00023801	1.59773	7.16e-07
	1500747	CBX7	NM_175709.2	0.0272481	-1.53655	0.000227303
	1230605	CCL13	NM_005408.2	1.53e-08	3.29513	2.01e-11
	780356	CCL24	NM_002991.2	1.29e-10	-3.3694	9.03e-14
	6620121	CCL8	NM_005623.2	3.73e-12	17.862	7.11e-16
	4860634	CCM2	NM_001029835.1	0.0138636	-1.46901	8.95e-05
	6380370	CCND3	NM_001760.2	0.00439242	1.39579	1.97e-05
	1110255	CCS	NM_005125.1	0.021585	-1.32944	0.000164066
	10142	CD164	NM_006016.3	0.000109751	1.72603	3.11e-07
	2760500	CD38	NM_001775.2	0.022656	1.63927	0.000175085
	2030767	CD48	NM_001778.2	0.0163517	1.33107	0.000112863
	2120707	CETN2	NM_004344.1	0.00485115	-1.43779	2.22e-05
	3370349	CFB	NM_001710.4	0.00753891	1.71915	3.86e-05
	1240593	CFLAR	NM_003879.3	0.013014	1.70975	8.27e-05
	3400450	CHKB	NM_005198.3	0.00172295	1.51419	6.6e-06
	4640703	CHMP5	NM_016410.4	0.0179286	1.48182	0.000127544
	3390017	CNDP2	NM_018235.1	0.00312054	1.56628	1.32e-05
	6180246	COX7A2L	NM_004718.2	0.0451087	-1.4687	0.000461296
	1170047	CRIP1	NM_001311.3	0.0299761	-1.52496	0.000264267
	6270553	CXCL10	NM_001565.2	1.18e-05	8.32658	2.61e-08
	1570661	CYP2J2	NM_000775.2	0.00117695	1.41953	4.26e-06
	4730703	CYTH1	NM_017456.2	0.0156711	1.3368	0.000106507
	4760703	DDX58	NM_014314.3	3.51e-09	2.20087	3.85e-12
	7610053	DDX60	NM_017631.4	0.000729916	1.87133	2.5e-06
	6510735	DDX60L	NM_001012967.1	4.85e-06	2.17571	9.55e-09
	3930731	DHRS7	NM_016029.1	0.0443551	-1.36275	0.000451678
	3930681	DHX58	NM_024119.2	8.44e-10	2.91356	7.68e-13
	1980632	DNAJA1	NM_001539.2	0.0129199	1.43644	8.15e-05
	1260162	DNMT1	NM_001379.1	0.00375482	1.48246	1.65e-05
	3990598	DRAP1	NM_006442.2	2.77e-13	2.3361	3.52e-17
	6350634	DYNLT1	NM_006519.1	4.99e-05	1.81647	1.27e-07
	6400647	EHD4	NM_139265.2	3.41e-06	1.98089	6.51e-09
	6060414	EIF1B	NM_005875.2	0.0375692	-1.37343	0.000365964
	2120079	EIF2AK2	NM_002759.1	6.83e-10	4.50947	5.93e-13
	7210082	EIF3F	NM_003754.2	0.00513841	-1.48257	2.37e-05
	2190221	EIF3L	NM_016091.2	0.0299919	-1.43564	0.000265652
	4640689	EIF4A2	NM_001967.3	0.0299761	1.33321	0.000264657
	4670603	ELMO2	NM_133171.2	0.00755744	1.33472	3.89e-05
	4200437	ENSA	NM_207043.1	0.00352974	-1.84132	1.53e-05
	5700725	EPSTI1	NM_033255.2	1.48e-05	3.58698	3.41e-08
	6200259	ERGIC3	NM_198398.1	0.00264107	-1.34888	1.1e-05
	6370768	ETV7	NM_016135.2	0.0231249	1.39907	0.000179391
	4590224	EVI2A	NM_014210.2	0.0296086	-1.67871	0.000258905
	6550754	EVL	NM_016337.2	0.00542738	1.72723	2.55e-05
	2680278	FAM111A	NM_022074.2	5.23e-06	1.77354	1.05e-08
	5690132	FAM195A	NM_138418.2	0.0152084	-1.31197	0.00010149
	6590646	FAM26F	NM_001010919.1	0.0112898	1.80197	6.61e-05
	3940133	FAM46A	NM_017633.2	0.0126181	1.96992	7.77e-05
	3800398	FBXO6	NM_018438.4	5.97e-05	2.24844	1.55e-07
	540440	FCHSD2	NM_014824.1	0.0435176	1.5043	0.00044134
	7210717	FGD2	NM_173558.2	7.67e-07	2.30946	1.34e-09
	5860204	FKBP11	NM_016594.1	0.0274298	1.44005	0.00022998
	4150543	FPR2	NM_001005738.1	0.0152375	-1.32196	0.000102838
	2940059	FTSJD2	NM_015050.2	3.14e-11	2.31161	1.73e-14
	1470332	FXYD5	NM_144779.1	0.00742972	-1.43972	3.75e-05
	3120520	GABARAPL2	NM_007285.6	0.0125699	-1.36933	7.66e-05
	2480450	GALM	NM_138801.1	0.00960735	1.45925	5.25e-05
	2640091	GAPDH	NM_002046.3	0.0126966	-1.45804	7.95e-05
	6840035	GBP1	NM_002053.1	0.0187197	2.65488	0.000135153
	2350189	GBP3	NM_018284.2	0.0112898	1.62303	6.72e-05
	1190040	GIMAP8	NM_175571.2	0.0322747	1.52446	0.000297252
	2030484	GLRX5	NM_016417.2	0.00636516	-1.30185	3.11e-05
	4490017	GLTP	NM_016433.3	0.0287833	-1.4292	0.000247423
	3180563	GPR180	NM_180989.4	0.000276774	1.47427	8.56e-07
	540678	GRIPAP1	NM_020137.3	0.00166007	1.428	6.33e-06
	610148	GSDMD	NM_024736.5	7.67e-07	1.94275	1.35e-09
	5900692	GSTK1	NM_015917.1	0.000556946	1.59183	1.84e-06
	2450368	GTF2A2	NM_004492.1	0.0126065	-1.36033	7.74e-05
	1440296	H3F3B	NM_005324.3	0.0368939	1.32329	0.000358296
	4900086	HAPLN3	NM_178232.2	0.0152103	1.80404	0.000102087
	5720482	HERC5	NM_016323.2	5.73e-12	6.4066	1.46e-15
	6860482	HERC6	NM_017912.3	4.35e-11	4.16424	2.67e-14
	5260070	HES4	NM_021170.2	9.34e-08	2.58049	1.4e-10
	3840370	HEXDC	NM_173620.2	0.000270674	1.69278	8.31e-07
	1030747	HLA-E	NM_005516.4	0.00349545	1.57838	1.49e-05
	1050746	HM13	NM_178580.1	0.0316791	-1.46489	0.000287941
	7320424	HNRNPA1P10	NR_002944.2	0.0165784	-1.58669	0.000115285
	1820093	HNRNPA1P4	XM_939887.2	0.0480761	-1.58968	0.000502839
	6040647	HSH2D	NM_032855.2	1.82e-09	2.51436	1.85e-12
	7050332	HSP90AA1	NM_005348.2	0.00792278	1.34168	4.11e-05
	430672	HSPA8	NM_153201.1	0.0196463	1.33289	0.000143091
	3990170	IFI27	NM_005532.3	1.89e-08	4.37101	2.52e-11
	2510220	IFI35	NM_005533.2	6.09e-12	4.11293	1.71e-15
	2570300	IFI44	NM_006417.3	4.76e-10	5.35994	3.62e-13
	3870338	IFI44L	NM_006820.1	5.23e-11	6.21982	3.43e-14
	5090215	IFI6	NM_022873.2	0.0256908	2.50412	0.000211048
	4570441	IFIH1	NM_022168.2	4.75e-08	3.20455	6.84e-11
	2000148	IFIT1	NM_001548.3	4.3e-09	8.20438	4.92e-12
	2600747	IFIT2	NM_001547.4	2.07e-11	8.92637	1.05e-14
	1500280	IFIT3	NM_001031683.1	1.14e-11	9.9945	4.6e-15
	5360156	IFITM1	NM_003641.3	2.05e-07	2.99648	3.26e-10
	1230767	IFITM2	NM_006435.2	4.05e-06	3.14301	7.89e-09
	6650242	IFITM3	NM_021034.2	2.2e-05	7.09529	5.2e-08
	3890762	IFNA2	NM_000605.2	0.0166793	1.47287	0.000116537
	1510669	IFNB1	NM_002176.2	0.00179133	1.85208	6.98e-06
	6330070	IL19	NM_013371.2	0.021585	-2.0421	0.000163207
	6520347	IL24	NM_006850.2	0.0126207	-1.91423	7.8e-05
	4250735	IL27RA	NM_004843.2	0.0112898	-1.42277	6.7e-05
	540670	IL4I1	NM_172374.1	1.24e-05	2.34346	2.81e-08
	2120544	IMP3	NM_018285.2	0.0366708	-1.46048	0.000353268
	360192	INSIG1	NM_198336.1	0.0310186	-1.70856	0.000278433
	6400176	IRF7	NM_004029.2	1.26e-12	4.33732	2.14e-16
	1470382	IRF7	NM_004029.2	7.57e-12	4.09289	2.57e-15
	2000022	IRF9	NM_006084.4	0.000197094	1.55253	5.88e-07
	2100196	ISG15	NM_005101.1	2.66e-10	7.90725	1.92e-13
	6330132	ISG20	NM_002201.4	3.75e-11	3.79679	2.14e-14
	4830301	KAT2A	NM_021078.2	0.00958367	1.5151	5.17e-05
	5570593	KIAA1751	NM_001080484.1	0.0157769	1.85939	0.000107894
	4040097	KLF6	NM_001300.4	0.014317	2.09653	9.39e-05
	6840577	KPNB1	NM_002265.4	1.4e-08	1.57369	1.78e-11
	2680189	LAG3	NM_002286.4	4.94e-06	3.25405	9.83e-09
	7320546	LAMP3	NM_014398.2	2.21e-05	2.81747	5.29e-08
	520059	LAMP3	NM_014398.2	2.2e-05	2.00374	5.21e-08
	3290292	LAP3	NM_015907.2	0.000239237	2.41951	7.29e-07
	4290730	LGALS3BP	NM_005567.2	0.000189044	1.81571	5.56e-07
	840431	LGALS9	NM_009587.2	0.000594151	1.94781	2.01e-06
	5090632	LGALS9	NM_009587.2	0.000515618	1.64585	1.68e-06
	6420450	LIME1	NM_017806.1	0.00113499	-1.73782	4.06e-06
	1740576	LMF2	NM_033200.1	0.00835855	1.4885	4.39e-05
	7210450	LMO4	NM_006769.2	0.0313069	1.38242	0.000282373
	50075	LOC100128274	XM_001725558.1	1.01e-06	1.93686	1.79e-09
	2070324	LOC285741	XR_017420.2	0.0279549	-2.43355	0.000237342
	1740673	LOC399942	XM_934471.1	0.00717542	-1.66956	3.59e-05
	4850136	LOC399988	XR_018287.2	0.0251746	1.36236	0.000204683
	5890176	LOC442454	NR_002308.1	0.0146646	-1.30054	9.72e-05
	4180563	LOC613037	NR_002555.2	0.00236906	1.81808	9.68e-06
	1230022	LOC642817	XR_018564.1	0.0287636	-2.03211	0.000246036
	1410333	LOC643668	XR_019339.1	0.0247374	-1.91149	0.000200597
	3400762	LOC643870	XM_927140.1	0.0363414	-1.60747	0.000348846
	6550377	LOC650157	XM_001129774.2	0.0480761	-1.48386	0.000502058
	3610309	LOC653881	XM_001718435.1	0.00105404	-1.4579	3.73e-06
	6980601	LOC729978	XM_001723016.1	0.0400914	1.61954	0.000399802
	510224	LPIN2	NM_014646.2	0.0277709	1.41932	0.000234114
	4890270	LY6E	NM_002346.1	2.76e-09	4.39535	2.86e-12
	770538	LYSMD2	NM_153374.1	0.0253344	1.33129	0.000207584
	610750	MCL1	NM_021960.3	0.00397465	1.37799	1.76e-05
	3170064	MICB	NM_005931.2	0.000476235	1.69853	1.54e-06
	1980113	MKRN1	NM_013446.2	6.01e-05	1.51002	1.59e-07
	4560541	MLKL	NM_152649.1	0.00015926	2.0209	4.65e-07
	7560471	MOBKL2C	NM_145279.4	0.00365724	1.63344	1.6e-05
	6580484	MOV10	NM_020963.2	2.24e-15	3.12051	1.42e-19
	6660270	MRPL17	NM_022061.2	0.0299919	1.45971	0.000266066
	6940521	MRPL43	NM_032112.2	0.0288185	-1.40193	0.000248863
	6200402	MT1A	NM_005946.2	0.000432169	2.95801	1.39e-06
	450615	MT2A	NM_005953.2	0.0012705	2.86181	4.79e-06
	3360646	MVP	NM_005115.3	0.0015065	1.61207	5.71e-06
	160291	MVP	NM_017458.2	0.0126966	1.49211	7.91e-05
	1690066	MX1	NM_002462.2	4.56e-11	6.43939	2.89e-14
	5490470	MX2	NM_002463.1	1.14e-11	4.66815	4.2e-15
	6650451	MYCBP2	NM_015057.3	0.00964703	1.64137	5.29e-05
	4560576	MYD88	NM_002468.3	0.00179133	1.84898	7.02e-06
	4730392	MYL12A	NM_006471.2	0.000317887	1.52178	1e-06
	2680561	N4BP1	NM_153029.3	1.21e-05	1.62522	2.72e-08
	6180066	NACA	NM_005594.2	0.0278096	-1.32883	0.00023552
	6980753	NADK	NM_023018.3	0.014317	1.53649	9.4e-05
	3450326	NAGK	NM_017567.2	5.44e-07	1.95927	9.21e-10
	3460167	NAP1L1	NM_139207.1	0.0360212	-1.42767	0.000341672
	1580373	NAPA	NM_003827.2	0.0277709	1.39612	0.000233556
	3180681	NCF1C	NR_003187.1	0.0296172	1.85362	0.000259608
	630091	NCOA7	NM_181782.2	3.15e-06	1.98554	5.73e-09
	6980398	NDUFS5	NM_004552.1	0.00742972	-1.46163	3.76e-05
	580678	NEURL3	NM_001080535.1	0.0310744	1.92982	0.000279617
	2750187	NEXN	NM_144573.3	0.0118742	1.4443	7.14e-05
	5820035	NFE2L3	NM_004289.5	0.0273247	1.38062	0.00022852
	4050554	NMI	NM_004688.1	0.00889348	1.62455	4.74e-05
	7610390	NOD1	NM_006092.1	0.00220203	1.33256	8.9e-06
	3290315	NRD1	NM_002525.1	0.0116125	1.31383	6.93e-05
	7400358	NSA2	NM_014886.2	0.010295	-1.42539	0.000172806
	4390546	NSA2	NM_014886.3	0.0224225	-1.61255	5.73e-05
	1010253	NT5C2	NM_012229.2	0.00579835	1.47581	2.76e-05
	3940520	NT5C3	NM_001002010.1	9.6e-10	3.96679	9.14e-13
	7000398	NT5C3	NM_001002010.1	1.38e-07	3.04685	2.14e-10
	6200672	NUB1	NM_016118.3	1.79e-11	2.4791	8.34e-15
	6520026	NUCB1	NM_006184.3	0.013205	1.38767	8.47e-05
	7040035	OAS1	NM_001032409.1	1.48e-08	4.28122	1.91e-11
	3450180	OAS1	NM_002534.2	4.81e-07	4.01426	8.05e-10
	1090390	OAS1	NM_001032409.1	0.000150666	3.21451	4.34e-07
	1070767	OAS1	NM_016816.2	6.77e-05	2.53742	1.82e-07
	7320561	OAS2	NM_016817.2	2.07e-11	4.62473	1.04e-14
	240722	OAS2	NM_002535.2	0.0316791	1.77439	0.000288413
	990768	OAS3	NM_006187.2	1.62e-07	4.83685	2.54e-10
	10360	OAS3	NM_006187.2	5.28e-08	3.00458	7.71e-11
	7650097	OASL	NM_198213.1	2.27e-08	4.5441	3.08e-11
	4260253	OBFC2A	NM_001031716.1	0.0152084	1.37204	0.000101684
	6840026	ODF2L	NM_001007022.1	0.00711355	1.39175	3.54e-05
	2710152	ODF3B	NM_001014440.2	0.00211556	1.35169	8.51e-06
	6860382	OGFR	NM_007346.2	3.21e-06	1.82231	5.91e-09
	7510132	OLR1	NM_002543.3	0.00521615	-2.14484	2.42e-05
	1440615	OTOF	NM_194323.1	0.00615824	1.75822	2.99e-05
	4390059	P2RY6	NM_176796.1	0.0389589	1.42191	0.000386663
	240725	PAIP2	NM_001033112.1	0.0234802	-1.565	0.00018394
	2070059	PARP10	NM_032789.1	9.03e-15	3.56943	7.65e-19
	3930601	PARP10	XM_001127571.1	1.16e-11	2.94651	4.9e-15
	1090132	PARP10	XM_001127571.1	4.29e-11	2.5689	2.54e-14
	2340072	PARP12	NM_022750.2	1.22e-15	3.66981	2.59e-20
	4150692	PARP14	NM_017554.1	1.12e-07	2.7179	1.71e-10
	2450148	PARP4	NM_006437.3	2.25e-05	1.59227	5.42e-08
	5700735	PARP9	NM_031458.1	3.49e-07	2.76577	5.77e-10
	3140707	PARP9	NM_031458.1	1.35e-09	2.75254	1.34e-12
	2680706	PGAM1	NM_002629.2	0.00890596	-1.50045	4.77e-05
	6100521	PHF11	NM_001040443.1	2.85e-10	2.25484	2.11e-13
	1510196	PHF11	NM_001040443.1	2.94e-08	2.157	4.11e-11
	770411	PHF15	NM_015288.4	0.0105002	1.47025	5.87e-05
	1570039	PILRB	NM_013440.3	0.0165189	1.5717	0.000114367
	4640070	PIPSL	NR_002319.1	0.00753891	-1.55544	3.86e-05
	730528	PLAUR	NM_002659.2	0.0323843	-1.88713	0.000379764
	6220671	PLAUR	NM_001005376.1	0.0384082	-1.90748	0.000298947
	2260131	PLCG1	NM_182811.1	0.046371	1.32976	0.000478133
	4060050	PNPT1	NM_033109.2	0.000281727	1.41342	8.77e-07
	3710594	PPP2R2A	NM_002717.2	0.00815896	1.41113	4.25e-05
	6550064	PRDX2	NM_181738.1	0.0310186	-1.45718	0.0002783
	2630056	PRDX5	NM_181652.1	0.048404	-1.34585	7.73e-05
	520750	PRDX5	NM_012094.3	0.0126065	-1.41577	0.000508318
	5960343	PRIC285	NM_033405.2	5.3e-12	4.84205	1.23e-15
	990138	PRKD2	NM_016457.3	1.35e-05	1.80793	3.08e-08
	6510446	PRKD2	NM_001079881.1	0.000289306	1.41312	9.07e-07
	1010082	ProbeID: 1010082		0.0376995	-1.65032	0.000370984
	110736	ProbeID: 110736	XR_019447.2	0.0321721	-1.49771	0.000295625
	1110450	ProbeID: 1110450	XM_927730.1	0.0363414	-1.30411	0.000348649
	1440452	ProbeID: 1440452	NM_033111.2	0.0236386	1.35636	0.000186437
	1450136	ProbeID: 1450136	XM_937514.1	0.00506766	1.7443	2.33e-05
	1570491	ProbeID: 1570491	XM_371757.5	0.00102117	-1.65143	3.59e-06
	1710192	ProbeID: 1710192	XR_038433.1	0.0497378	-2.22341	0.00053075
	1710349	ProbeID: 1710349	XM_942536.1	0.0480473	-1.38751	0.000499486
	20441	ProbeID: 20441		0.0170295	1.56874	0.000119344
	2120040	ProbeID: 2120040	XM_940587.1	0.0319234	-1.49235	0.000292665
	2120164	ProbeID: 2120164	XM_942165.1	0.0316791	-1.55995	0.000287848
	2190546	ProbeID: 2190546	XM_371273.3	0.0357863	-1.93902	0.000337928
	2230767	ProbeID: 2230767	XR_016298.1	0.0367531	-1.43301	0.000354839
	2340736	ProbeID: 2340736	XR_017589.2	0.0137934	-1.74753	8.88e-05
	2470687	ProbeID: 2470687	XR_016424.2	0.0126966	-1.56857	7.96e-05
	2650400	ProbeID: 2650400	XM_944165.1	0.0295193	-1.66871	0.0002575
	2680612	ProbeID: 2680612	XR_019429.2	0.021585	-1.70739	0.000163927
	2850400	ProbeID: 2850400	XM_933834.2	0.0363414	1.64156	0.000349325
	290326	ProbeID: 290326	XM_926688.1	0.0213069	-1.7386	0.000159697
	2940066	ProbeID: 2940066	XM_928429.1	0.036256	-1.56818	0.000345777
	3130324	ProbeID: 3130324	XR_018133.2	0.00981233	-1.62184	5.4e-05
	3390072	ProbeID: 3390072	XM_001718184.1	0.0110095	-1.31371	6.32e-05
	3610053	ProbeID: 3610053	XM_001721819.1	0.0209316	-1.46989	0.000156441
	3610411	ProbeID: 3610411	XR_039193.1	0.00732424	-1.8628	3.68e-05
	3710603	ProbeID: 3710603	XR_017529.2	0.0244734	-1.78373	0.000196384
	3840471	ProbeID: 3840471	XM_001128906.2	0.00179133	-1.84564	6.98e-06
	3850278	ProbeID: 3850278	XM_935589.1	0.0332361	-1.67174	0.000307514
	3990010	ProbeID: 3990010		3.41e-06	1.92235	6.44e-09
	4010180	ProbeID: 4010180	XM_001718864.1	0.00656969	-2.39766	3.23e-05
	4220307	ProbeID: 4220307	XM_936731.1	0.0293123	-1.99583	0.000255073
	4230056	ProbeID: 4230056	XM_940702.1	0.0251746	1.56058	0.000205209
	4480707	ProbeID: 4480707	XM_927767.2	0.00960735	-1.71992	5.23e-05
	4560669	ProbeID: 4560669	XR_038223.1	0.00889348	-1.75888	4.75e-05
	4810725	ProbeID: 4810725	XM_001131246.2	0.0381073	-1.30402	0.000375981
	4850494	ProbeID: 4850494	XR_016363.2	6.06e-10	3.0484	5.13e-13
	4880195	ProbeID: 4880195	XR_017665.2	0.0424746	-1.61941	0.000428964
	510053	ProbeID: 510053	XR_016115.2	0.000394386	-1.90189	1.26e-06
	5270735	ProbeID: 5270735	XM_001720172.1	0.0352853	-1.46215	0.000331185
	5340278	ProbeID: 5340278	XM_932991.1	0.0111815	1.61349	6.49e-05
	5420162	ProbeID: 5420162	XR_018651.2	0.00108775	-1.33062	3.87e-06
	5490202	ProbeID: 5490202	XR_037673.1	0.0288185	-1.86269	0.000248946
	5570431	ProbeID: 5570431	XR_015346.1	0.017975	-1.64146	0.000128254
	5690369	ProbeID: 5690369	XM_001719439.1	0.000239237	-2.28115	7.28e-07
	5720747	ProbeID: 5720747	XR_019588.1	0.0207715	-1.4917	0.000154216
	580088	ProbeID: 580088	XR_017397.1	0.0207715	-1.56864	0.000153844
	5820424	ProbeID: 5820424	XM_001726834.1	6.51e-11	2.83833	4.41e-14
	5860136	ProbeID: 5860136	XR_015301.2	0.0058519	-2.08181	2.8e-05
	610767	ProbeID: 610767	XR_039407.1	0.00778638	-1.46904	4.02e-05
	620403	ProbeID: 620403	NR_003133.1	0.0176178	1.94622	0.000124214
	6450524	ProbeID: 6450524	XM_929340.3	0.0231249	-2.29921	0.000180178
	650044	ProbeID: 650044	XM_001713656.1	0.0202606	-1.40049	0.000148752
	6550092	ProbeID: 6550092	XR_016557.2	0.0218616	-1.52239	0.000167469
	6590446	ProbeID: 6590446	XM_940278.1	0.0058893	-2.5803	2.83e-05
	7050079	ProbeID: 7050079	XR_038568.1	0.0112898	-1.6668	6.68e-05
	7150082	ProbeID: 7150082	XM_001714301.1	0.0253344	1.31261	0.000207129
	7560215	ProbeID: 7560215	XM_001723814.1	0.00579835	-2.37444	2.76e-05
	870019	ProbeID: 870019	XR_038426.1	0.0247374	-2.16725	0.000199706
	5570445	PRR5	NM_001017529.1	3.93e-08	2.21872	5.57e-11
	6130630	PRR5	NM_001017530.1	5.45e-06	1.87776	1.11e-08
	2000445	PSMB10	NM_002801.2	7.44e-06	1.5282	1.56e-08
	3420632	PSMB8	NM_148919.3	0.00181044	1.67714	7.13e-06
	7210326	PSMB8	NM_004159.4	0.00174569	1.64888	6.73e-06
	5360646	PSMC4	NM_006503.2	0.0285721	-1.50742	0.000277094
	150544	PSMC4	NM_006503.2	0.0310186	-1.78027	0.000243187
	150047	PSME1	NM_006263.2	0.0159685	1.30827	0.000109543
	5570139	QPCT	NM_012413.3	5.94e-05	-1.60324	1.53e-07
	5910300	RAB24	NM_001031677.2	0.00198122	1.53531	7.84e-06
	6560373	RAB24	NM_001031677.2	0.0128963	1.44291	8.11e-05
	360221	RABGAP1L	NM_001035230.1	0.00318346	1.72419	1.35e-05
	2370102	RAD9A	NM_004584.2	0.0231249	1.43548	0.00017975
	5820753	RBCK1	NM_006462.3	5.4e-10	2.11037	4.34e-13
	2510523	RBCK1	NM_031229.2	1.34e-08	2.06318	1.68e-11
	7560296	RBM43	NM_198557.2	0.00052505	1.41725	1.72e-06
	10008	RERE	NM_001042682.1	0.0122797	1.73531	7.41e-05
	3180039	RGL1	NM_015149.3	0.00451046	2.23682	2.04e-05
	3830092	RGS10	NM_001005339.1	0.0012705	-1.42644	4.78e-06
	3420523	RHBDF2	NM_001005498.2	0.0202606	1.47465	0.000148826
	6590445	RIN2	NM_018993.2	0.0243514	2.32196	0.00019489
	5560086	RIPK1	NM_003804.3	6.77e-05	1.64723	1.83e-07
	130403	RNF19B	NM_153341.1	0.0480761	1.54315	0.000501701
	7400743	RNF213	NM_020954.2	0.0142527	1.71913	9.29e-05
	3400270	RNF213	NM_020914.3	0.0112471	1.33966	6.55e-05
	840482	RNF31	NM_017999.4	2.53e-05	1.55559	6.26e-08
	4040100	RPL10A	NM_007104.4	0.0202606	-1.81394	0.000148852
	6250408	RPL12P6	XR_016704.2	0.0124665	-1.81958	7.58e-05
	6060356	RPL13A	NM_012423.2	0.00211556	-1.54869	8.51e-06
	2000593	RPL17	NM_000985.2	0.0131037	-1.68256	8.38e-05
	4920070	RPL21	NM_000982.3	0.000996727	-1.71677	3.47e-06
	1230309	RPL26	NM_000987.3	0.0412194	-1.31044	0.000413669
	4250445	RPL4	NM_000968.2	0.00882712	-1.70629	4.67e-05
	6130079	RPL7A	NM_000972.2	0.00579835	-1.45427	2.76e-05
	6180039	RPS3	NM_001005.3	0.0110246	-1.45124	6.37e-05
	7510482	RPS4X	NM_001007.3	0.0206241	-1.55734	0.000151959
	6270546	RPS6	NM_001010.2	0.0214615	-1.50057	0.00016131
	6110129	RPS6P1	XR_039076.1	0.0218616	-1.72565	0.000167557
	5900110	RPS9	NM_001013.3	0.0243421	-1.46472	0.000193784
	3360343	RSAD2	NM_080657.4	2.54e-07	5.85418	4.09e-10
	1450427	RTP4	NM_022147.2	5.62e-10	2.63807	4.64e-13
	3990458	S100A4	NM_019554.2	0.0247374	-1.85397	0.000358094
	5290270	S100A4	NM_019554.2	0.0368939	-1.91529	0.000200522
	4810768	S1PR1	NM_001400.4	0.0316791	-1.49149	0.000287704
	1240142	SAMD9	NM_017654.2	1.79e-11	3.99312	8.21e-15
	3170136	SAMD9L	NM_152703.2	1.7e-15	5.0022	7.2e-20
	3850767	SBK1	NM_001024401.2	9.8e-05	1.77927	2.76e-07
	4810435	SCARB2	NM_005506.2	0.0110246	1.90491	6.37e-05
	7510537	SCO2	NM_005138.1	8.82e-05	1.79384	2.45e-07
	4280722	SEC24C	NM_198597.1	0.013014	1.30449	8.26e-05
	2030309	SERPING1	NM_001032295.1	0.0100618	1.91888	5.58e-05
	4250601	SETX	NM_015046.5	0.00539292	1.49001	2.52e-05
	2000500	SF3B14	NM_016047.3	0.0236089	-1.39689	0.000185448
	160731	SHISA5	NM_016479.3	0.00401254	1.42998	1.78e-05
	5900564	SLC16A6	NM_004694.3	0.0287833	-1.47673	0.000247378
	2360392	SLC25A28	NM_031212.3	6.84e-12	2.11649	2.17e-15
	4040224	SLC25A3	NM_002635.2	0.0112898	-1.502	6.69e-05
	4860181	SLC38A5	NM_033518.1	9.24e-05	1.60265	2.58e-07
	2450725	SLC3A2	NM_001013251.1	0.00119158	-2.22468	4.34e-06
	5290068	SLFN13	NM_144682.3	0.0451525	1.32612	0.000463656
	6270706	SMG7	NM_173156.1	0.00113868	1.64474	4.1e-06
	650301	SNRPF	NM_003095.2	0.0182335	-1.45564	0.000130485
	1050408	SNURF	NM_005678.3	0.0107765	-1.6293	6.11e-05
	2120500	SNX6	NM_152233.2	0.0012205	1.51945	4.52e-06
	6650541	SP100	NM_001080391.1	0.000158013	1.81327	4.58e-07
	4200240	SP100	NM_001080391.1	0.0376995	1.4821	0.000370719
	1340491	SP110	NM_004510.2	3.58e-09	2.66066	4.02e-12
	1990397	SP110	NM_004510.2	6.02e-06	2.23656	1.25e-08
	3840593	SP110	NM_004510.2	4.37e-05	2.19595	1.1e-07
	6400681	SP140	NM_001005176.1	2.83e-05	1.68036	7.06e-08
	3140041	SP140	NM_007237.3	0.000996727	1.55049	3.48e-06
	1570300	SPATA13	NM_153023.1	0.0207715	1.64579	0.000154365
	7380221	SPATS2L	NM_001100422.1	0.000191267	2.04649	5.67e-07
	3840154	SPP1	NM_001040058.1	0.00630334	-1.33278	3.07e-05
	5260403	ST3GAL5	NM_001042437.1	0.049178	1.46318	0.000518529
	2570079	STAT1	NM_139266.1	2.58e-08	3.64927	3.55e-11
	4810187	STAT1	NM_007315.2	1.81e-06	2.75197	3.25e-09
	1820750	STAT1	NM_007315.2	0.000574205	2.60485	1.92e-06
	130519	STAT2	NM_005419.2	6.61e-13	3.71579	9.79e-17
	2060291	STOM	NM_004099.4	0.0165784	1.78686	0.000115481
	7040315	STX16	NM_001001433.1	0.0157769	1.39374	0.000107721
	4540543	SUPT3H	NM_181356.1	0.00353088	1.46052	1.54e-05
	4670241	SYF2	NM_015484.4	0.0027139	-1.40879	1.14e-05
	3170360	SYPL1	NM_006754.2	0.0258646	-1.36622	0.000214666
	6270138	TACSTD2	NM_002353.1	0.00993401	-1.35351	5.49e-05
	7330392	TAP1	NM_000593.5	9.81e-06	2.24735	2.08e-08
	3940477	TAP2	NM_000544.3	0.00279365	1.93964	1.18e-05
	2650082	TAPBP	NM_003190.3	1.14e-11	2.1358	4.38e-15
	2230201	TARBP1	NM_005646.3	5.08e-05	1.81201	1.3e-07
	70672	TCIRG1	NM_006053.2	0.00428571	1.64086	1.91e-05
	5310100	TDRD7	NM_014290.1	1.31e-08	2.53506	1.61e-11
	6370615	TGM1	NM_000359.2	0.0288234	1.3422	0.000249598
	460286	THOC4	XM_001134346.1	0.0187109	-1.58576	0.000134694
	3120075	TIA1	NM_022173.1	0.0112898	1.49766	6.69e-05
	3310376	TIMM10	NM_012456.2	0.036256	1.72356	0.000346202
	2750600	TMEM126B	NM_018480.2	0.00062701	1.45513	2.14e-06
	4670414	TMEM140	NM_018295.2	0.011621	1.91798	6.96e-05
	6660307	TMEM187	NM_003492.2	0.0139043	1.39482	9.01e-05
	5050735	TMEM62	NM_024956.3	3.88e-06	1.70903	7.47e-09
	870202	TNFSF10	NM_003810.2	8.22e-10	5.86019	7.31e-13
	6840020	TNFSF13B	NM_006573.3	2.52e-05	2.5433	6.18e-08
	4900435	TNFSF13B	NM_006573.3	2.13e-05	2.47743	4.97e-08
	1850482	TNK2	NM_005781.4	6.09e-12	2.73471	1.8e-15
	2650706	TRADD	NM_003789.2	0.0107406	1.44368	6.05e-05
	1570129	TRAFD1	NM_006700.1	1.23e-08	2.37893	1.49e-11
	150400	TRANK1	NM_014831.1	2.84e-07	2.01773	4.63e-10
	6560075	TRIM21	NM_003141.3	0.000116467	1.80884	3.33e-07
	5960747	TRIM22	NM_006074.3	0.00960735	2.09916	5.22e-05
	5260612	TRIM25	NM_005082.4	7.67e-08	2.16499	1.14e-10
	6020463	TRIM26	NM_003449.3	0.00672145	1.385	3.33e-05
	3930377	TRIM38	NM_006355.2	0.0130349	1.62445	8.31e-05
	580240	TTC21A	NM_145755.1	0.000341743	1.32448	1.09e-06
	6040017	TTC38	NM_017931.2	0.0497574	1.47164	0.000533067
	1450309	TTC38	NM_017931.1	0.0468114	1.39447	0.000483665
	520255	TUBB6	NM_032525.1	0.0012205	-1.32272	4.49e-06
	7160274	TXNDC12	NM_015913.2	0.0107719	-1.33363	6.09e-05
	2350504	TYMP	NM_001953.2	6.03e-05	2.16842	1.61e-07
	2850202	UBA7	NM_003335.2	2.14e-11	2.38325	1.13e-14
	2070170	UBE2L6	NM_004223.3	1.07e-08	2.59106	1.27e-11
	4780612	UNC93B1	NM_030930.2	3.33e-09	2.4294	3.53e-12
	7400669	UNK	XM_940903.2	0.0123648	1.47929	7.49e-05
	2710240	UQCRH	NM_006004.2	0.0012205	-1.40418	4.5e-06
	1740360	USP18	NM_017414.3	9.6e-10	3.4676	9.06e-13
	2630195	VAMP5	NM_006634.2	0.0108274	1.59548	6.17e-05
	7100161	VNN2	NM_004665.2	0.00864565	-1.43603	4.56e-05
	3710068	WARS	NM_173701.1	0.0218616	2.08852	0.000167535
	3400612	WDFY1	NM_020830.3	0.0241377	1.62279	0.000191646
	2030148	WDR54	NM_032118.2	0.00349742	-1.47267	1.5e-05
	450189	XAF1	NM_199139.1	1.26e-09	4.523	1.22e-12
	7610440	XAF1	NM_199139.1	6.81e-07	4.21899	1.17e-09
	5690333	XPO1	NM_003400.3	0.00835855	1.36703	4.39e-05
	6420189	XPO6	NM_015171.2	0.0143762	1.40242	9.47e-05
	1990487	XRN1	NM_019001.2	8e-09	2.26082	9.32e-12
	5260537	YEATS2	NM_018023.3	0.000580843	1.7804	1.96e-06
	4880010	ZBP1	NM_030776.1	2.15e-13	4.3483	2.28e-17
	6620750	ZC3HAV1	NM_020119.3	0.0219463	1.3551	0.000168671
	3800487	ZNFX1	NM_021035.2	1.09e-05	2.26385	2.36e-08
