# Supplementary material for: Global analyses revealed age-related alterations in innate immune responses after stimulation of pathogen recognition receptors
Source: Aging Cell. 2015 Feb 27;14(3):421–32. doi: 10.1111/acel.12320 (PMC4406671; doi:10.1111/acel.12320)
Supplement: Supplementary file 1 [file acel0014-0421-sd1.zip › SuppInform Table 2 Old DEGs rev.xlsx]

## Sheet: O LPS 6HR
Old adults LPS 6hrs vs untreated	ProbeID	SYMBOL	RefSeq_ID	adj.P.Val (FDR)	FC	P.Value
	4610048	AAMP	NM_001087.3	0.0206562	-1.32239	0.000689873
	1230048	ABCB1	NM_000927.3	0.00396413	-1.41779	6.64e-05
	5860377	ABCG1	NM_016818.2	0.000702081	-1.4926	6.91e-06
	6060377	ABCG1	NM_016818.2	0.0124675	-1.65846	0.000318551
	2690402	ABHD6	NM_020676.4	0.000825064	-1.33355	8.66e-06
	3840717	ABI3	NM_016428.2	0.00046032	-1.87195	4.09e-06
	6620609	ABTB1	NM_172028.1	0.00318135	-1.49534	4.91e-05
	940148	ABTB2	NM_145804.1	3.49e-07	1.82821	8.78e-10
	60746	ACAP2	NM_012287.3	0.00872511	-1.38555	0.000193046
	6040088	ACN9	NM_020186.1	0.0374972	-1.3592	0.00173032
	1580427	ACOT13	NM_018473.2	0.0153166	-1.50224	0.000437221
	4490524	ACSS2	NM_001076552.1	0.00199239	-1.66008	2.7e-05
	4670544	ACSS2	NM_018677.2	0.00225574	-1.73981	3.18e-05
	4610390	ACTB	NM_001101.2	0.000626739	-1.69872	2.39e-07
	5570132	ACTB	NM_001101.2	4.27e-05	-1.62388	5.84e-06
	5080364	ACTN1	NM_001102.2	0.00154047	-1.67633	1.92e-05
	4280561	ACTR1A	NM_005736.2	0.0208848	-1.33404	0.00070109
	6940176	ACTR3	NM_005721.3	0.0238947	-1.33221	0.000866628
	1580168	ACTR6	NM_022496.3	0.00709891	-1.59564	0.000144891
	2710368	ACTRT1	NM_138289.2	0.00200309	2.37292	2.72e-05
	6940360	ACVR1	NM_001105.2	9.95e-06	-2.03575	4.59e-08
	3440452	ADAM15	NM_207195.1	0.022664	-1.34591	0.000799384
	6900209	ADAM19	NM_033274.2	0.000198035	2.02766	1.38e-06
	7570669	ADAP1	NM_006869.2	0.0432803	-1.46276	2.28e-05
	830735	ADAP1	NM_006869.1	0.00175249	-1.41082	0.00216809
	5490433	ADAR	NM_015840.2	1.36e-06	2.11073	4.26e-09
	2900450	ADAR	NM_001111.3	1.45e-05	1.71553	7e-08
	2230253	ADAT3	NM_138422.1	0.00230096	-1.36718	3.28e-05
	1780647	ADCK2	NM_052853.3	0.029779	-1.41211	0.00120575
	4290053	ADCK4	NM_024876.2	0.00120208	-1.35587	1.41e-05
	1990468	ADD3	NM_001121.2	0.0466737	-1.35398	0.00243964
	6620278	ADI1	NM_018269.1	0.0124675	-1.33434	0.000319084
	3460201	ADIPOR1	NM_015999.2	0.00257472	-1.68666	3.78e-05
	6960685	ADIPOR2	NM_024551.2	0.0369125	-1.43266	0.00169436
	7560440	ADORA2A	NM_000675.3	0.000361051	2.13894	3e-06
	4260671	AEBP2	NM_153207.3	0.00838228	1.35717	0.000182089
	6180176	AES	NM_198970.1	0.0476063	-1.66371	0.00247548
	1230458	AES	NM_001130.5	0.0472402	-1.32188	0.00250769
	450097	AFTPH	NM_017657.3	0.0247745	-1.53511	0.000919515
	2940113	AGL	NM_000645.2	0.0274107	-1.46888	0.00106147
	5560102	AGPAT2	NM_001012727.1	0.000374949	-1.49279	3.18e-06
	2060477	AGPAT9	NM_032717.3	1.45e-12	-3.04928	6.76e-16
	4890672	AHR	NM_001621.2	0.030795	1.41786	0.0012649
	3800047	AIF1	NM_032955.1	0.0476063	-1.78084	0.00250503
	520040	AKIRIN1	NM_024595.1	1.82e-06	-1.72184	6.18e-09
	5690202	AKIRIN2	NM_018064.2	0.0196651	-1.3175	0.00064161
	2070575	ALCAM	NM_001627.2	0.0231358	-1.46086	0.000822391
	840253	ALDH2	NM_000690.2	0.00776849	-1.4465	0.000164479
	6590253	ALDOA	NM_184043.1	0.000170863	-1.78748	1.16e-06
	1400209	ALKBH5	NM_017758.3	0.00598484	-1.31165	0.000115183
	1740220	AMY1A	NM_004038.3	5.03e-05	-1.95455	2.88e-07
	1820068	AMY1C	NM_001008219.1	0.00091832	-1.60812	9.96e-06
	510328	AMZ2	NM_001033569.1	0.0472616	1.3036	0.0024786
	4760288	ANAPC11	NM_001002246.1	0.0170527	-1.41187	0.000521715
	7210300	ANAPC16	NM_173473.2	0.000829536	-1.6361	8.75e-06
	7040132	ANKRD12	NM_015208.3	0.0158335	1.31873	0.000460278
	4860707	ANKRD33	NM_182608.2	0.00302369	-2.01073	4.63e-05
	2510224	ANKRD57	NM_023016.3	0.00181833	-1.82394	2.39e-05
	7050370	ANKRD9	NM_152326.2	0.001592	-1.40425	2.01e-05
	5810612	ANPEP	NM_001150.1	0.000310251	-2.19799	2.44e-06
	1300274	ANXA11	NM_001157.2	0.00442751	-1.45415	7.64e-05
	3370202	ANXA2P1	NR_001562.1	0.00158704	-1.80866	2e-05
	5490673	AP1S1	NM_057089.2	0.0434956	-1.3153	0.00218533
	1070192	AP1S2	NM_003916.3	0.00250751	-1.6229	3.66e-05
	840148	AP2M1	NM_004068.3	9.95e-06	-1.76925	4.59e-08
	3120228	AP2S1	NM_004069.3	0.0383165	-1.41816	0.000474592
	6370661	AP2S1	NM_004069.3	0.0161053	-1.30121	0.00179957
	1820722	APBB1IP	NM_019043.3	0.0383165	-1.44004	0.00180018
	7320402	APBB3	NM_133173.2	0.000980064	-1.59541	1.09e-05
	4120279	APBB3	NM_133172.2	0.00872511	-1.65461	0.000192813
	450475	APEH	NM_001640.3	0.00330361	-1.47758	5.16e-05
	7160224	APH1B	NM_031301.2	0.0148048	-1.44843	0.000411567
	6250241	APOBR	NM_018690.2	0.00634132	-1.5294	0.000124192
	1570358	APOL2	NM_145637.1	0.00256251	1.49257	3.75e-05
	5270333	APPBP2	NM_006380.2	0.00983546	-1.55669	0.000227192
	5860554	APPL1	NM_012096.2	0.00793886	-1.50333	0.000169767
	6510603	APRT	NM_000485.2	0.0421961	-1.47536	0.00208966
	160494	AQP9	NM_020980.2	0.0473497	1.99784	0.00248716
	7560044	ARAP1	NM_001040118.2	0.030988	-1.4388	0.00128069
	6040097	ARAP3	NM_022481.5	0.000182924	-1.5672	1.26e-06
	3370189	ARF5	NM_001662.2	0.00990889	-1.36906	0.000229937
	5090056	ARFGAP3	NM_014570.3	0.0127006	1.65723	0.000327256
	60167	ARHGAP33	NM_052948.2	0.045716	1.38437	0.00237238
	6130725	ARHGEF18	NM_015318.2	0.00486377	-1.48687	8.71e-05
	6510553	ARID3A	NM_005224.2	0.0358073	-1.40713	0.00161634
	1300192	ARL4C	NM_005737.3	0.0181057	-1.6421	0.000566964
	1710753	ARL5B	NM_178815.3	8.75e-07	1.78212	2.61e-09
	2340564	ARL5B	NM_178815.3	0.00875097	1.34384	0.000193803
	5960324	ARL6IP1	NM_015161.1	0.0254449	-1.30494	0.000955712
	2070563	ARL6IP5	NM_006407.3	0.0419901	-1.34531	0.00206523
	730020	ARMC7	NM_024585.2	0.00731429	-1.3336	0.000151765
	7150519	ARNTL	NM_001030272.1	0.0376327	-1.44674	0.00173973
	20142	ARPC5	NM_005717.2	0.00647138	-1.38632	0.000127562
	4260347	ARRB2	NM_199004.1	0.00710981	-1.41841	0.000145363
	1820347	ASB1	NM_016114.3	0.0225413	-1.3436	0.000793201
	1780450	ASB6	NM_177999.1	0.017363	-1.31593	0.000535253
	430376	ASMTL	NM_004192.2	0.0164508	-1.36329	0.000491458
	3190326	ATG9A	NM_001077198.1	0.0316822	-1.34197	0.00132414
	4390543	ATN1	NM_001007026.1	0.0303118	-1.32382	0.00123671
	4220468	ATP1B1	NM_001001787.1	0.000258173	1.62205	1.94e-06
	1510088	ATP1B3	XM_001133534.1	0.00627814	-1.47442	4.09e-05
	4220632	ATP1B3	XM_001133534.1	0.0027564	-1.41746	0.000122689
	4060326	ATP5F1	NM_001688.4	0.0158335	-1.32163	0.000460207
	1660215	ATP6V0A1	NM_005177.3	0.0473407	-1.64603	0.00248476
	7160059	ATP6V0B	NM_004047.3	3.19e-05	-1.62515	1.74e-07
	7400673	ATP6V0B	NM_001039457.1	0.00123021	-1.74008	1.46e-05
	3610397	ATP6V0C	XM_001130742.1	0.000825064	-1.73327	8.66e-06
	2360138	ATP6V0C	XM_001130742.1	0.0179466	-1.76963	0.00055886
	4730343	ATP6V0E1	NM_003945.3	0.00999793	-1.40125	0.000232638
	7050131	ATP6V1A	NM_001690.2	4.26e-06	-1.87967	1.64e-08
	2480241	ATP6V1C1	NM_001695.4	8.84e-05	-1.73347	5.5e-07
	1660736	ATP6V1D	NM_015994.2	0.00510839	-1.54609	9.42e-05
	1070025	ATPIF1	NM_178191.1	0.00762359	-1.46267	0.000160765
	2710187	ATXN7L2	NM_153340.3	0.0154476	-1.32283	0.000442519
	990500	AVPI1	NM_021732.1	0.0312527	-1.56073	0.00129891
	2510161	B3GALT4	NM_003782.3	0.000708017	-1.49396	6.99e-06
	4280088	B9D2	NM_030578.2	0.00408314	-1.48591	6.92e-05
	3780450	BANP	NM_079837.2	5.69e-06	1.96634	5.61e-10
	380373	BANP	NM_079837.2	2.28e-07	2.05155	2.41e-08
	2140121	BASP1	NM_006317.3	0.0411094	1.60578	0.00200016
	6220195	BATF	NM_006399.2	0.00431557	1.62429	7.42e-05
	1400010	BCAS4	NM_017843.3	0.0263831	1.38767	0.00100548
	2030414	BCHE	NM_000055.1	0.00960298	1.33237	0.000219788
	2810296	BCKDHA	NM_000709.2	0.000900502	-1.48288	9.69e-06
	5220347	BCKDK	NM_005881.1	4.54e-05	-1.61847	2.56e-07
	7380477	BCL2A1	NM_004049.2	0.0444069	1.44224	0.00226134
	7550753	BCL2L12	NM_001040668.1	0.00120208	-1.47785	1.42e-05
	6370593	BCL7B	NM_138707.1	0.0079297	-1.45286	4.97e-05
	2850360	BCL7B	NM_001707.2	0.00320852	-1.40034	0.000168586
	5960471	BCL9L	NM_182557.2	1.76e-05	-1.59085	8.85e-08
	2030110	BCR	NM_021574.1	0.00715752	1.3109	0.0001473
	610022	BFAR	NM_016561.1	0.0390224	-1.3905	0.00184688
	2640735	BHLHE40	NM_003670.1	0.00370336	1.7546	6.03e-05
	1440037	BID	NM_197966.1	0.00511215	-1.80753	9.44e-05
	5130440	BIN1	NM_139346.1	0.0142833	-1.56445	1.28e-05
	650553	BIN1	NM_139343.1	0.00111456	-1.48909	0.000391625
	4920707	BIRC2	NM_001166.3	0.0229007	1.41539	0.000810694
	3060255	BIRC3	NM_182962.1	0.0114458	1.37894	0.000283049
	5080021	BIRC3	NM_001165.3	0.0453776	1.31354	0.00234124
	2690524	BLCAP	NM_006698.2	7.86e-05	-1.77743	4.84e-07
	110280	BMF	NM_033503.3	0.00178307	-1.56492	2.33e-05
	2640192	BNIP3L	NM_004331.2	0.0045209	-1.48076	7.89e-05
	6270095	BRI3	NM_015379.3	5.14e-06	-2.06175	2.16e-08
	540601	BRI3P1	XR_015539.2	6.18e-05	-1.97001	3.59e-07
	4810129	BRMS1	NM_015399.3	0.0466737	-1.34002	0.00243772
	3130138	BRPF1	NM_001003694.1	0.00188897	-1.42497	2.52e-05
	20673	BSG	NM_198590.1	0.010504	-1.3858	0.000248416
	4900674	BST2	NM_004335.2	8.57e-06	2.13572	3.81e-08
	4920053	BTG3	NM_006806.3	0.0404242	1.44656	0.00194799
	6380161	BTK	NM_000061.1	0.0160389	-1.69201	0.000471342
	6100300	C10orf32	NM_144591.1	0.0137675	-1.50209	0.000373695
	610400	C11orf1	NM_022761.2	0.00599092	-1.56448	0.000115427
	6620360	C12orf62	NM_032901.2	0.00366501	-1.57993	5.91e-05
	160242	C13orf15	NM_014059.2	0.00869685	-1.64623	0.000191868
	610523	C14orf142	NM_032490.4	0.0395948	-1.41165	0.00189227
	130020	C14orf159	NM_024952.5	0.00049297	1.6986	4.44e-06
	6510634	C14orf169	NM_024644.2	0.0164508	-1.44626	0.000491335
	2100341	C14orf2	NM_004894.1	0.0133388	-1.30841	0.000354997
	870110	C15orf39	NM_015492.4	0.0136362	-1.54957	0.000368941
	2370414	C16orf42	NM_001001410.2	0.00369176	-1.44124	5.97e-05
	2340059	C16orf53	NM_024516.2	0.0443558	-1.44176	0.00225645
	6520497	C16orf63	NM_144600.2	0.00876896	-1.59844	0.000194573
	2340521	C17orf61	NM_152766.2	0.0158506	-1.45141	0.000461446
	2490377	C17orf71	NM_018149.5	0.00282068	-1.4975	4.23e-05
	3180343	C17orf85	NM_018553.1	0.00627019	-1.45883	0.000122088
	2940201	C18orf32	NM_001035005.2	0.00627143	-1.56444	0.000122346
	5220204	C19orf66	NM_018381.2	9.69e-10	2.78194	1.25e-12
	3780411	C1orf43	NM_015449.2	0.0446095	-1.31788	0.00228096
	770561	C20orf108	NM_080821.2	0.0231358	-1.34445	0.000822446
	7380634	C20orf20	NM_018270.3	0.0108603	-1.36393	0.000261213
	4560554	C20orf24	NM_018840.2	0.000119184	-1.50424	5.53e-08
	4760537	C20orf24	NM_199483.1	1.19e-05	-1.43588	7.65e-07
	7040176	C20orf24	NM_018840.2	0.010133	-1.53988	0.000237325
	4180673	C20orf43	NM_016407.2	1.95e-06	-1.43027	6.63e-09
	630446	C22orf25	NM_152906.3	0.00189083	-1.39274	2.52e-05
	5860093	C2CD4B	XM_940314.2	0.00167677	1.34215	2.16e-05
	3060008	C2CD4B	NM_001007595.2	0.00186463	1.31908	2.47e-05
	1170056	C2orf24	NM_015680.3	0.00492848	-1.6115	8.89e-05
	5420719	C2orf42	NM_017880.1	0.0219197	-1.438	0.000760174
	2000546	C3orf10	NM_018462.4	0.0197668	-1.38218	0.000646183
	4210102	C3orf75	NM_001031703.2	0.00719037	-1.43185	0.00014828
	5220068	C4orf14	NM_032313.2	0.01921	-1.54062	0.000618223
	6900301	C4orf34	NM_174921.1	0.0196066	-1.33738	0.000638372
	4050474	C4orf41	NM_199053.1	0.00753605	-1.52468	0.00015798
	7650703	C4orf48	NM_001141936.1	0.0156507	-1.32038	0.000451319
	6450092	C5AR1	NM_001736.3	9.82e-17	-6.16746	1.66e-20
	7320110	C6orf106	NM_024294.2	0.000182924	-1.61844	1.26e-06
	780187	C6orf130	NM_145063.2	0.0213368	-1.39629	0.000728229
	4150279	C6orf47	NM_021184.3	0.00303529	-1.51047	4.66e-05
	2900047	C7orf11	NM_138701.1	0.00838993	-1.38496	0.000182432
	6280725	C7orf40	NR_003697.1	0.00154947	1.41873	1.94e-05
	60326	C7orf42	NM_017994.4	0.00759811	-1.53885	0.000159745
	4590646	C8orf41	NM_025115.1	0.0187067	-1.43031	0.000592954
	5260075	C9orf130	XM_939697.1	0.0019789	1.52773	2.66e-05
	5130414	C9orf23	NM_148178.1	0.00413868	-1.48624	7.04e-05
	5260538	C9orf30	NM_080655.1	0.00381163	1.60221	6.31e-05
	990475	C9orf80	NM_021218.1	0.00505176	-1.3841	9.31e-05
	5090176	C9orf89	NM_032310.3	5.27e-06	-2.03938	2.22e-08
	4780113	CALN1	NM_031468.2	0.00210854	1.63265	2.93e-05
	2760370	CALR	NM_004343.2	2.11e-07	-1.71372	5.09e-10
	5860477	CANX	NM_001024649.1	0.0100209	-1.37651	0.000233598
	1070754	CAP1	NM_006367.2	0.00352804	-1.34934	5.62e-05
	5090403	CAPZA2	NM_006136.2	0.0265644	-1.42294	0.00101688
	1450671	CARD11	NM_032415.2	0.0288768	1.36432	0.0011537
	2030170	CARD16	NM_052889.2	0.00945458	-1.93464	2.47e-07
	6270500	CARD16	NM_001017534.1	4.4e-05	-1.55662	0.000215191
	1230348	CARHSP1	NM_001042476.1	0.0233594	-1.37238	0.000834847
	1240446	CAT	NM_001752.2	0.0342586	-1.37962	0.00149991
	6960209	CBL	NM_005188.2	6.72e-05	-1.8301	3.98e-07
	380270	CBX3	NM_007276.3	0.00499818	1.34962	9.14e-05
	3830170	CBX4	NM_003655.2	0.0127524	-1.30841	0.000329725
	630086	CCDC23	NM_199342.1	0.0146955	-1.47675	0.000407126
	1850468	CCDC56	NM_001040431.1	0.0281167	-1.34617	0.00110964
	160068	CCDC69	NM_015621.2	0.00140215	-1.45297	1.7e-05
	6270373	CCDC90A	NM_001031713.2	0.0107209	-1.39681	0.00025627
	1190390	CCL14	NM_032962.2	6.42e-18	3.41669	6.8e-22
	4220246	CCL20	NM_004591.1	2.84e-10	14.5157	2.83e-13
	6590682	CCL3	NM_002983.1	1.42e-10	13.5028	1.26e-13
	610524	CCL3L1	NM_021006.4	1.36e-12	18.7482	2.05e-16
	6660288	CCL3L1	NM_021006.4	5.1e-13	24.5605	6.05e-16
	4250053	CCL3L1	NM_021006.4	5.71e-12	14.4701	3.26e-15
	2810010	CCL3L3	NM_001001437.3	4.29e-10	8.85416	4.63e-13
	870754	CCL4	NM_002984.1	0.00126961	1.32435	1.51e-05
	3520102	CCL4L1	NM_001001435.2	4.71e-12	14.3044	2.59e-15
	2970575	CCL4L2	NM_207007.2	5.44e-14	9.58221	1.61e-17
	510114	CCNB1IP1	NM_182851.1	0.0205005	-1.42765	0.000682756
	5810605	CCNI	NM_006835.2	0.0413596	-1.46131	0.00201671
	450554	CCNL1	NM_020307.2	0.000412402	1.53743	3.61e-06
	1340291	CCNY	NM_145012.3	0.00152027	-1.47478	1.88e-05
	7320176	CCR1	NM_001295.2	3.71e-05	-2.6017	2.04e-07
	6370369	CD14	NM_001040021.1	1.97e-23	-17.9659	1.77e-32
	7000369	CD14	NM_000591.2	8.37e-28	-13.4418	8.33e-28
	6330474	CD151	NM_139030.3	0.0325144	-1.61509	0.00138302
	1740180	CD164L2	NM_207397.2	0.000405318	1.38747	3.53e-06
	5860224	CD244	NM_016382.2	0.00857394	-1.32125	0.000187886
	1240450	CD27	NM_001242.4	0.0249793	-1.89316	0.000928177
	2490066	CD2BP2	NM_006110.1	9.47e-08	-1.56502	2.05e-10
	3120091	CD300C	NM_006678.3	0.0011282	-1.72831	1.3e-05
	3310538	CD36	NM_000072.2	0.00618936	-1.71552	0.000119685
	2760500	CD38	NM_001775.2	0.000340499	1.91065	2.78e-06
	1780600	CD3E	NM_000733.2	0.0230879	-1.51947	0.000819407
	5050347	CD5	NM_014207.2	0.0024033	-1.72918	3.48e-05
	2480068	CD63	NM_001040034.1	0.00114084	-1.83089	1.33e-05
	3120370	CD68	NM_001251.1	0.0224351	-1.6744	0.000786614
	6900634	CD69	NM_001781.1	1.9e-05	2.15421	9.65e-08
	2710575	CD69	NM_001781.1	0.000131601	2.0643	8.61e-07
	7040008	CD74	NM_004355.2	0.0296524	-1.54885	0.000740465
	4560047	CD74	NM_001025159.1	0.0215616	-1.43337	0.00119613
	4260725	CD79B	NM_021602.1	0.020946	-1.67001	0.000706019
	770167	CD79B	NM_001039933.1	0.0277612	-1.89631	0.00108675
	5050162	CD83	NM_001040280.1	0.0333387	1.73539	0.000657766
	6620026	CD83	NM_004233.3	0.0199207	1.92449	0.00144561
	5910445	CDAN1	NM_138477.2	0.0333321	1.55923	0.00144462
	1710278	CDC34	NM_004359.1	0.000182924	-1.6157	1.26e-06
	4250739	CDK11B	NM_033492.1	0.00152911	1.57675	1.9e-05
	940128	CDK13	NM_031267.1	0.0164508	-1.44955	0.000490746
	3930452	CDK19	NM_015076.3	0.0118521	-1.35913	0.000296359
	5260541	CDK2AP1	NM_004642.2	0.00525534	-1.46385	9.78e-05
	2100411	CDK2AP2	NM_005851.3	0.00168574	-1.60999	2.18e-05
	430767	CDK9	NM_001261.2	0.00544717	-1.47727	0.000102413
	510673	CDS2	NM_003818.2	0.0158322	-1.49954	0.000459571
	1430280	CEBPA	NM_004364.2	1.66e-05	-2.09671	8.21e-08
	20446	CEBPB	NM_005194.2	0.00141701	-1.82228	1.73e-05
	7100519	CEP57	NM_014679.3	0.0135577	-1.39019	0.000363118
	3370349	CFB	NM_001710.4	9.15e-11	2.97454	7.17e-14
	1240152	CFD	NM_001928.2	0.00106256	-2.5513	1.2e-05
	4250458	CFL1	NM_005507.2	0.0148773	-1.32501	0.000416103
	6580750	CFP	NM_002621.1	0.0100732	-1.40835	0.000235348
	940010	CHCHD10	NM_213720.1	0.0251972	-1.41672	0.000940509
	6900392	CHCHD5	NM_032309.2	0.016842	-1.38174	0.000509571
	430224	CHD4	NM_001273.2	0.00280705	-1.37819	4.19e-05
	1710474	CHD9	NM_025134.4	0.0125316	-1.45109	0.000321309
	3400450	CHKB	NM_005198.3	0.012353	1.40412	0.000312022
	4920025	CHKB	NM_005198.3	0.0190804	1.3934	0.000612839
	4640703	CHMP5	NM_016410.4	6.97e-05	1.72921	4.17e-07
	7650347	CHMP5	NM_016410.3	0.0221303	1.59858	0.000773759
	6760192	CHP	NM_007236.3	0.0168567	-1.77279	0.000512149
	1710546	CHST12	NM_018641.3	0.0450748	1.7173	0.00231525
	3060128	CHSY1	NM_014918.3	0.0445279	-1.41052	0.00227479
	4490528	CKAP4	NM_006825.2	0.0219115	-1.59013	0.000757511
	2760519	CKLF	NM_001040139.1	0.0240078	-1.43932	0.000872252
	5290215	CLASP1	NM_015282.1	0.0277363	-1.38516	0.00108171
	5490341	CLEC2D	NM_013269.3	0.00355384	2.15672	5.68e-05
	1260228	CLEC5A	NM_013252.2	0.0186908	-1.86882	0.000590232
	3450072	CLIC1	NM_001288.4	0.000469968	-1.61559	4.21e-06
	580148	CLIP2	NM_032421.1	0.0219115	-1.30455	0.00075834
	1190687	CLK2	XM_945187.1	0.0172421	1.37355	0.000530775
	6580682	CLN3	NM_000086.2	0.00918984	-1.46249	1.29e-05
	520630	CLN3	NM_001042432.1	0.00111733	-1.37343	0.000207609
	4390327	CLTA	NM_001076677.1	0.000419233	-1.73785	3.67e-06
	4730458	CLTC	NM_004859.3	0.000241798	-1.58031	1.76e-06
	5550066	CMAH	NR_002174.2	0.0313369	1.31116	0.00130374
	6380608	CMAS	NM_018686.3	0.0234227	-1.52611	0.000838598
	6020746	CMTM3	NM_001048251.1	0.0100101	-1.65055	7.89e-06
	3890551	CMTM3	NM_144601.2	0.000771785	-1.46637	0.000233134
	7380068	CNBP	NM_003418.1	0.0105727	-1.37157	0.000251356
	5550037	CNN2	NM_201277.1	0.0213368	-1.48639	0.000728114
	380309	CNOT3	NM_014516.2	0.00498848	-1.32662	9.09e-05
	3120176	CNOT7	NM_013354.5	0.00989427	-1.46312	0.000228969
	6650121	CNST	NM_152609.1	0.0462477	-1.38776	0.00241172
	6860113	COBRA1	NM_015456.2	0.0231698	-1.50018	0.000824497
	2490593	COL7A1	NM_000094.2	0.000740184	-1.37133	7.5e-06
	20707	COMMD5	NM_014066.3	0.0098975	-1.54802	0.000229253
	7050576	COMMD7	NM_001099339.1	0.0163161	-1.31396	0.00048467
	7320181	COPS7A	NM_016319.1	0.00948446	-1.32017	0.000216072
	6660600	COQ9	NM_020312.1	0.0303942	-1.39155	0.001242
	5390113	CORO1A	NM_007074.2	0.0381167	-1.47984	0.00177579
	5310170	CORO1B	NM_001018070.1	0.0210343	-1.55753	0.000711669
	670025	CORO1C	NM_014325.2	0.00590829	-1.67539	0.000113209
	1070678	COTL1	NM_021149.2	1.41e-06	-2.09282	4.45e-09
	2570398	CPN2	NM_001080513.1	0.0247034	1.32723	0.000914785
	60136	CPVL	NM_031311.3	0.00861392	-2.22506	4.19e-06
	3870324	CPVL	NM_019029.2	0.00046907	-1.61045	0.000189309
	5340246	CRIP2	NM_001312.2	0.0356727	-1.31678	0.00160875
	670026	CRLF3	NM_015986.2	0.0485615	-1.51698	0.00259921
	3170315	CRYZL1	NM_145858.1	0.0127729	1.3194	0.000331282
	1070014	CSF1R	NM_005211.2	1.36e-07	-4.57312	2.99e-10
	2750196	CSF2	NM_000758.2	1.88e-17	9.1859	2.39e-21
	4010719	CSF2RA	NM_172249.1	0.00495435	-2.04055	8.97e-05
	2630288	CSF3	NM_000759.2	1.21e-10	1.89322	1.03e-13
	4150551	CSF3	NM_000759.2	8.35e-10	1.54492	1.04e-12
	3170239	CSK	NM_004383.1	6.06e-08	-1.68324	1.23e-10
	6110187	CSNK2A2	NM_001896.2	0.00486525	-1.49552	8.72e-05
	1070551	CSRP2BP	NM_020536.2	0.016214	-1.31037	0.000480609
	6450543	CST3	NM_000099.2	0.00144165	-2.4648	1.78e-05
	6620433	CTDP1	NM_004715.3	0.00248166	-1.49849	3.62e-05
	5080682	CTDSP1	NM_021198.1	0.0151123	-1.39998	0.000429713
	650681	CTDSP2	NM_005730.3	0.0311239	-1.35857	0.00128961
	5890451	CTNNA1	NM_001903.2	0.0343859	-1.61098	0.00150921
	3940255	CTR9	NM_014633.2	0.02345	-1.33129	0.00084007
	6840246	CTSA	NM_000308.2	0.00400485	-1.49838	6.77e-05
	240309	CTSB	NM_147780.2	0.0188881	-1.79941	0.000602663
	1110092	CTSD	NM_001909.3	0.0048826	-1.93092	8.79e-05
	1980288	CTSH	NM_004390.2	0.0333318	-1.76918	0.0014439
	3610091	CUTC	NM_015960.2	0.00142785	-1.6259	1.74e-05
	6940402	CUX1	NM_181552.1	0.000303723	-1.74348	2.37e-06
	2070168	CX3CR1	NM_001337.3	0.00400424	-1.98545	6.76e-05
	6280332	CXCL16	NM_022059.1	6.27e-10	-5.17046	7.17e-13
	4670390	CXCL2	NM_002089.3	1.48e-06	4.47628	4.74e-09
	60192	CXCL6	NM_002993.2	0.0308597	-2.0102	0.00127213
	2480048	CXorf40A	NM_178124.3	0.0450208	-1.44833	0.00231152
	1010048	CXXC5	NM_016463.5	2.42e-06	-2.53783	2.48e-13
	1050279	CXXC5	NM_016463.7	2.55e-10	-2.28478	8.47e-09
	4830328	CYB561D2	NM_007022.3	0.0007471	-1.44903	7.61e-06
	6420040	CYB5D1	NM_144607.3	7.67e-08	1.6956	1.61e-10
	1230025	CYB5R1	NM_016243.2	0.014126	-1.51819	0.000386116
	4590441	CYB5R3	NM_007326.2	0.0068677	-1.36717	0.000137409
	4260010	CYB5R3	NM_000398.4	0.013833	-1.40529	0.000376057
	6940152	CYBASC3	NM_153611.3	0.0126946	-1.64195	0.000326833
	2120053	CYP1B1	NM_000104.2	1.74e-05	-2.37971	8.65e-08
	7040735	CYP27A1	NM_000784.2	0.000242807	-2.68807	1.78e-06
	5820400	CYP4B1	NM_000779.2	7.47e-08	2.93174	1.55e-10
	4290110	CYP4F3	NM_000896.1	0.0457832	1.30661	0.00237781
	6510524	CYTH4	NM_013385.2	0.0333611	-1.626	0.0014487
	2680386	CYTIP	NM_004288.3	0.0218348	-1.37355	0.00075401
	2710129	D2HGDH	NM_152783.3	0.000199897	2.16576	1.41e-06
	2140671	DBNL	NM_001014436.1	4.87e-05	-1.31907	2.77e-07
	6590292	DBNL	NM_014063.5	0.00286994	-1.53903	4.36e-05
	3290091	DCAF12	NM_015397.1	0.0262273	-1.43748	0.000997314
	2760433	DCLK1	NM_004734.2	0.012904	1.34462	0.000336785
	6860647	DCLRE1C	NM_022487.2	0.0247745	1.48126	0.000918487
	5360041	DDAH2	NM_013974.1	0.000630406	-1.42513	5.93e-06
	4860064	DDX19B	NM_001014451.1	0.000258173	-1.61964	1.96e-06
	2750719	DDX21	NM_004728.2	0.022664	1.65449	0.000799436
	3940379	DDX47	NM_016355.3	0.00970833	1.57079	0.000222611
	4760703	DDX58	NM_014314.3	0.000454881	1.67843	4.04e-06
	7610053	DDX60	NM_017631.4	2.28e-05	2.08995	1.18e-07
	6510735	DDX60L	NM_001012967.1	1.58e-06	2.27221	5.17e-09
	3890521	DEDD2	NM_133328.2	6.59e-05	-1.49304	3.88e-07
	4210066	DEF8	NM_017702.2	0.000689272	-1.4058	6.76e-06
	2640240	DENND4C	NM_017925.4	0.00726407	-1.46893	0.000150415
	580403	DFNA5	NM_004403.2	1.53e-06	2.80973	4.98e-09
	3930731	DHRS7	NM_016029.1	0.00388216	-1.4436	6.45e-05
	4490079	DHRS9	NM_005771.3	6.46e-07	-1.73069	1.88e-09
	630315	DHRS9	NM_005771.3	0.000158882	-4.3316	4.85e-09
	7160468	DHRS9	NM_005771.3	1.51e-06	-2.35111	1.06e-06
	5130458	DHX29	NM_019030.2	0.0333611	-1.4152	0.00144844
	6110608	DHX30	NM_014966.2	0.00934538	-1.36728	0.000212112
	3930681	DHX58	NM_024119.2	1.58e-09	2.94737	2.17e-12
	3940670	DIAPH1	NM_005219.3	0.00229897	-1.51677	3.27e-05
	5390433	DICER1	NM_030621.2	0.0220892	-1.45422	0.000771211
	2370128	DIRC2	NM_032839.1	8.49e-06	-1.9496	3.76e-08
	5810008	DLGAP4	NM_001042486.1	0.00495563	-1.51594	8.99e-05
	1070037	DLK2	NM_023932.2	0.00369643	1.44087	6e-05
	2470196	DNAJB5	NM_012266.3	0.00163157	-1.36414	2.08e-05
	5860315	DNAJB6	NM_058246.3	0.0250914	1.37251	0.000933935
	2760164	DNAJB9	NM_012328.1	0.000379344	1.56536	3.24e-06
	650746	DNAJC28	NM_017833.2	0.0444144	1.46848	0.00226628
	7000630	DNAJC3	NM_006260.2	0.00230096	1.46918	3.28e-05
	3440288	DNAJC4	NM_005528.3	0.0319046	-1.35534	0.00133884
	4040703	DNAJC5	NM_025219.1	0.00590259	-1.37847	0.00011285
	1510543	DNASE1L1	NM_001009934.1	0.00144165	-1.62357	1.78e-05
	6220538	DOK2	NM_003974.2	0.000649487	-1.6497	6.2e-06
	6760274	DPP3	NM_005700.3	0.0177798	-1.32843	0.000551113
	4280482	DRAM1	NM_018370.2	0.00229897	1.74509	3.27e-05
	3990598	DRAP1	NM_006442.2	0.0415794	1.33566	0.00203271
	7210170	DSE	NM_013352.2	0.00369242	-2.05268	5.98e-05
	3190634	DSTN	NM_006870.3	0.0109822	-1.5036	0.000266468
	3870408	DUSP18	NM_152511.3	0.00467945	-1.48998	8.25e-05
	5260195	DUSP19	NM_080876.2	0.0424629	1.619	0.00210826
	6560156	DUSP3	NM_004090.2	0.0136362	-1.65522	0.000368875
	5390161	DUSP5	NM_004419.3	0.0082893	1.79573	0.000179367
	3450600	DYNC1H1	NM_001376.2	0.0323862	-1.35311	0.0013762
	4230520	DYNLL1	NM_003746.1	4.5e-06	-1.66536	1.03e-13
	6220086	DYNLL1	NM_001037494.1	1.21e-10	-1.58833	1.8e-08
	6350634	DYNLT1	NM_006519.1	0.0188102	1.4779	0.00059938
	10452	EAPP	NM_018453.3	0.018675	-1.34351	0.000589143
	4250156	EBP	NM_006579.1	0.0484774	-1.33638	0.00258958
	5670093	ECHS1	NM_004092.2	0.0220654	-1.47757	0.000768123
	1400682	EFHA1	NM_152726.1	0.0294994	-1.39599	0.00118794
	1070544	EFHD2	NM_024329.4	0.012904	-1.54833	0.000337415
	7650653	EGLN2	NM_080732.1	0.00280705	-1.31809	4.2e-05
	6020255	EGR2	NM_000399.2	0.0168426	-1.67792	0.000510715
	6400224	EHBP1L1	NM_001099409.1	0.0172421	-1.4339	0.000530796
	1780619	EHD1	NM_006795.2	0.0258047	1.43771	0.000976875
	6400647	EHD4	NM_139265.2	0.0194221	1.49445	0.000628336
	6060414	EIF1B	NM_005875.2	5.12e-05	1.62154	2.95e-07
	2120079	EIF2AK2	NM_002759.1	3.79e-05	2.93531	2.09e-07
	1710102	EIF2C1	NM_012199.2	0.00801483	-1.30202	0.0001719
	7210082	EIF3F	NM_003754.2	0.0307298	-1.35953	0.00126092
	5310735	EIF3L	NM_016091.2	0.0215597	-1.45281	3.18e-05
	2190221	EIF3L	NM_016091.2	0.00225574	-1.41234	0.000739943
	3400403	EIF4A1	NM_001416.2	0.0181057	1.35201	0.000566879
	4540632	EIF4E2	NM_004846.2	0.023422	-1.38163	0.000838077
	610270	ELL2	NM_012081.4	0.00121867	1.55341	1.44e-05
	3370722	ELOVL1	NM_022821.2	0.000951176	-1.45278	1.04e-05
	3940435	EMP1	NM_001423.1	0.0308207	-1.71659	0.00126661
	3800452	EMP3	NM_001425.1	0.0334572	-1.37052	0.00145358
	2140136	EMR2	NM_152916.1	6.31e-05	-1.88526	3.67e-07
	4610753	ENG	NM_000118.1	9.3e-16	-5.89551	1.77e-19
	2940079	ENY2	NM_020189.4	0.00160326	-1.30093	2.02e-05
	7570068	EP300	NM_001429.2	0.0280913	-1.31958	0.00110803
	1400088	EPHA10	NM_173641.2	0.0142343	1.32535	0.000389679
	6370025	EPN1	NM_013333.2	2.32e-05	-1.50558	1.2e-07
	5700725	EPSTI1	NM_033255.2	1.87e-05	3.57638	9.45e-08
	610678	ERF	NM_006494.1	2.46e-06	-1.58195	8.71e-09
	830039	ERGIC1	NM_001031711.1	0.0105727	-1.44493	0.00025087
	7380601	ERMP1	NM_024896.2	0.0355008	-1.32618	0.00159533
	6550243	ESYT1	NM_015292.1	0.000596938	-1.62946	5.49e-06
	3170181	ETF1	NM_004730.1	0.0105727	-1.31342	0.000251649
	6770343	ETFB	NM_001014763.1	0.0199207	-1.46172	0.000657965
	4810343	ETV3	NM_005240.1	0.00616689	1.32388	0.000119079
	2680162	EVI2A	NM_014210.2	0.00853721	-1.53483	0.000186719
	3420564	EVI2B	NM_006495.2	0.00683812	-1.35978	0.000136673
	4220431	EXT1	NM_000127.2	0.00653671	1.4753	0.00012968
	1710368	EZH2	NM_152998.1	2.17e-07	1.96338	5.29e-10
	3120138	F3	NM_001993.2	2.56e-14	7.02209	1.13e-22
	10079	F3	NM_001993.2	1.33e-18	8.75656	6.51e-18
	130167	FAAH2	NM_174912.2	0.00408314	1.45175	6.92e-05
	4150048	FABP5	NM_001444.1	0.00721629	-1.59571	0.00014912
	5260047	FABP5	NM_001444.1	0.0236773	-1.59961	0.000853113
	580358	FABP5P2	XM_001134012.2	0.00201342	-2.02988	8.33e-09
	4540475	FABP5P2	XM_001721172.1	2.4e-06	-1.63461	2.75e-05
	1300674	FADD	NM_003824.2	0.00011137	-1.73143	7.07e-07
	1660086	FAM100A	NM_145253.2	4.55e-07	-1.7327	1.23e-09
	3930730	FAM103A1	NM_031452.2	0.00070845	-1.60847	7.02e-06
	830309	FAM104A	NM_032837.1	0.0373785	-1.37923	0.00172208
	430519	FAM120A	NM_014612.3	0.0150862	-1.33413	0.000426735
	1170446	FAM120AOS	NM_198841.1	0.00449596	-1.62948	7.79e-05
	3180053	FAM129B	NM_022833.2	9.3e-06	-2.89756	1.27e-11
	4070711	FAM129B	NM_001035534.1	8e-09	-1.98024	4.19e-08
	3940564	FAM131A	NM_144635.3	0.00747377	-1.33475	0.000156023
	620100	FAM133B	NM_152789.2	0.00091832	-1.71055	9.95e-06
	5080494	FAM134A	NM_024293.3	0.0189755	-1.40928	0.000607058
	6290379	FAM156A	NM_014138.3	0.0156015	-1.3051	0.000448908
	2030360	FAM159A	NM_001042693.1	0.0097755	-1.42311	0.000225079
	5310736	FAM162A	NM_014367.3	0.00381163	-1.41754	6.31e-05
	5270187	FAM168B	NM_001009993.2	0.00220653	-1.43118	3.09e-05
	1850047	FAM189B	NM_006589.2	0.00744258	-1.44224	0.000155111
	6480754	FAM195B	NM_207368.3	0.0150939	-1.43475	0.000428016
	1690630	FAM43A	NM_153690.4	0.000740184	-1.47078	7.52e-06
	2630703	FAM49B	NM_016623.3	0.0192804	-1.44949	0.000621713
	1940228	FAM58A	NM_152274.2	0.0487456	-1.35193	0.00261474
	5090603	FAM73B	NM_032809.2	0.0346281	-1.3213	0.00152645
	5550463	FARSB	NM_005687.2	0.0443369	1.3927	0.00225294
	5670154	FBLN7	NM_153214.1	0.0256919	-1.44532	0.000970975
	7160364	FBXL15	NM_024326.2	0.0153166	-1.40356	0.000437468
	2350754	FBXO34	NM_017943.2	0.0169517	-1.46564	0.000518267
	3460711	FBXW11	NM_033645.2	0.0127306	-1.40358	0.000328569
	3850440	FCER1G	NM_004106.1	0.0113555	-1.84574	0.000279373
	4200176	FCGRT	NM_004107.3	0.0455507	-1.57762	0.00236048
	5700142	FDFT1	NM_004462.3	0.00721629	-1.52767	0.000149076
	7050736	FERMT3	NM_031471.4	0.00504626	-1.83557	1.72e-05
	6060315	FERMT3	NM_031471.4	0.00141682	-1.46862	9.28e-05
	7210717	FGD2	NM_173558.2	0.000330749	1.92449	2.65e-06
	4480220	FGFRL1	NM_021923.3	0.000978837	-1.5171	1.08e-05
	1430170	FGL2	NM_006682.1	0.0299237	-1.81636	0.0012139
	50129	FHOD1	NM_013241.2	0.000931761	-1.78702	1.02e-05
	6420242	FIS1	NM_016068.2	0.037463	-1.42205	0.00172677
	5050427	FKBP1A	NM_000801.2	0.00949257	-1.507	0.000216546
	1300167	FLII	NM_002018.2	0.0369439	-1.42988	0.00169736
	130162	FLJ25363	XM_001720720.1	0.0355179	1.43273	0.00159772
	1090377	FLJ35390	NR_024416.1	0.0449434	1.59918	0.00230469
	5220767	FLNB	NM_001457.1	0.00280705	-1.54986	4.19e-05
	1510026	FLVCR2	NM_017791.1	0.0369262	-1.63673	0.00169577
	7650091	FNBP4	NM_015308.1	0.0199207	1.36973	0.000657677
	150162	FNDC4	NM_022823.1	0.0191611	1.30064	0.000615836
	6130019	FNTA	NM_001018677.1	0.000867765	1.31585	9.19e-06
	6020612	FOXN2	NM_002158.3	0.000718029	-1.63689	7.19e-06
	4230470	FOXN3	NM_005197.2	0.000501463	-1.5863	4.53e-06
	5310402	FPR3	NM_002030.3	0.0151423	-2.34091	0.000431207
	7330026	FRAT2	NM_012083.2	0.00233044	-1.38168	3.34e-05
	2470519	FRG1	NM_004477.2	0.00106818	-1.53979	1.21e-05
	5220240	FTH1	NM_002032.2	0.00533476	-1.73615	0.0001
	460164	FTH1P11	NR_002204.1	0.0103167	-1.91452	3.46e-06
	6180070	FTH1P11	NR_002204.1	0.000401435	-1.57027	0.000243113
	4730181	FTH1P12	NR_002205.1	0.0221965	-1.73995	0.000473066
	3190133	FTH1P12	NR_002205.1	0.0160744	-1.39622	0.000776839
	1660669	FTH1P16	XR_016025.2	0.0150523	-1.6053	0.000425193
	4060561	FTH1P2	NR_002200.1	0.0220654	-2.15879	5.14e-07
	4120039	FTH1P2	NR_002200.1	8.31e-05	-1.4778	0.00076912
	6450139	FTH1P3	NR_002201.1	0.000203878	-1.89809	1.45e-06
	1980594	FTH1P8	NR_002203.1	0.0457728	-1.49863	0.0023763
	5810328	FTL	NM_000146.3	0.000702081	-1.8629	6.64e-06
	4920767	FTL	NM_000146.3	0.000678824	-1.83643	6.9e-06
	2940059	FTSJD2	NM_015050.2	2.65e-05	1.75888	1.39e-07
	2060121	FUCA1	NM_000147.3	3.16e-05	-10.315	1.71e-07
	5690280	FXR2	NM_004860.2	0.0320439	-1.30375	0.00134876
	7380546	FXYD5	NM_014164.4	0.00561201	-1.48935	0.000106225
	460670	FZD7	NM_003507.1	0.00189705	1.64418	2.54e-05
	6180427	G0S2	NM_015714.2	6.86e-06	1.85716	2.96e-08
	4200450	G6PD	NM_000402.3	0.000248129	-1.88107	7.61e-08
	430465	G6PD	NM_000402.3	1.56e-05	-1.66423	1.83e-06
	3120520	GABARAPL2	NM_007285.6	7.15e-05	-1.52622	4.32e-07
	20091	GABARAPL2	NM_007285.6	0.0127524	-1.57774	0.00032994
	4880673	GADD45A	NM_001924.2	1.08e-05	1.83021	4.99e-08
	4920110	GADD45B	NM_015675.2	0.0136362	1.44445	0.000368866
	4920201	GALNT1	NM_020474.2	0.00219969	-1.36072	3.07e-05
	2640048	GAPDH	NM_002046.3	0.00117382	-2.14551	5.53e-13
	2640091	GAPDH	NM_002046.3	5.27e-07	-1.85896	1.45e-09
	4490161	GAPDH	NM_002046.3	4.93e-10	-1.59967	1.37e-05
	6480079	GAPT	NM_152687.2	0.00194262	-2.66451	9.25e-09
	7570541	GAPT	NM_152687.2	2.57e-06	-1.91547	2.61e-05
	1570433	GAPVD1	NM_015635.2	0.00527451	-1.56819	9.83e-05
	1070435	GAS7	NM_201433.1	0.0355688	-1.45455	0.00160256
	2370576	GATAD2B	NM_020699.1	0.000731542	-1.52285	7.39e-06
	6510192	GBF1	NM_004193.1	0.0108391	-1.41034	0.000260012
	1940162	GBP2	NM_004120.3	0.0296612	1.53851	0.0011976
	1980524	GBP4	NM_052941.3	0.000783924	2.47773	8.08e-06
	5670072	GCFC1	NM_016631.3	0.0155036	1.37846	0.000445108
	4560706	GEM	NM_005261.2	0.00450398	1.31087	7.82e-05
	2900504	GET4	NM_015949.2	0.0491846	-1.33013	0.0026586
	4120379	GFI1	NM_005263.2	0.00036913	1.52527	3.11e-06
	2030754	GHDC	NM_032484.3	0.012904	-1.41653	0.000336859
	2640601	GIT1	NM_014030.3	0.0168597	-1.36109	0.000513256
	5260095	GJB2	NM_004004.4	1.4e-05	2.44552	6.74e-08
	4560064	GLB1	NM_000404.1	2.87e-05	-1.97056	1.78e-08
	1340634	GLB1	NM_001079811.1	4.5e-06	-1.84969	1.52e-07
	2030376	GLG1	NM_012201.4	9.83e-08	-1.71456	2.14e-10
	6980274	GLRX2	NM_016066.3	0.0244739	-1.30036	0.000900885
	4490017	GLTP	NM_016433.3	0.00413868	-1.49559	7.03e-05
	3370452	GMFG	NM_004877.1	0.00920526	-1.42362	0.000208152
	1070044	GMIP	NM_016573.1	0.0161053	-1.41176	0.000474754
	670082	GNA12	NM_007353.2	1.68e-07	-2.06069	3.94e-10
	6650161	GNA13	NM_006572.3	0.03186	-1.3899	0.0013363
	5670424	GNA15	NM_002068.1	0.000229136	-1.97891	1.64e-06
	1300730	GNAI2	NM_002070.2	1.4e-08	-1.67039	2.47e-11
	3370451	GNB2	NM_005273.2	0.00135055	-1.50246	1.64e-05
	5900746	GNL3L	NM_019067.4	0.0417491	-1.3075	0.00204719
	2650601	GPBP1L1	NM_021639.3	0.00155029	-1.75494	1.94e-05
	2370593	GPC6	NM_005708.2	0.041272	1.31555	0.00201069
	5270270	GPN2	NM_018066.3	0.0419533	-1.34767	0.00206253
	3520598	GPR162	NM_019858.1	0.00210854	-1.83724	2.93e-05
	5670437	GPR183	NM_004951.4	0.00898183	-1.51985	0.000200247
	6520328	GPR35	NM_005301.2	0.0248062	-1.44062	0.000921217
	6420386	GPSM3	NM_022107.1	0.00618936	-1.35502	0.000119951
	60647	GPX1	NM_201397.1	0.0254449	-1.68589	0.000955361
	6520128	GPX4	NM_001039847.1	0.012904	-1.63383	6.25e-06
	2600382	GPX4	NM_001039847.1	0.000651574	-1.46846	0.000337185
	4200543	GPX7	NM_015696.3	0.00286584	-1.4857	4.34e-05
	3140438	GRAMD1A	NM_020895.2	0.00019971	2.05578	1.4e-06
	6840184	GRN	NM_002087.2	0.0169415	-1.90125	1.28e-05
	1940021	GRN	NM_002087.2	0.00111456	-1.74696	0.000517206
	6270615	GSDMB	NM_001042471.1	0.00168574	1.59074	2.18e-05
	610148	GSDMD	NM_024736.5	0.000147947	1.72155	9.84e-07
	110474	GSS	NM_000178.2	0.00678015	-1.46372	0.000135371
	4900070	GSTO1	NM_004832.1	0.0112899	-1.48228	0.000277281
	830047	GSTP1	NM_000852.2	0.0189755	-1.53624	0.00060645
	2750296	GTF3C1	NM_001520.2	0.00333379	-1.42634	5.24e-05
	1510438	GTF3C5	NM_012087.2	0.032919	-1.388	0.00141515
	4200110	GTF3C6	NM_138408.2	0.0496851	1.31579	0.00270038
	1090437	GTPBP4	NM_012341.2	0.00852883	1.30292	0.000186355
	7000577	GYPC	NM_016815.2	0.0196364	-1.70934	0.000639942
	4260414	H2AFY	NM_004893.2	0.00847414	-1.47342	0.000184622
	2710292	H2AFZ	NM_002106.3	0.000348338	-1.35266	2.86e-06
	2030553	H3F3A	NM_002107.3	0.0079599	-1.52721	8.3e-07
	3460477	H3F3A	NM_002107.3	0.000127238	-1.55695	8.08e-06
	2850026	H3F3A	NM_002107.3	0.000783924	-1.41701	0.000170554
	4250500	HAT1	NM_003642.2	0.00143513	1.42617	1.76e-05
	840551	HAUS2	NM_018097.1	0.0292263	1.62821	0.001172
	2260113	HCST	NM_014266.3	0.011465	-1.62361	0.000107802
	1580088	HCST	NM_001007469.1	0.00568577	-1.39851	0.000284008
	360689	HEBP1	NM_015987.3	0.000381745	-1.68254	3.27e-06
	610367	HECA	NM_016217.2	0.0202888	-1.5573	0.000674417
	3290347	HEG1	NM_020733.1	0.0477636	1.31701	0.00252212
	5720482	HERC5	NM_016323.2	2.04e-10	5.70696	1.95e-13
	6860482	HERC6	NM_017912.3	5.44e-14	5.45692	1.51e-17
	5260070	HES4	NM_021170.2	0.00530784	1.76788	9.92e-05
	610201	HES6	NM_018645.3	0.0148395	-1.35628	0.000414039
	3800139	HEXB	NM_000521.2	0.00014689	-2.06452	9.67e-07
	5130750	HHEX	NM_002729.4	0.0299911	-1.41868	0.00121887
	5570563	HIATL1	NM_032558.2	1.42e-10	2.04471	1.23e-13
	7510315	HIGD2A	NM_138820.2	0.000576668	-1.37672	5.25e-06
	10332	HIPK2	NM_022740.2	7.36e-05	-1.89642	4.49e-07
	6110630	HIST1H2BK	NM_080593.1	0.0416049	-1.36842	0.00203575
	1660196	HK1	NM_033500.1	0.00112847	-1.39966	1.31e-05
	4900731	HLA-DMB	NM_002118.3	0.0134578	-2.01519	0.000358735
	5220070	HLA-F	NM_001098479.1	0.0283669	1.45794	0.00112612
	1050309	HLX	NM_021958.2	4.38e-06	-2.31931	1.7e-08
	7400286	HMGA1	NM_145899.1	4.1e-07	-2.06212	1.09e-09
	6660601	HMOX1	NM_002133.1	4.08e-11	-4.16	2.81e-14
	4220168	HNMT	NM_001024074.1	0.0238377	-1.45363	0.000860522
	1570722	HNRNPA2B1	NM_002137.3	0.0367932	1.3776	0.00168655
	3850246	HOPX	NM_139212.2	0.0433376	-1.84963	0.00217372
	520184	HPCAL1	NM_134421.1	0.014416	-1.47666	0.000396485
	670736	HPD	NM_002150.2	0.0420199	1.37641	0.00207671
	630619	HPSE	NM_006665.3	1.47e-07	-3.14616	3.33e-10
	6040647	HSH2D	NM_032855.2	6.57e-10	2.6469	7.79e-13
	870131	HSPA5	NM_005347.2	0.0208156	-1.42559	0.000697216
	6420142	HSPBAP1	NM_024610.4	0.0121658	-1.34997	0.000306264
	1410768	ICA1	NM_022308.1	0.0346537	1.48995	0.00152831
	6940709	ICA1L	NM_178231.1	0.0326234	1.39572	0.00139249
	2070037	ICOS	NM_012092.2	0.00161048	1.72379	2.05e-05
	1260086	ID2	NM_002166.4	0.00109031	1.96205	1.25e-05
	1660296	ID2	NM_002166.4	0.0146805	1.6203	0.000406245
	2600138	IDS	NM_006123.2	0.0489475	-1.90659	8.88e-09
	3610162	IDS	NM_006123.2	0.00201212	-1.72597	2.74e-05
	130360	IDS	NM_000202.3	2.5e-06	-1.40226	0.00262713
	1190367	IER3	NM_003897.3	0.011533	2.13948	0.000286426
	6620050	IFFO1	NM_080730.2	0.00495563	-1.54486	9.02e-05
	3870594	IFI16	NM_005531.1	0.00161048	2.26214	2.05e-05
	2000300	IFI30	NM_006332.3	7.33e-13	-5.39314	3.1e-16
	2510220	IFI35	NM_005533.2	9.23e-10	3.59043	1.17e-12
	2570300	IFI44	NM_006417.3	7.42e-11	6.10037	5.65e-14
	3870338	IFI44L	NM_006820.1	1.19e-09	5.70174	1.58e-12
	5090215	IFI6	NM_022873.2	2.96e-06	4.54345	1.08e-08
	1010246	IFI6	NM_022872.2	0.00193809	3.27931	2.6e-05
	4570441	IFIH1	NM_022168.2	1.43e-07	3.17763	3.18e-10
	2000148	IFIT1	NM_001548.3	1.97e-07	6.92038	4.7e-10
	2600747	IFIT2	NM_001547.4	6.94e-06	4.68454	3.01e-08
	1500280	IFIT3	NM_001031683.1	1.45e-06	5.47839	4.59e-09
	520408	IFIT3	NM_001549.2	0.000441059	3.90778	3.9e-06
	5360156	IFITM1	NM_003641.3	1.1e-08	3.40791	1.82e-11
	1230767	IFITM2	NM_006435.2	0.0299911	1.89533	0.00121918
	2470358	IFNGR1	NM_000416.1	0.0436542	-1.56299	0.00219791
	4200152	IFRD2	NM_006764.3	0.0310467	1.35476	0.00128509
	6270427	IGBP1	NM_001551.2	0.0381167	-1.36857	0.00177627
	7040709	IGF2BP2	NM_006548.4	1.65e-06	-1.71596	5.44e-09
	3990703	IL10	NM_000572.2	0.0227878	1.59493	0.000805251
	5670719	IL10RB	NM_000628.3	0.00895572	-1.47139	0.000199096
	1260341	IL13RA1	NM_001560.2	0.0305627	-1.65524	0.00125053
	6520180	IL18RAP	NM_003853.2	0.000608379	2.20337	5.64e-06
	1980672	IL1A	NM_000575.3	8.77e-08	11.1048	1.88e-10
	840685	IL1B	NM_000576.2	0.0212704	2.79645	0.00072371
	5890689	IL1F9	NM_019618.2	1.79e-08	9.22601	3.18e-11
	1740451	IL1R2	NM_173343.1	0.0391836	-1.79695	0.00185834
	2470601	IL1RN	NM_173842.1	0.000801485	3.39899	8.35e-06
	3060735	IL1RN	NM_173843.1	0.00697913	2.55023	0.000140821
	130021	IL2RA	NM_000417.1	0.00647052	1.52456	0.000127187
	7570292	IL3RA	NM_002183.2	0.0184868	-1.60055	0.00058164
	4040576	IL6	NM_000600.1	4.08e-11	31.9591	2.85e-14
	1570553	IL8	NM_000584.2	0.0113588	2.36753	0.000279813
	1980309	IL8	NM_000584.2	0.0316212	1.41631	0.00131825
	4890382	ILVBL	NM_006844.3	0.038273	-1.41965	0.000299163
	7320750	ILVBL	NM_006844.3	0.0119541	-1.34567	0.00179317
	6960382	ING2	NM_001564.2	0.0131326	-1.39117	0.000345139
	2470367	INPPL1	NM_001567.2	0.0321047	-1.44628	0.00135608
	2260541	INTS1	XM_942544.2	0.0047148	-1.3569	8.36e-05
	6660286	INTS8	NM_017864.2	0.0146367	-1.511	0.000404103
	4220440	IQGAP2	NM_006633.2	0.00530446	1.447	9.91e-05
	4890743	IQSEC1	NM_014869.3	0.00389111	-1.56481	6.48e-05
	4040564	IRAK1	NM_001025243.1	0.00372476	-1.48704	6.09e-05
	6250064	IRF1	NM_002198.1	0.0131042	1.62512	0.00034376
	6980370	IRF4	NM_002460.1	0.0453938	1.51524	0.00234797
	6400176	IRF7	NM_004029.2	1.55e-07	3.01726	3.58e-10
	1470382	IRF7	NM_004029.2	9.42e-06	2.59946	4.28e-08
	2000022	IRF9	NM_006084.4	5.13e-07	1.75603	1.4e-09
	1770072	IRG1	XM_001133269.2	2.7e-09	4.88995	3.88e-12
	6110736	IRS2	NM_003749.2	0.0153853	-1.45355	0.000440083
	5550270	IRX1	NM_024337.3	0.0023608	1.50113	3.4e-05
	2100196	ISG15	NM_005101.1	1.34e-09	7.65741	1.81e-12
	6330132	ISG20	NM_002201.4	8.23e-09	3.30657	1.34e-11
	6550195	ITFG2	NM_018463.2	0.0327721	-1.39153	0.00140674
	6250553	ITFG3	NM_032039.1	0.0241231	-1.379	0.000876953
	3400537	ITGA7	NM_002206.1	0.000677227	1.51471	6.61e-06
	610452	ITGB1	NM_002211.2	9.42e-06	-1.72723	4.29e-08
	3890373	ITGB2	NM_000211.2	0.0414731	-1.72991	0.000638312
	7200156	ITGB2	NM_000211.1	0.0196066	-1.65428	0.00202558
	7560632	ITK	NM_005546.3	0.0120393	1.65159	0.000302571
	6450129	ITM2A	NM_004867.3	0.016685	-1.6733	0.000502926
	1400689	JAM3	NM_032801.3	0.0169415	-1.40722	0.000517238
	7000397	KANK1	NM_015158.2	0.00518045	1.75385	9.61e-05
	4830301	KAT2A	NM_021078.2	0.00318362	1.53939	4.92e-05
	7000064	KCNH6	NM_030779.2	0.038273	1.61823	0.00179219
	4260367	KCNIP2	NM_014591.4	0.000632306	1.32943	5.96e-06
	60719	KCNJ2	NM_000891.2	0.00131798	1.84343	1.58e-05
	1340465	KCNK7	NM_033455.1	0.00703019	1.42768	0.000142037
	5290193	KCTD6	NM_153331.2	0.000246208	-1.69446	1.81e-06
	2510209	KDELR1	NM_006801.2	0.000320759	-1.51359	2.55e-06
	730725	KDM1A	NM_015013.2	0.0181029	-1.41012	0.000565727
	1500603	KIAA0020	NM_014878.4	0.0354325	1.35022	0.00158943
	4880392	KIAA1539	NM_025182.2	1.12e-08	-2.19336	1.87e-11
	5340162	KIAA1598	NM_018330.4	0.0225122	-1.53898	0.0007917
	3140242	KIR2DL3	NM_014511.3	0.0321047	-2.41518	0.00135567
	2140719	KIR2DL4	NM_002255.5	0.0209458	-1.98956	0.000705128
	2900360	KIR2DL4	NM_002255.3	0.0400571	-2.14952	0.00192521
	5700088	KLF11	XM_001129527.1	0.0138188	-1.50865	0.000375379
	3390292	KLF9	NM_001206.2	0.000663184	-1.49036	6.43e-06
	2810364	KLHDC2	NM_014315.2	0.0265473	-1.46092	0.00101567
	4250372	KLHDC3	NM_057161.2	0.00153304	-1.38142	1.91e-05
	6620201	KLHL24	NM_017644.3	0.037873	-1.35594	0.00175529
	1570349	KLHL5	NM_001007075.1	0.00283285	-1.33512	4.28e-05
	1410161	KLHL5	NM_001007075.1	0.0165113	-1.45633	0.000493966
	3940242	KLRAQ1	NM_001135629.1	0.0179922	-1.36096	0.000561316
	520598	KLRAQ1	NM_152994.2	0.0250011	-1.3933	0.000929515
	4880193	KLRG1	NM_005810.3	0.0295327	-1.48289	0.00118991
	2680189	LAG3	NM_002286.4	9.61e-06	3.191	4.39e-08
	1240482	LAGE3	NM_006014.3	0.0338701	-1.47146	0.00147869
	780041	LAMP2	NM_013995.1	0.0352139	-1.49677	0.00156569
	7320546	LAMP3	NM_014398.2	1.59e-07	3.50842	3.7e-10
	520059	LAMP3	NM_014398.2	0.0269779	1.52176	0.00104026
	2230187	LAMTOR2	NM_014017.1	0.0417491	-1.37824	0.00204716
	3290292	LAP3	NM_015907.2	0.0113588	1.93137	0.000279936
	5360376	LAPTM5	NM_006762.1	2.24e-08	-1.98205	4.15e-11
	4570242	LARGE	NM_133642.2	8e-09	1.43424	1.29e-11
	620300	LASP1	NM_006148.1	0.00104551	-1.51887	1.18e-05
	3060092	LAT2	NM_022040.2	0.00258161	-1.68229	3.79e-05
	2810246	LBH	NM_030915.1	0.0132998	-1.39277	0.000352271
	130161	LCK	NM_001042771.1	0.0045261	-1.49295	7.92e-05
	3930376	LCMT1	NM_001032391.1	0.0378639	-1.40133	0.00175406
	1030768	LDLRAP1	NM_015627.2	0.00122938	-1.33244	1.46e-05
	6980255	LEPROT	NM_017526.2	0.0224801	-1.733	0.000789144
	1450193	LGALS1	NM_002305.3	3.64e-07	-2.28956	9.57e-10
	5420377	LGALS3	NM_002306.1	0.010235	-1.8753	0.000240736
	5340414	LGTN	NM_006893.2	0.0149321	-1.40673	0.000418584
	7380349	LILRB3	NM_006864.2	0.0199207	1.49301	0.000655953
	990358	LIMS1	XM_938773.1	4.07e-10	-2.14899	4.22e-13
	6020424	LMNA	NM_005572.3	0.0028246	-2.0409	1.38e-06
	2630768	LMNA	NM_005572.3	0.000198019	-1.68862	4.26e-05
	3850059	LMO2	NM_005574.2	0.0111777	-1.93112	0.000273341
	520427	LOC100128266	XR_037888.1	0.0446095	1.34326	0.00228004
	50075	LOC100128274	XM_001725558.1	4.62e-06	1.88678	1.86e-08
	1690021	LOC100129118	XM_001726779.1	0.024594	-1.3805	0.000908653
	5870161	LOC100130701	XM_001717180.1	0.0189769	1.83222	0.000607504
	6650035	LOC338758	XM_931359.2	4.29e-11	3.14033	3.09e-14
	3940364	LOC347376	XM_937928.1	0.0417782	-1.47119	0.00205039
	6580189	LOC387820	XR_019393.1	9e-05	1.50287	5.62e-07
	160047	LOC389787	XM_497072.2	0.0132327	-1.45635	0.000349653
	7550725	LOC390298	XR_019644.1	0.0138558	-1.36704	0.000377211
	4920379	LOC401076	XR_038201.1	0.000888652	-1.72312	9.48e-06
	4860685	LOC401321	XM_379483.3	0.000179879	1.37381	1.23e-06
	730195	LOC407835	NR_002144.1	1.76e-05	-1.77576	8.78e-08
	840296	LOC440926	NR_002315.1	0.000315092	-1.57536	2.49e-06
	2360136	LOC440926	NR_002315.1	0.000351374	-1.81163	2.9e-06
	3840474	LOC441481	XR_038228.1	0.00703019	-1.61197	0.000142149
	2760189	LOC613037	NR_002555.2	0.0418645	1.47685	0.00205551
	4880477	LOC643031	XM_926402.1	0.00134163	2.02237	1.62e-05
	4290102	LOC644563	XR_018203.2	0.0447553	1.30058	0.0022941
	4180402	LOC644914	XM_930111.2	0.00126961	-1.84582	1.51e-05
	5490259	LOC646936	XR_039521.1	0.00449704	1.55529	7.8e-05
	6450673	LOC649330	XM_001723218.1	0.0110307	-1.32448	0.000267879
	4920044	LOC653720	XM_935303.1	0.0156794	1.33729	0.000453237
	4860093	LOC653888	XM_936251.2	0.0370204	-1.4444	0.00170245
	3890630	LOC727808	XR_041978.1	0.0435852	1.41027	0.00219184
	7400156	LOC728138	XM_001716499.1	0.00416834	-1.45009	7.11e-05
	540711	LOC728602	XR_039532.1	0.012904	-1.52934	0.000335301
	6330711	LOC728728	XR_037362.1	0.0179466	1.40007	0.000557938
	4480170	LOC729086	XM_001129280.2	0.0411637	-1.51417	0.00200367
	2320731	LOC729324	XR_041500.1	0.0277997	1.41366	0.00108948
	2630224	LOC93622	XR_017952.1	0.00568577	-1.42815	0.000107862
	2760112	LPAR6	NM_005767.4	1.6e-05	-2.27291	7.82e-08
	510224	LPIN2	NM_014646.2	0.00168382	1.52423	2.17e-05
	2350091	LPXN	NM_004811.1	0.0176741	-1.39395	0.000545804
	5310397	LRRC25	NM_145256.2	0.00107234	-1.63785	1.22e-05
	5550035	LRRC50	NM_178452.3	4.66e-10	2.88708	5.13e-13
	7050619	LRRFIP2	NM_017724.1	0.0207551	1.44797	0.000694314
	3840594	LSM4	NM_012321.2	0.0123259	-1.52508	0.000310828
	6480184	LSMD1	NM_032356.3	0.017065	-1.36968	0.00052274
	730632	LSP1	NM_001013255.1	0.00433463	-1.57276	8.22e-06
	6420403	LSP1	NM_001013254.1	0.000794323	-1.37725	7.46e-05
	650112	LST1	NM_007161.2	0.0030934	-2.20111	1.76e-09
	4280435	LST1	NM_205839.1	0.000403519	-1.66107	3.49e-06
	1470593	LST1	NM_205840.1	6.17e-07	-1.63203	4.77e-05
	1030743	LTA	NM_000595.2	0.0238061	1.51328	0.000858878
	1430524	LTA4H	NM_000895.1	0.038273	-1.49171	0.00179571
	3520093	LTBP3	NM_021070.2	0.0206292	-1.49769	0.000688354
	4640064	LTBR	NM_002342.1	0.00058855	-1.70056	5.38e-06
	4890270	LY6E	NM_002346.1	6.48e-06	3.26074	2.79e-08
	70167	LY96	NM_015364.2	0.000651354	-1.97063	6.23e-06
	3190288	LYL1	NM_005583.3	0.0156794	-1.52309	0.000453476
	4810162	LYZ	NM_000239.1	0.0121158	-1.99861	0.000304748
	6370739	MACF1	NM_012090.3	0.0108603	-1.48431	0.000260832
	2630370	MAD1L1	NM_001013836.1	0.0436513	-1.37349	0.00219684
	4830484	MADD	NM_130473.1	0.0163687	-1.34668	0.00048762
	1990255	MAF1	NM_032272.4	0.000464056	-1.53302	4.14e-06
	2060440	MAFB	NM_005461.3	5.02e-06	-3.25048	2.07e-08
	7550202	MAFF	NM_012323.2	4.5e-06	2.73099	1.78e-08
	1770386	MALT1	NM_006785.2	0.00476825	-1.46027	8.5e-05
	6330068	MAN2B1	NM_000528.2	0.0485193	-1.3369	0.00259387
	5490240	MAP1LC3A	NM_181509.1	0.000301142	2.06753	2.33e-06
	4640021	MAP1LC3A	NM_032514.2	0.0495958	1.30954	0.00269133
	2490754	MAP1LC3B	NM_022818.3	0.00533049	-1.45577	9.98e-05
	150148	MAP1S	NM_018174.4	1.1e-06	-1.98362	3.36e-09
	2680047	MAP2K4	NM_003010.2	0.0176741	-1.44235	0.000545967
	4890068	MAP3K11	NM_002419.3	7.14e-05	-1.71917	4.29e-07
	7320731	MAP3K4	NM_005922.2	0.000111036	2.46487	7.03e-07
	2970563	MAP7D1	NM_018067.2	6.12e-07	-1.73179	1.71e-09
	2570026	MAPK1	NM_138957.2	0.00198456	-1.53256	2.68e-05
	3870601	MAPK3	NM_001040056.1	0.000601058	-1.5613	5.54e-06
	1440440	MAPKAPK3	NM_004635.3	1.2e-05	-1.75937	5.64e-08
	6060484	MARCKS	NM_002356.5	0.0375913	1.66251	0.00173666
	6770242	MARCKSL1	NM_023009.4	5.05e-08	-2.5445	1.02e-10
	2030687	MB21D2	NM_178496.2	0.0444069	-1.46116	0.00226086
	610528	MBD3	NM_003926.5	0.0165967	-1.35102	0.000497575
	990128	MBNL2	NM_207304.1	0.000606408	-1.66261	5.61e-06
	3800470	MBOAT7	NM_024298.2	0.0420199	-1.37333	0.00207245
	2640576	MCFD2	NM_139279.3	0.00501827	-1.40102	9.2e-05
	6450056	MCOLN1	NM_020533.1	0.000123892	-1.87522	8e-07
	5490068	MCOLN2	NM_153259.2	7.85e-05	2.46492	4.82e-07
	1070195	MED1	NM_004774.2	0.00471449	-1.61392	8.34e-05
	5420243	MED15	NM_001003891.1	0.0352429	-1.30813	0.00156922
	3370671	MED20	NM_004275.3	0.00286592	-1.4938	4.35e-05
	1230292	MED30	NM_080651.1	0.0073069	-1.5489	0.000151457
	5570300	MEIR5	NM_145247.4	4.15e-10	1.90564	4.39e-13
	1070156	MESDC1	NM_022566.1	0.00330361	-1.54777	5.15e-05
	650626	METTL22	NM_024109.2	0.0199207	-1.34629	0.000657634
	5900592	MGAT1	NM_002406.2	3.99e-05	-1.78106	2.22e-07
	4060364	MGAT4B	NM_054013.2	0.0148395	-1.35775	0.000414732
	5910152	MGC39372	XM_376463.3	4.62e-05	1.44777	2.61e-07
	5080131	MGST1	NM_145792.1	0.000434437	-3.4043	5.1e-11
	3180731	MGST1	NM_020300.3	2.65e-08	-1.73355	3.83e-06
	7160400	MGST3	NM_004528.2	0.0377082	-1.44391	0.00174526
	430438	MIAT	NR_003491.1	5.02e-06	2.26254	2.05e-08
	2260619	MIB2	NM_080875.1	0.0263836	-1.43704	0.00100755
	670296	MICALL1	NM_033386.2	0.00274735	-1.43486	4.07e-05
	6580121	MID1IP1	NM_021242.3	0.0159985	-1.45795	0.000469817
	460521	MIR1275	NR_031681.1	2.45e-08	2.19436	4.66e-11
	1990678	MIR135B	NR_029893.1	0.0149341	1.36452	0.000418957
	5860722	MIR155HG	NR_001458.3	2.61e-11	4.81247	1.71e-14
	3990307	MIR302C	NR_029858.1	4.5e-06	2.81059	1.8e-08
	1450603	MIS18BP1	NM_018353.3	0.0355179	-1.47874	0.00159801
	3830519	MKKS	NM_170784.1	0.0151015	-1.46751	0.000429088
	7210685	MKL1	NM_020831.3	0.00028053	-1.512	2.14e-06
	6450278	MKNK1	NM_003684.3	0.0233241	-1.52785	0.000833092
	360753	MKRN2	NM_014160.3	0.0070696	-1.4797	0.000143889
	4560541	MLKL	NM_152649.1	0.0244739	1.59728	0.00090044
	4640392	MLLT6	NM_005937.3	0.00988395	1.32228	0.000228521
	240577	MMGT1	NM_173470.1	0.00367143	-1.34473	5.93e-05
	150180	MMP10	NM_002425.1	0.00022101	1.50169	1.57e-06
	6480259	MN1	NM_002430.2	0.0311868	-1.92665	8.93e-10
	630546	MN1	NM_002430.2	3.51e-07	-1.34178	0.0012951
	6760255	MNT	NM_020310.2	0.00280705	-1.53979	4.2e-05
	6580484	MOV10	NM_020963.2	1.21e-10	2.5191	1.02e-13
	5310554	MPP1	NM_002436.2	0.0123694	-2.16557	0.000313746
	6420296	MRPL2	NM_015950.3	0.00396692	-1.39476	6.66e-05
	730139	MRPL48	NM_016055.4	0.0306617	-1.34221	0.00125618
	4780689	MRPL51	NM_016497.2	0.0379429	-1.3651	0.00175988
	4010735	MRPL9	NM_031420.2	0.0354066	-1.31775	0.00158424
	4830577	MRPS16	NM_016065.3	0.0351415	-1.35909	0.00155875
	520360	MS4A6A	NM_152851.1	0.0482893	-1.33708	0.00256215
	990328	MS4A7	NM_206938.1	0.029779	-3.05702	8.05e-07
	3840564	MS4A7	NM_206938.1	0.000124261	-1.72376	0.00120614
	4590446	MSL3	NM_078628.1	2.35e-09	2.09878	3.29e-12
	4540561	MSL3	NM_078630.1	0.00325823	1.46232	5.07e-05
	6200402	MT1A	NM_005946.2	1.9e-05	3.49404	9.7e-08
	450615	MT2A	NM_005953.2	6.17e-07	4.34578	1.78e-09
	2760255	MTF2	NM_007358.2	0.00179693	-1.51785	2.35e-05
	5310161	MTHFD2L	NM_001004346.2	4.2e-07	2.00133	1.13e-09
	3890138	MTMR11	NM_181873.2	0.0171799	-1.53203	0.000526697
	1260373	MTMR14	NM_001077525.1	0.0428233	-1.38894	0.000501973
	2470068	MTMR14	NM_022485.3	0.0166728	-1.30119	0.00213342
	160026	MTMR6	NM_004685.3	0.00184034	-1.7195	2.43e-05
	4210128	MTPN	NM_145808.1	0.000170863	-1.47089	1.16e-06
	3170300	MTSS1	NM_014751.2	4.66e-05	-1.98865	2.64e-07
	4900014	MUC4	NM_018406.3	0.00487536	1.39028	8.76e-05
	6400097	MUL1	NM_024544.1	0.0453867	-1.34396	0.00234645
	3190164	MUTED	NM_201280.1	0.00165312	-1.51689	2.12e-05
	1690066	MX1	NM_002462.2	5.92e-09	5.44983	9.15e-12
	5490470	MX2	NM_002463.1	3.25e-13	5.48998	1.24e-16
	670086	MXD1	NM_002357.2	0.000240462	-2.16713	1.74e-06
	2970730	MYADM	NM_001020820.1	0.0439359	-1.46342	0.00132971
	2970594	MYADM	NM_138373.3	0.0317671	-1.3559	0.00221954
	6840056	MYL6B	NM_002475.3	0.0234801	-1.37804	0.000841648
	5810471	MYO1F	NM_012335.2	0.00377693	-1.56842	6.24e-05
	3170273	MYOF	NM_133337.1	0.0327495	-1.58306	0.00140342
	3140202	MYPOP	NM_001012643.2	0.038273	-1.40749	0.00179354
	2680561	N4BP1	NM_153029.3	0.00161048	1.45789	2.05e-05
	5810367	N4BP2	NM_018177.2	0.0255204	1.67932	0.000961782
	6250440	NAB2	NM_005967.2	0.00260426	-1.4399	3.84e-05
	3370575	NADSYN1	NM_018161.4	0.0242629	-1.44742	0.00088466
	6400630	NAGPA	NM_016256.2	0.00203983	-1.61782	2.8e-05
	3610343	NBN	NM_002485.4	0.0481277	1.4122	0.00254613
	2680497	NCAPD2	NM_014865.2	0.0230354	-1.35328	0.00081644
	7210327	NCEH1	NM_020792.3	0.0142833	-1.45406	0.000391621
	7650538	NCKAP1L	NM_005337.4	0.00464639	-1.47324	8.15e-05
	1990762	NCKAP5L	NM_020941.1	0.000113396	-1.4661	7.25e-07
	1300671	NCOA4	NM_005437.2	0.00647053	-1.53388	0.000127408
	5910546	NCRNA00152	XM_939115.1	0.00079011	1.46871	8.16e-06
	6840189	NDUFA2	NM_002488.3	0.00100143	-1.3417	1.12e-05
	430309	NDUFAF4	NM_014165.1	0.00371827	1.48623	6.06e-05
	6660193	NDUFB9	NM_005005.2	0.00105462	-1.46477	1.19e-05
	580369	NDUFS4	NM_002495.1	0.0146805	-1.47415	0.000406056
	3120139	NENF	NM_013349.3	0.0241812	-1.37859	0.000880732
	1430735	NET1	NM_001047160.1	0.0307233	-1.31234	0.00126
	4200692	NEU1	NM_000434.2	0.00168162	-1.78428	2.17e-05
	780224	NEU4	NM_080741.1	0.0095938	2.25206	0.000219375
	4210176	NFE2L1	NM_003204.1	0.0148395	-1.49511	0.000413513
	7400626	NFKB1	NM_003998.2	0.0302193	1.41665	0.00123037
	4280113	NFKBIA	NM_020529.1	0.0202228	1.65312	0.000671368
	540139	NFKBIE	NM_004556.2	4.97e-06	-1.86192	2.02e-08
	2470348	NFKBIZ	NM_001005474.1	1.65e-05	2.28229	8.13e-08
	1230731	NFXL1	NM_152995.4	0.0102197	-2.01361	0.000239746
	3290475	NFYC	NM_014223.2	0.0322737	-1.34671	0.00137005
	1190288	NIPA1	NM_144599.3	0.00188897	1.40568	2.51e-05
	5090739	NIPAL3	NM_020448.3	0.0243392	-1.33687	0.000891507
	4150494	NIPBL	NM_133433.2	0.00586778	-1.49511	0.000112061
	360202	NKAP	NM_024528.1	0.0195377	-1.31522	0.000633561
	6980164	NKIRAS2	NM_017595.4	0.0451773	-1.39432	0.00232147
	1010035	NLRP3	NM_004895.3	1.44e-07	2.55519	5.82e-11
	3420154	NLRP3	NM_001079821.1	2.99e-08	2.55964	3.24e-10
	4050554	NMI	NM_004688.1	0.00397775	1.63514	6.69e-05
	940220	NOD2	NM_022162.1	0.0456424	-1.50499	0.00236696
	5560445	NONO	NM_007363.3	0.0222941	1.33973	0.000781196
	6940204	NOP10	NM_018648.3	0.000147149	-1.38005	9.75e-07
	6650703	NOP10	NM_018648.3	0.00233466	-1.40806	3.35e-05
	540075	NPC2	NM_006432.3	0.000224384	-2.34804	1.6e-06
	670332	NPEPPS	NM_006310.2	0.0109149	-1.46234	0.000262987
	5360347	NQO1	NM_000903.2	0.00054794	-1.61681	4.98e-06
	5290592	NRBF2	NM_030759.3	0.00646883	-1.54441	0.000126963
	430239	NRBP1	NM_013392.2	0.0138983	-1.41491	0.000379011
	2630044	NRIP3	NM_020645.1	0.0278633	-1.63685	0.00109256
	4260392	NSDHL	NM_015922.1	0.0145389	-1.33677	0.000401096
	3450093	NSUN2	NM_017755.4	0.0431938	1.31474	0.00216284
	3940520	NT5C3	NM_001002010.1	8.79e-05	2.60409	5.45e-07
	7000398	NT5C3	NM_001002010.1	0.000361373	2.27419	3.02e-06
	5960477	NTAN1	NM_173474.2	0.0287608	-1.44522	0.00114542
	60397	NTRK1	NR_001449.1	0.00995075	1.56059	0.000231119
	6200672	NUB1	NM_016118.3	8e-09	2.22475	1.27e-11
	110092	NUDT14	NM_177533.2	0.00495435	-1.54786	8.96e-05
	3850167	NUDT3	NM_006703.2	0.010133	-1.50362	0.000237498
	4230403	NUMB	NM_003744.5	0.0178565	-1.42143	0.000554245
	110445	NUMB	NM_001005744.1	0.0405739	-1.45174	0.0019595
	4850164	NUP214	NM_005085.2	0.000361098	-1.54345	3.01e-06
	5270307	NXT2	NM_018698.3	0.0395505	1.36099	0.00188608
	7040035	OAS1	NM_001032409.1	3.15e-05	3.11998	1.7e-07
	1090390	OAS1	NM_001032409.1	0.000367446	3.03026	3.09e-06
	3450180	OAS1	NM_002534.2	0.00163923	2.62112	2.1e-05
	7320561	OAS2	NM_016817.2	2e-10	4.45286	1.85e-13
	240722	OAS2	NM_002535.2	0.000720849	2.10247	7.25e-06
	2230204	OAS2	NM_001032731.1	0.0211395	1.84176	0.000716328
	990768	OAS3	NM_006187.2	4.39e-09	6.01175	6.5e-12
	10360	OAS3	NM_006187.2	0.00134163	2.06465	1.62e-05
	6280543	OASL	NM_003733.2	0.00572659	1.93806	5.45e-06
	7650097	OASL	NM_198213.1	0.00059463	2.38436	0.000109001
	7100239	OAZ1	NM_004152.2	0.00027181	-1.37905	2.07e-06
	1090753	OAZ2	NM_002537.2	0.0402722	-1.41821	0.00193811
	4260253	OBFC2A	NM_001031716.1	0.00495563	1.39091	9.02e-05
	7510132	OLR1	NM_002543.3	8.27e-06	-2.8638	3.64e-08
	6020379	OR2A42	NM_001001802.1	0.00113602	1.43008	1.32e-05
	2370427	OR4L1	NM_001004717.1	0.00895572	1.33893	0.000199063
	5700717	ORAI1	NM_032790.2	0.00842646	-1.44976	0.000183405
	6620475	ORC2	NM_006190.3	0.00765159	-1.40992	0.000161714
	3800110	ORC5	NM_002553.2	0.0187067	-1.37896	0.000593707
	1030593	OS9	NM_006812.2	0.0493739	-1.38331	0.00267406
	4180717	OSBPL2	NM_144498.1	0.0136931	-1.49294	0.000371096
	3170274	OSBPL8	NM_020841.4	0.0186598	-1.45169	0.000588268
	1820450	OSCAR	NM_133169.2	0.0236249	-1.56297	0.000850339
	4780707	OTUB1	NM_017670.1	0.0213663	-1.41645	0.000729687
	730291	OXR1	NM_181354.3	0.00578326	-1.53682	0.000110324
	2060605	P2RX4	NM_002560.2	0.00627143	1.74366	0.000122425
	4220731	P4HA1	NM_000917.2	0.00872511	-1.40574	0.000192907
	5220398	P4HTM	NM_177938.2	0.0245036	-1.38621	0.000903284
	7550333	PACSIN2	NM_007229.1	2.04e-05	-1.82536	1.05e-07
	3780053	PALLD	NM_016081.3	0.00786643	-1.33569	0.000166885
	4850538	PAOX	NM_207128.1	0.00674975	-1.42496	0.000134478
	460086	PARD6A	NM_001037281.1	0.000925228	-1.37273	1.01e-05
	1440022	PARN	NM_002582.1	0.017194	-1.37785	0.000528222
	2070059	PARP10	NM_032789.1	1.03e-11	3.07302	6.33e-15
	1090132	PARP10	XM_001127571.1	2.63e-05	1.93701	6e-08
	3930601	PARP10	XM_001127571.1	1.26e-05	2.03522	1.37e-07
	2340072	PARP12	NM_022750.2	1.41e-15	3.6467	3.29e-19
	4150692	PARP14	NM_017554.1	7.33e-12	3.73596	4.34e-15
	2450148	PARP4	NM_006437.3	5.03e-05	1.57127	2.89e-07
	5700735	PARP9	NM_031458.1	1.85e-08	3.11932	3.34e-11
	3140707	PARP9	NM_031458.1	4.31e-08	2.57559	8.58e-11
	2470634	PBX3	NM_006195.4	0.000316709	-1.61791	2.51e-06
	2760544	PBX4	NM_025245.1	0.00346098	1.49071	5.48e-05
	6650605	PBXIP1	NM_020524.2	0.00331013	-1.4628	5.19e-05
	1500164	PCBP1	NM_006196.2	0.0103465	-1.35271	0.000244253
	1580537	PCBP2	NM_005016.3	0.015682	-1.32817	0.000453904
	6480411	PCBP2	NM_001098620.1	0.0220664	-1.38103	0.000769948
	730541	PCID2	NM_018386.1	8.73e-06	1.55239	3.9e-08
	6220487	PCMT1	NM_005389.1	0.00486868	-1.30594	8.74e-05
	6900079	PCNA	NM_182649.1	0.0156015	-1.51974	0.000448693
	1300075	PCTP	NM_021213.1	0.0014811	-1.33931	1.83e-05
	6420324	PDCD10	NM_145859.1	0.00107697	-1.37939	1.23e-05
	2680543	PDE4B	NM_002600.3	0.0053507	1.59651	0.000100373
	1500491	PDE6D	NM_002601.2	0.00715752	-1.41167	0.000147289
	780603	PDIA3P	NR_002305.1	0.0262627	-1.62464	0.00099922
	4560164	PDLIM7	NM_213636.1	8.38e-08	-2.37301	1.78e-10
	5270768	PDPK1	NM_031268.4	0.0111968	-1.51689	0.000274522
	3120086	PDSS1	NM_014317.3	0.000252085	1.56396	1.86e-06
	430192	PDSS1	NM_014317.3	0.0136277	1.31863	0.000366436
	3180273	PDXP	NM_020315.4	0.00452176	-1.52279	7.9e-05
	430747	PECAM1	NM_000442.3	0.000641673	-1.75955	6.06e-06
	10594	PECI	NM_006117.2	0.00375685	-1.54028	6.18e-05
	3450092	PELI1	NM_020651.2	0.00913529	1.74511	0.000205602
	3840491	PELI2	NM_021255.2	0.000740184	-1.37879	7.52e-06
	5670400	PEPD	NM_000285.2	0.0275116	-1.53049	0.00106802
	4040754	PERP	NM_022121.2	0.000351229	-1.5183	2.89e-06
	1170619	PFDN5	NM_002624.3	0.00339782	-1.33333	3.15e-05
	4220630	PFDN5	NM_145897.2	0.00224116	-1.30736	5.35e-05
	2850402	PFN1	NM_005022.2	0.000405318	-1.73305	1.14e-07
	6940066	PFN1	NM_005022.2	2.21e-05	-1.47011	3.52e-06
	2900594	PGD	NM_002631.2	0.0109707	-1.84697	0.00026526
	4640079	PGLS	NM_012088.2	0.0453776	-1.33147	0.00234233
	6100521	PHF11	NM_001040443.1	1.19e-13	2.69985	4.04e-17
	1510196	PHF11	NM_001040443.1	1.96e-11	2.60029	1.24e-14
	3060022	PHF13	NM_153812.1	0.0161116	-1.37321	0.000475868
	2760494	PHF2	NM_005392.3	0.0333072	-1.39901	0.00144213
	4280608	PHF3	NM_015153.1	0.0179466	-1.36349	0.000558943
	3310358	PHKG2	NM_000294.1	0.00706637	-1.33525	0.000143114
	770047	PI4K2B	NM_018323.2	0.00650776	1.62203	0.000128692
	1820019	PIAS1	NM_016166.1	0.0012966	-1.52577	1.55e-05
	1410114	PID1	NM_017933.3	0.0105491	-1.83784	0.000249706
	6650687	PIGA	NM_020473.2	0.0286701	1.31212	0.00114059
	5810630	PIGP	NM_153682.2	0.0342586	-1.44915	0.0015018
	6040767	PIGQ	NM_004204.2	0.0414681	-1.33815	0.00202375
	1570039	PILRB	NM_013440.3	0.000437118	1.76193	3.86e-06
	3130301	PIM1	NM_002648.2	0.00187975	1.95607	2.5e-05
	6200168	PIM2	NM_006875.2	0.0158541	1.73421	0.000462554
	2490259	PINK1	NM_032409.2	6.59e-05	-1.61566	3.89e-07
	2570008	PIP5K1C	NM_012398.1	0.00690333	-1.47584	0.000138561
	6590243	PITPNA	NM_006224.2	0.00501827	-1.31543	9.21e-05
	6960215	PITPNM1	NM_004910.1	1.47e-07	-1.85095	3.36e-10
	1510072	PITRM1	NM_014889.2	0.00467441	1.40601	8.22e-05
	160170	PKM2	NM_182471.1	0.00910997	-1.99566	2.02e-11
	2030093	PKM2	NM_182470.1	1.2e-08	-2.45138	9.05e-09
	6580039	PKM2	NM_002654.3	2.53e-06	-1.58843	0.00020484
	2360474	PKN1	NM_213560.1	0.0114891	-1.62943	2.6e-06
	1660368	PKN1	NM_213560.1	0.000325154	-1.37943	0.000284849
	4830113	PLAC8	NM_016619.1	0.00080241	1.90451	8.38e-06
	2490372	PLAC8	NM_016619.1	0.00527523	1.77264	9.84e-05
	5360670	PLAU	NM_002658.2	5.09e-06	2.12401	2.12e-08
	360475	PLAUR	NM_001005376.1	0.000421669	-2.00373	3.71e-06
	3930541	PLEKHA1	NM_021622.3	0.0149043	-1.34753	0.000417487
	7550437	PLEKHM1	XM_001128220.1	0.00183648	-1.56858	2.42e-05
	3990546	PLEKHO2	NM_025201.3	8.27e-10	-2.84729	1.02e-12
	460204	PLIN2	NM_001122.2	0.00793704	-2.13444	4.04e-07
	1400446	PLIN2	NM_001122.2	6.8e-05	-1.57146	0.00016956
	620008	PLIN3	NM_005817.3	2e-10	-2.34204	1.86e-13
	3890609	PLSCR1	NM_021105.1	0.000827692	1.76895	8.71e-06
	5900497	PLXDC2	NM_032812.7	0.000752516	-1.55267	7.68e-06
	10673	PLXNB2	NM_012401.2	1.36e-05	-2.03406	6.53e-08
	6020598	PMAIP1	NM_021127.1	0.00974998	1.71984	6.1e-06
	2750367	PMAIP1	NM_021127.1	0.000643105	2.32932	0.000224143
	4890408	PMM1	NM_002676.1	0.0380063	-1.38028	0.0017671
	4730349	PNKD	NM_022572.2	0.000909497	-1.7384	9.8e-06
	7160609	POC1B	NM_172240.1	0.016842	-1.37397	0.000510278
	1090687	POLR1D	NM_152705.1	0.036732	-1.31321	0.00167997
	3180327	POLR2J2	NM_032959.4	0.0496936	-1.35502	0.00270563
	5490703	POLR3GL	NM_032305.1	0.0352344	-1.37831	0.00156783
	4850138	POTEF	NM_001099771.1	6.04e-07	-1.85679	1.68e-09
	830019	PPARG	NM_015869.4	0.000643216	-1.78984	1.04e-08
	1440324	PPARG	NM_138712.3	2.88e-06	-1.34749	6.11e-06
	2690634	PPIE	NM_006112.2	0.0423424	-1.37847	0.0020987
	2900072	PPIF	NM_005729.3	2.65e-05	-1.43171	1.4e-07
	3450681	PPM1B	NM_177968.2	0.000411615	-1.49933	3.59e-06
	5690554	PPM1D	NM_003620.2	0.000125326	-1.59254	8.15e-07
	240348	PPM1F	NM_014634.2	0.0106649	-1.41959	0.000254254
	5870189	PPM1K	NM_152542.2	0.0326269	1.51351	0.00139373
	4210414	PPP1CA	NM_002708.3	0.0333072	-1.57699	6.55e-06
	3990368	PPP1CA	NM_001008709.1	0.00067399	-1.35182	0.00144155
	4010400	PPP1R12A	NM_002480.1	0.0269288	-1.42618	0.00103767
	1340600	PPP1R15A	NM_014330.2	0.0107209	1.57229	0.000256146
	5090035	PPP2R5D	NM_180976.1	0.00753336	-1.40647	0.000157586
	4290475	PPP3CA	NM_000944.2	0.006012	-1.38839	0.00011596
	5560020	PPP4R1	NM_005134.2	0.0155324	-1.41237	0.000446265
	670408	PPP6C	NM_002721.3	0.00715217	-1.48172	0.000146887
	6940292	PPP6R2	NM_014678.3	0.00869685	1.30322	0.000191549
	7200041	PPT1	NM_000310.2	0.0158231	-1.48204	0.000458972
	1660300	PRCP	NM_199418.2	0.00235978	-1.98681	6.49e-08
	6110386	PRCP	NM_005040.2	1.36e-05	-1.85889	3.39e-05
	2070753	PRDM10	NM_020228.2	0.00695932	1.30003	0.000139976
	7040431	PRDM8	NM_020226.3	0.000889806	1.67641	9.53e-06
	2630056	PRDX5	NM_181652.1	0.0362429	-1.39118	2.35e-05
	3310564	PRDX5	NM_181652.1	0.00179802	-1.30443	0.0016473
	4670193	PRF1	NM_005041.4	0.0186917	2.19907	0.000591253
	5960343	PRIC285	NM_033405.2	1.18e-09	4.08781	1.55e-12
	1570168	PRICKLE2	NM_198859.2	0.0146373	1.47335	0.000404432
	1260440	PRKAB1	NM_006253.4	0.0395505	-1.30161	0.00188641
	6860092	PRKAG1	NM_002733.3	0.0476063	-1.30824	0.00250795
	2750324	PRKCZ	NM_002744.4	0.0198696	-1.33873	0.000650894
	990138	PRKD2	NM_016457.3	0.000258173	1.68167	1.95e-06
	10431	ProbeID: 10431	XM_927442.2	0.0332241	1.3314	0.00143572
	1050398	ProbeID: 1050398		0.000711552	1.70707	7.08e-06
	1230164	ProbeID: 1230164		0.0321047	1.58832	0.00135467
	1230278	ProbeID: 1230278	NM_001018059.2	0.0275713	1.41368	0.00107294
	1230471	ProbeID: 1230471	XM_932619.2	0.0416049	1.36393	0.0020366
	1260161	ProbeID: 1260161	XR_037361.1	0.0391027	1.35739	0.00185285
	1260224	ProbeID: 1260224		0.00675405	1.34632	0.000134706
	1300369	ProbeID: 1300369	NR_002797.1	0.0308597	1.34069	0.00127212
	1450136	ProbeID: 1450136	XM_937514.1	0.000201407	1.93921	1.42e-06
	1500538	ProbeID: 1500538	XM_928168.1	0.00596486	-1.37598	0.000114546
	150437	ProbeID: 150437	XM_927705.1	0.0351638	-1.34476	0.00156197
	1570059	ProbeID: 1570059	XM_001725102.1	0.0466737	1.41509	0.00243907
	160079	ProbeID: 160079	NR_001565.1	2.3e-06	1.86359	7.89e-09
	1690465	ProbeID: 1690465	XR_018848.1	0.00214172	1.57437	2.98e-05
	1980551	ProbeID: 1980551	XR_038357.1	0.00626191	1.41342	0.000121576
	2030672	ProbeID: 2030672	NM_001031744.1	0.00831964	-1.47778	0.000180375
	20441	ProbeID: 20441		0.0459551	1.43978	0.00239063
	2260196	ProbeID: 2260196	XR_037197.1	2.33e-06	-2.3273	8.04e-09
	2260544	ProbeID: 2260544	XM_944654.2	0.00200136	1.5333	2.71e-05
	2320672	ProbeID: 2320672	XR_038223.1	0.0490857	-1.40608	0.00264806
	2360017	ProbeID: 2360017		0.000317237	1.34308	2.52e-06
	2370181	ProbeID: 2370181		0.0267601	1.40759	0.00102721
	2490328	ProbeID: 2490328	XM_001133149.1	7.85e-05	-1.78633	4.8e-07
	2600113	ProbeID: 2600113	NR_003664.1	0.023272	1.53138	0.000830516
	2630706	ProbeID: 2630706	XM_938977.1	0.00875933	1.50188	0.000194174
	2650376	ProbeID: 2650376	XR_017611.1	0.00414891	1.61364	7.06e-05
	2680670	ProbeID: 2680670		0.0477636	1.42874	0.00252196
	2710064	ProbeID: 2710064	XM_941665.2	0.00186463	1.38315	2.47e-05
	2760100	ProbeID: 2760100	XR_038455.1	0.00712512	-1.37238	0.000146029
	2810008	ProbeID: 2810008		0.00475514	1.42039	8.47e-05
	2810050	ProbeID: 2810050	XR_038919.1	0.0271551	-1.30415	0.001051
	2810463	ProbeID: 2810463	XR_042330.1	0.000164848	-2.00668	1.11e-06
	2900079	ProbeID: 2900079	XM_936461.1	0.048472	1.60162	0.00258639
	2900500	ProbeID: 2900500	XM_001722134.1	0.00439951	-1.47519	7.58e-05
	3130358	ProbeID: 3130358		0.00511215	1.41884	9.45e-05
	3130403	ProbeID: 3130403	XR_018427.1	0.0395948	-1.32626	0.00189179
	3140273	ProbeID: 3140273		0.0179395	-1.50141	0.000557202
	3170201	ProbeID: 3170201		0.0252903	-1.3113	0.000946695
	3290025	ProbeID: 3290025	XM_001713717.1	0.0168426	-1.37221	0.000511009
	3390278	ProbeID: 3390278	XM_928999.1	0.015866	1.30313	0.000463909
	3390639	ProbeID: 3390639	XM_001134259.1	0.0134148	-1.33773	0.000357304
	3440164	ProbeID: 3440164	XR_042342.1	0.0119849	-1.31315	0.00030044
	3450044	ProbeID: 3450044	XM_001717043.1	0.00857394	1.60734	0.000187782
	380110	ProbeID: 380110	XM_941360.1	0.0420199	1.31808	0.0020731
	3830242	ProbeID: 3830242	XM_942754.1	6.17e-07	1.70115	1.76e-09
	3870369	ProbeID: 3870369	XM_929222.1	3.14e-05	1.50785	1.69e-07
	3870452	ProbeID: 3870452	XR_018556.2	0.04022	-1.35835	0.00193475
	3940465	ProbeID: 3940465	XM_001132867.1	0.0334597	1.33381	0.0014544
	3990672	ProbeID: 3990672	XR_038356.1	0.00243514	-1.64693	3.55e-05
	4010014	ProbeID: 4010014		0.0330279	1.6856	0.00142234
	4040131	ProbeID: 4040131	XR_039057.1	0.0214123	-1.51597	0.000732708
	4050414	ProbeID: 4050414	XM_935540.3	0.0205774	-1.30642	0.00068619
	4060382	ProbeID: 4060382	XM_931996.1	0.0245495	-1.4391	0.000906488
	4060431	ProbeID: 4060431	XM_930587.1	0.0320344	1.32154	0.00134702
	4150615	ProbeID: 4150615	XR_039018.1	0.0354325	-1.66321	0.00159041
	4260440	ProbeID: 4260440	XR_037172.1	1.03e-06	1.91389	3.12e-09
	430347	ProbeID: 430347	XM_934358.1	1.19e-05	1.40287	5.58e-08
	4480753	ProbeID: 4480753	NM_199283.4	0.027012	-1.38514	0.00104348
	4670079	ProbeID: 4670079	XR_018506.1	0.0124675	1.31359	0.000319092
	4670114	ProbeID: 4670114	XM_001133269.1	7.32e-07	6.17289	2.17e-09
	4810050	ProbeID: 4810050	XM_928577.2	0.0109611	1.31192	0.000264797
	4810626	ProbeID: 4810626		0.0415037	1.33433	0.00202813
	4850341	ProbeID: 4850341	XM_938795.1	0.0219115	1.30603	0.000758514
	4850494	ProbeID: 4850494	XR_016363.2	0.0126795	1.71109	0.000326176
	5050541	ProbeID: 5050541	XM_944104.2	0.00372476	-1.43302	6.1e-05
	5080372	ProbeID: 5080372	XR_017293.1	0.0409732	-1.3308	0.0019918
	5090382	ProbeID: 5090382	XR_038054.1	0.0079297	-2.10283	0.000169067
	5090685	ProbeID: 5090685		0.000335682	1.40148	2.71e-06
	5260156	ProbeID: 5260156	XM_925989.1	0.00499818	-1.46638	9.14e-05
	5310681	ProbeID: 5310681	XM_933085.1	0.0326234	1.37494	0.00139225
	5360053	ProbeID: 5360053	XM_927456.1	0.00400424	1.32654	6.75e-05
	5360307	ProbeID: 5360307	XM_941010.3	0.0311239	-1.48302	0.00128896
	540240	ProbeID: 540240	NM_001124767.1	0.0497669	-1.35308	0.00271325
	540441	ProbeID: 540441	XM_001716785.1	0.0129475	-1.35879	0.000339102
	5550113	ProbeID: 5550113	XR_039650.1	0.0476063	-1.37279	0.00250674
	580326	ProbeID: 580326		0.000663184	1.4356	6.41e-06
	5810138	ProbeID: 5810138	XM_929297.1	0.0147111	1.34229	0.000408027
	5820424	ProbeID: 5820424	XM_001726834.1	3.61e-06	2.17865	1.35e-08
	5960095	ProbeID: 5960095		0.0234846	1.38282	0.000843301
	610142	ProbeID: 610142	XM_929781.1	0.00323263	-1.34991	5.02e-05
	6220482	ProbeID: 6220482	XM_001133177.2	6.59e-14	7.56322	2.09e-17
	6280446	ProbeID: 6280446	XM_926370.1	0.0243109	-1.87051	0.000888926
	6280707	ProbeID: 6280707	XR_038632.1	0.0353751	-1.34495	0.00157869
	6290398	ProbeID: 6290398		0.0149397	1.35664	0.000419907
	630369	ProbeID: 630369	XR_037873.1	0.016685	-1.31612	0.000503048
	6480288	ProbeID: 6480288	XM_935880.1	0.00375685	1.47557	6.18e-05
	6480402	ProbeID: 6480402	XR_017607.1	0.023422	-1.33608	0.00083806
	650735	ProbeID: 650735	XM_001720494.1	0.0154723	-1.36466	0.000443553
	6550092	ProbeID: 6550092	XR_016557.2	3.88e-07	-2.0828	1.03e-09
	6550386	ProbeID: 6550386		0.00279048	2.15051	4.15e-05
	6560201	ProbeID: 6560201	XM_001133190.1	1.81e-13	9.75031	6.52e-17
	6770601	ProbeID: 6770601	XM_001126471.1	0.0127053	-1.76662	0.000327646
	6840477	ProbeID: 6840477		3.6e-07	2.32262	9.37e-10
	6860162	ProbeID: 6860162	XM_498969.2	0.0400904	1.47582	0.00192766
	6980685	ProbeID: 6980685	XM_001128558.1	3.09e-05	-1.62861	1.66e-07
	7000059	ProbeID: 7000059	XR_016385.2	0.0123694	-1.57466	0.000313652
	7050451	ProbeID: 7050451	XM_001725687.1	0.0391481	-1.48823	0.00185583
	7150497	ProbeID: 7150497	XR_038933.1	0.0336565	-1.36554	0.00146865
	7160332	ProbeID: 7160332		0.0109822	1.71414	0.000266084
	7160523	ProbeID: 7160523	XM_944199.1	0.0038609	1.42286	6.41e-05
	7210133	ProbeID: 7210133	XR_038105.1	0.000346427	1.32678	2.84e-06
	730397	ProbeID: 730397	XM_001713611.1	0.000953005	1.58975	1.05e-05
	7380243	ProbeID: 7380243	XM_001133059.1	0.0418972	1.37773	0.00205889
	7400193	ProbeID: 7400193	XM_001725700.1	0.0125879	-1.43542	0.00032302
	7550592	ProbeID: 7550592	XR_039184.1	1.2e-06	-1.97165	3.69e-09
	770689	ProbeID: 770689	XM_001718033.1	0.039666	1.47806	0.00189886
	770743	ProbeID: 770743	NR_031742.1	0.0114952	1.88131	0.000285244
	780273	ProbeID: 780273	XM_932844.1	0.0141561	1.32881	0.000387238
	780682	ProbeID: 780682		0.0334872	1.52148	0.0014563
	830326	ProbeID: 830326	XR_018616.1	0.0277612	1.44985	0.00108548
	830682	ProbeID: 830682	XM_937508.2	6.1e-05	-1.85937	3.52e-07
	840382	ProbeID: 840382	NR_002828.1	0.000336948	1.63794	2.73e-06
	990717	ProbeID: 990717	XM_938166.3	0.0214123	-1.512	0.000733831
	1050039	PROSC	NM_007198.2	0.0394307	-1.42382	0.0018759
	2260615	PRPF3	NM_004698.1	0.018527	1.39081	0.000583297
	3890300	PRR13	NM_018457.2	0.000719571	-1.37251	7.22e-06
	5080333	PRRC2A	NM_080686.1	0.0303334	-1.37274	0.00123823
	7650333	PSAP	NM_001042465.1	0.000601983	-2.09408	1.29e-06
	6200086	PSAP	NM_002778.2	0.000186011	-2.02529	5.56e-06
	4730131	PSD4	NM_012455.2	0.00467984	-1.513	8.26e-05
	4230296	PSMC2	NM_002803.2	0.0202228	-1.33732	0.000671196
	650369	PSMD8	NM_002812.3	0.0491846	-1.43975	0.00265754
	60128	PTDSS1	NM_014754.1	0.0102758	-1.45482	0.000241933
	6590324	PTDSS2	NM_030783.1	0.0109353	-1.35378	0.000263942
	2260477	PTGS2	NM_000963.1	1.35e-08	6.51546	2.32e-11
	1820632	PTGS2	NM_000963.1	0.000628836	5.64244	5.88e-06
	460386	PTMA	NM_001099285.1	0.0390487	-1.49854	0.00184946
	7560242	PTP4A2	XM_944915.1	0.00204437	1.63685	2.81e-05
	3140364	PTPN12	NM_002835.2	0.00224388	-1.85184	3.15e-05
	6580044	PTPN22	NM_015967.3	0.0392745	-1.59943	0.00186681
	6400465	PTPN6	NM_080548.3	5.51e-11	-2.81724	4.09e-14
	1430341	PTPRCAP	NM_005608.2	0.0127685	-1.53682	0.000330783
	2490240	PTPRE	NM_130435.2	0.0416049	-1.61616	4.53e-05
	2340673	PTPRE	NM_130435.2	0.00295961	-1.50643	0.00203538
	4880168	PTTG1IP	NM_004339.2	0.00396692	-1.35155	6.66e-05
	4890707	PVRL2	NM_002856.2	0.00325242	-1.5251	5.05e-05
	6450541	PXN	NM_002859.1	0.0124327	-1.37393	0.000316142
	6860687	PYCARD	NM_013258.3	0.0013304	-1.48332	1.6e-05
	4540326	PYGB	NM_002862.3	0.0108391	-1.4464	0.000259912
	2850021	QSOX1	NM_001004128.2	4.17e-12	-3.22469	2.21e-15
	5860279	RAB10	NM_016131.3	0.000390478	-1.36704	3.36e-06
	1190386	RAB1B	NM_030981.2	0.00384572	-1.33092	6.38e-05
	7050136	RAB22A	NM_020673.2	0.00450466	-1.53053	7.85e-05
	5360379	RAB2A	NM_002865.1	0.000976113	-1.70174	1.08e-05
	2190128	RAB32	NM_006834.2	0.0350356	-1.56503	0.00155035
	5870594	RAB33B	NM_031296.1	0.0183611	-1.50628	0.000576906
	450164	RAB5C	NM_201434.1	3.35e-06	-1.84726	1.24e-08
	4050349	RAB6A	NM_198896.1	0.0156531	-1.49853	0.000451718
	70634	RABAC1	NM_006423.1	0.00752002	-1.41242	0.000157148
	6100703	RAF1	NM_002880.2	0.0338973	-1.41101	0.0014806
	1190546	RALBP1	NM_006788.3	0.00167302	-1.46609	2.15e-05
	6940465	RALGAPA1	NM_014990.1	0.0267601	1.33835	0.0010272
	7200333	RALY	NM_007367.2	0.000164848	-1.38688	1.12e-06
	1940377	RAN	NM_006325.3	0.0332174	1.34108	0.00143415
	6370719	RANGRF	NM_016492.3	0.000376969	-1.37966	3.21e-06
	3930446	RASAL1	NM_004658.1	0.0274184	-1.37625	0.00106235
	270026	RASSF1	NM_007182.4	0.0311868	-1.33194	0.00129552
	5390095	RASSF2	NM_170773.1	0.000648624	-1.88092	1.25e-08
	1980059	RASSF2	NM_170774.1	3.35e-06	-1.87892	6.18e-06
	5820753	RBCK1	NM_006462.3	1.4e-08	2.01975	2.42e-11
	2510523	RBCK1	NM_031229.2	4.08e-06	1.85089	1.55e-08
	380682	RBM28	NM_018077.1	0.0123694	1.3765	0.00031331
	780228	RBM3	NM_006743.3	0.00910702	1.60886	0.000204388
	3420372	RBM38	NM_017495.4	0.0295926	-1.50649	0.00119295
	4880551	RBM42	NM_024321.3	2.41e-05	-1.72663	1.26e-07
	2320576	RBM47	NM_019027.3	0.00971217	-1.83879	0.000222904
	1450563	RC3H2	NM_018835.1	0.000489945	-1.36375	4.4e-06
	1400035	RCBTB2	NM_001268.2	0.00547986	-2.07664	0.000103161
	70541	REC8	NM_005132.2	3.81e-10	2.00377	3.88e-13
	4830338	REC8	NM_005132.2	0.0318181	1.38234	0.00133252
	520324	REEP5	NM_005669.4	0.0109149	-1.48168	0.000262769
	5810678	RENBP	NM_002910.4	0.043807	-1.48219	0.00220932
	3850431	RER1	NM_007033.3	0.0344093	-1.31907	0.00151098
	130639	RFWD2	NM_022457.5	0.00522944	-1.54158	6.59e-06
	7570066	RFWD2	NM_022457.5	0.000676401	-1.3471	9.72e-05
	2900204	RFX1	NM_002918.3	0.00466834	-1.56617	8.2e-05
	6580603	RFXANK	NM_003721.2	0.0286197	-1.47611	0.00113798
	3180039	RGL1	NM_015149.3	0.042355	-1.80942	0.00210022
	2650136	RGL2	NM_004761.2	0.0011266	-1.41706	1.3e-05
	4070215	RGS12	NM_002926.3	0.0268451	-1.35211	0.00103161
	730685	RGS19	NM_005873.2	1.23e-05	-1.83666	5.78e-08
	3420523	RHBDF2	NM_001005498.2	0.0349052	1.3955	0.00154162
	630377	RHOA	NM_001664.2	0.000331996	-1.46126	2.67e-06
	3990544	RIMBP3	XM_942124.2	0.0220306	1.33599	0.000764502
	6590445	RIN2	NM_018993.2	0.00450398	2.52708	7.83e-05
	5560086	RIPK1	NM_003804.3	0.0259051	1.3739	0.000981771
	4150520	RIPK2	NM_003821.5	0.000783924	1.84031	8.08e-06
	5670661	RNASEK	NM_001004333.2	0.0106976	-1.41492	2.34e-06
	2470484	RNASEK	NM_001004333.3	0.000301142	-1.41042	0.000255259
	5310446	RNF121	NM_018320.3	0.0352344	-1.3988	0.0015681
	1510722	RNF130	NM_018434.4	0.0029093	-1.77637	4.44e-05
	3130246	RNF149	NM_173647.2	0.0163288	1.39569	0.000485741
	3440338	RNF181	NM_016494.3	0.00106378	-1.3468	1.2e-05
	2630619	RNF20	NM_019592.5	0.00330694	-1.64554	5.17e-05
	7400743	RNF213	NM_020954.2	0.0210175	1.62058	0.000709772
	2640471	RNF24	NM_007219.2	0.0333072	-1.38313	0.00144081
	840482	RNF31	NM_017999.4	0.0303118	1.30286	0.00123627
	2690315	RNF44	NM_014901.4	0.00805596	-1.47674	0.000172976
	2690603	RNF5	NM_006913.2	0.0406899	-1.30333	0.00196768
	460376	RNF7	NM_183237.1	1.22e-06	-1.40317	3.76e-09
	4230445	RNPEPL1	NM_018226.3	0.00171946	-1.36494	2.23e-05
	4200379	RNU11	NR_004407.1	0.0453867	1.33677	0.00234561
	1660021	RNU4ATAC	NR_023343.1	0.00291552	1.36739	4.45e-05
	6520494	ROCK1	NM_005406.2	0.00390483	-1.3105	6.51e-05
	4860719	ROCK2	NM_004850.3	0.0311679	1.42432	0.00129275
	6370678	ROD1	NM_005156.4	6.59e-05	-1.39867	3.87e-07
	4920408	RPL23A	NM_000984.5	0.0345348	-1.54195	0.00152014
	6420010	RPL7L1	NM_198486.2	0.0481277	1.5428	0.00254746
	3420377	RPRD2	NM_015203.3	0.000152721	-1.4814	1.02e-06
	6590209	RPS19BP1	NM_194326.2	5.09e-06	-1.67679	2.12e-08
	2760452	RPS29	NM_001030001.1	0.0123675	-1.62876	0.000312913
	4730739	RPS6KA1	NM_002953.3	9.1e-06	-2.18479	4.08e-08
	6290181	RPUSD1	NM_058192.2	0.0140764	-1.35743	0.000384165
	2850575	RRM1	NM_001033.2	0.0308597	-1.52355	0.0012711
	1030639	RRM2B	NM_015713.3	0.00153949	-1.40272	1.92e-05
	3360343	RSAD2	NM_080657.4	0.000663184	3.59416	6.42e-06
	6510427	RSPRY1	NM_133368.1	0.00241807	-1.46868	3.52e-05
	6110209	RSU1	NM_012425.3	0.0435812	-1.34826	0.00219055
	4920129	RTN3	NM_201430.1	0.0151423	-1.39574	0.000224185
	2470719	RTN3	NM_006054.2	0.00974998	-1.30583	0.000431079
	2230161	RTN4	NM_007008.2	0.00180846	-1.6017	2.37e-05
	780402	RTN4	NM_020532.4	0.00495563	-1.95398	9.01e-05
	1450427	RTP4	NM_022147.2	0.0384404	1.49608	0.00180793
	5670164	RWDD4	NM_152682.2	0.00733623	-1.31217	0.000152375
	7000356	RXRA	NM_002957.3	2.7e-09	-3.01949	3.83e-12
	840554	RYBP	NM_012234.4	0.00333379	-1.75825	5.24e-05
	540681	S100A10	NM_002966.2	0.00262957	-1.78505	3.89e-05
	2490195	S100A10	NM_002966.1	0.00341868	-1.79074	5.39e-05
	110682	S100A11	NM_005620.1	0.000121472	-1.88629	7.82e-07
	1410221	S100A12	NM_005621.1	0.00193181	-2.55616	2.59e-05
	5290270	S100A4	NM_019554.2	0.00201342	-2.14554	2.75e-05
	2810315	S100A6	NM_014624.3	0.000872325	-1.94952	9.27e-06
	6060468	S100A8	NM_002964.3	0.00513283	-2.29087	9.5e-05
	3370075	S1PR4	NM_003775.2	0.00941974	-1.58892	0.000214198
	3290593	SAMD15	NM_001010860.1	0.0124675	1.37569	0.000319137
	1780156	SAMD4B	NM_018028.2	0.00322588	-1.37381	5e-05
	1240142	SAMD9	NM_017654.2	2.44e-08	3.25449	4.61e-11
	3170136	SAMD9L	NM_152703.2	4.17e-12	4.04608	2.13e-15
	4730037	SASH3	NM_018990.2	0.00119916	-1.67685	1.41e-05
	1980762	SAT2	NM_133491.2	2.18e-08	-2.08044	3.96e-11
	6220112	SCARNA9	NR_002569.1	0.00848485	1.6816	0.000185035
	4280162	SCNM1	NM_024041.2	0.0219197	-1.35969	0.000760188
	1470376	SCYL1	NM_020680.2	0.0189755	-1.45977	0.000606901
	840768	SDF2	NM_006923.2	0.000882707	-1.3704	9.4e-06
	3180470	SDHA	NM_004168.1	0.00160335	-1.39156	2.03e-05
	3930349	SDHAF1	NM_001042631.1	0.0156794	-1.42712	0.000453438
	5290576	SDHAP1	NR_003264.1	0.027589	1.64045	0.00107538
	2570088	SEC11A	NM_014300.2	6.8e-05	-1.50509	4.06e-07
	1770044	SEC14L1	NM_003003.2	0.00143513	-1.37238	1.76e-05
	4200441	SEC14L1	NM_003003.2	0.0362429	-1.42262	0.00164905
	6940358	SELL	NM_000655.3	0.0484686	1.89824	0.00258102
	160368	SEMA6B	NM_032108.2	0.000310251	-1.931	2.44e-06
	2030736	SEPHS2	NM_012248.2	0.0107951	-1.41882	0.000258272
	1780402	SEPN1	NM_206926.1	0.00262219	-1.49281	3.87e-05
	2030279	SERINC3	NM_006811.2	0.0244464	-1.36609	0.000896989
	3190112	SERPINB1	NM_030666.2	0.0163487	1.65316	0.000486678
	3370474	SERTAD3	NM_013368.2	0.000285551	-1.49971	2.2e-06
	1240553	SESN1	NM_014454.1	0.0291569	-1.32564	0.0011686
	2940706	SETD3	NM_032233.2	3.07e-05	-1.80712	1.64e-07
	1580204	SFRS18	NM_032870.2	0.0120393	1.42727	0.000302448
	5360521	SFT2D1	NM_145169.1	0.0131326	-1.48066	0.000345791
	2120612	SGPP2	XM_938742.1	0.000258173	2.236	1.95e-06
	2190228	SGPP2	XM_001128702.1	0.0070696	1.33174	0.000143496
	240731	SGTA	NM_003021.3	0.00133073	-1.46687	1.6e-05
	6280240	SH3BGRL3	NM_031286.3	0.000342873	-1.7221	2.8e-06
	130382	SH3BP1	NM_018957.3	3.26e-05	-1.7613	1.78e-07
	4280639	SH3GL1	NM_003025.2	0.000202091	-1.36073	1.43e-06
	3450059	SH3KBP1	NM_031892.1	0.00160956	-1.37518	2.04e-05
	6020152	SH3KBP1	NM_031892.1	0.0149488	-1.48197	0.000421043
	2490309	SH3TC1	NM_018986.3	0.00121867	-1.47458	1.44e-05
	4890328	SIDT2	NM_001040455.1	0.000337136	-1.57194	2.74e-06
	5810068	SIPA1	NM_006747.2	0.0214123	-1.43164	0.000733977
	3460053	SIPA1L2	NM_020808.3	0.0165769	-1.48147	0.000496279
	1940129	SIRPA	NM_001040023.1	0.0327721	-2.73381	1.73e-06
	5360193	SIRPA	NM_080792.2	0.000239893	-1.59718	0.00140623
	4860411	SIRT2	NM_012237.2	0.00330361	-1.38056	5.16e-05
	5550673	SIVA1	NM_006427.2	0.0132375	-1.53339	3.48e-05
	1450477	SIVA1	NM_021709.2	0.0282959	-1.31911	0.000350058
	5820170	SIVA1	NM_006427.3	0.0024033	-1.34486	0.00112211
	4220053	SKAP1	NM_003726.3	0.00448288	-1.55981	7.75e-05
	7200743	SLAMF6	NM_052931.3	0.0220654	-1.37993	0.000767845
	4280497	SLAMF7	NM_021181.3	0.0130995	1.86273	0.000343359
	4280603	SLBP	NM_006527.2	0.0366259	-1.45565	0.0016719
	7550192	SLC16A10	NM_018593.3	0.00362481	-1.60116	5.83e-05
	110719	SLC16A3	NM_004207.2	1.23e-15	-3.84806	2.6e-19
	5900564	SLC16A6	NM_004694.3	0.00345736	-1.56256	5.47e-05
	6900440	SLC25A1	NM_005984.1	0.0189822	-1.41358	0.000608077
	3890402	SLC25A24	NM_013386.3	2.73e-05	2.75965	1.45e-07
	10487	SLC25A25	NM_052901.2	0.0136362	-1.43128	0.000369222
	2360392	SLC25A28	NM_031212.3	0.000241798	1.54746	1.76e-06
	2350544	SLC25A45	NM_001077241.1	0.000373476	1.35248	3.16e-06
	7040647	SLC26A11	XM_001132495.1	0.0408182	1.50368	0.0019765
	1440300	SLC27A3	NM_024330.1	0.00949257	-1.63427	0.000216658
	6180465	SLC2A6	NM_017585.2	0.00375685	1.66862	6.18e-05
	5490546	SLC30A1	NM_021194.2	0.0136362	-1.43692	0.000368162
	5860521	SLC30A1	NM_021194.2	0.0197778	-1.44418	0.000646963
	4490475	SLC30A3	NM_003459.4	0.00283044	1.3482	4.27e-05
	2900307	SLC35E1	NM_024881.3	0.0124211	1.88592	0.000315583
	380484	SLC36A4	NM_152313.2	0.000499056	-1.56021	4.5e-06
	3420332	SLC37A3	NM_032295.2	0.0197029	1.33664	0.000643261
	1740136	SLC38A2	NM_018976.3	0.000362717	-1.50836	3.04e-06
	4860181	SLC38A5	NM_033518.1	0.00307737	1.46107	4.73e-05
	730164	SLC40A1	NM_014585.3	0.00652782	-1.30426	0.000129365
	3890681	SLC41A3	NM_017836.3	0.00107399	-1.56725	1.22e-05
	1820053	SLC43A2	NM_152346.1	1.83e-07	-2.82483	4.35e-10
	4290605	SLC44A1	NM_080546.3	0.0105727	-1.63873	0.000251653
	1570619	SLC50A1	NM_018845.1	0.0238945	-1.32683	0.000864093
	2750128	SLC7A11	NM_014331.3	0.0235253	-1.74209	0.000846064
	270152	SLC7A5	NM_003486.5	0.0212319	1.76172	0.000721786
	4830632	SLC7A7	NM_003982.2	4.75e-06	3.25111	1.92e-08
	6860148	SLC9A6	NM_001042537.1	0.0228939	-1.33814	0.00080997
	2120341	SLX4	NM_032444.2	0.0131326	-1.36586	0.000345482
	160114	SMAP1	NM_021940.2	0.00450466	-1.35112	7.84e-05
	5290474	SMARCA2	NM_003070.3	0.0216853	-1.3269	0.000746092
	3780465	SMARCA5	NM_003601.2	0.0483228	1.3313	0.002567
	3390689	SMCHD1	NM_015295.2	6.52e-05	1.74721	3.81e-07
	6520605	SMNDC1	NM_005871.2	0.0181029	-1.45673	0.000565461
	3710553	SMOX	NM_175840.1	0.0108391	-1.40231	0.00025985
	3370661	SMU1	NM_018225.2	4.27e-05	1.44234	2.39e-07
	5810435	SNAP23	NM_003825.2	0.000403661	-1.54885	3.5e-06
	3420020	SNAPC1	NM_003082.2	0.0327721	1.58823	0.00140716
	1690711	SNAPC2	NM_003083.2	0.012904	-1.33956	0.000336958
	7560731	SNORA64	NR_002326.1	0.00420108	1.37817	7.2e-05
	650278	SNORA70	NR_000011.1	0.000309217	1.55449	2.42e-06
	6290091	SNORD104	NR_004380.1	0.0123259	1.51155	0.000311078
	6660010	SNORD31	NR_002560.1	0.00706637	1.42981	0.00014318
	5810056	SNORD32B	NR_003049.1	0.00520348	1.30177	9.66e-05
	1980669	SNORD68	NR_002450.1	0.0133388	1.36643	0.000354779
	2060095	SNRK	NM_017719.3	0.000331996	-1.57819	2.68e-06
	4760450	SNRNP25	NM_024571.2	0.00370336	-1.60053	6.03e-05
	5690431	SNTA1	NM_003098.2	0.00208888	-1.31182	2.89e-05
	1340349	SNUPN	NM_001042588.1	1.84e-05	-1.58467	9.26e-08
	1990300	SOCS1	NM_003745.1	0.00907309	1.56935	0.000203246
	4230102	SOCS3	NM_003955.3	2.42e-06	1.99187	8.5e-09
	3420373	SOD2	NM_001024466.1	0.0131399	2.46776	0.000346464
	6940039	SORL1	NM_003105.3	0.011359	-1.57145	0.000280182
	2480274	SORL1	NM_003105.3	0.0150523	-1.66991	0.000425341
	6650541	SP100	NM_001080391.1	0.00710981	1.57707	0.000145415
	3840593	SP110	NM_004510.2	7.38e-08	2.72853	1.52e-10
	1340491	SP110	NM_004510.2	3.28e-07	2.41323	8.18e-10
	1990397	SP110	NM_004510.2	1.67e-05	2.18112	8.25e-08
	3140041	SP140	NM_007237.3	6.48e-06	1.73681	2.78e-08
	1230593	SP3	NM_001017371.3	0.00573114	-1.4738	0.000109209
	460333	SPAST	NM_199436.1	0.00627019	-1.40926	0.000122123
	7380221	SPATS2L	NM_001100422.1	0.00486377	1.77228	8.69e-05
	5910349	SPC24	NM_182513.1	0.0277612	1.3081	0.00108683
	3780600	SPCS3	NM_021928.2	0.0196364	-1.38214	0.000640258
	840402	SPEN	NM_015001.2	0.0311868	-1.40147	0.0012955
	4220603	SPI1	NM_003120.2	9.57e-07	-3.27131	6.14e-12
	5810398	SPI1	NM_001080547.1	4.2e-09	-2.58585	2.88e-09
	5690246	SPIRE1	NM_020148.2	0.0126156	-1.39159	0.000324229
	6370341	SPOP	NM_001007230.1	0.014946	-1.65618	0.000420554
	4290075	SRA1	NM_001035235.2	2.24e-08	-1.8991	4.18e-11
	3390343	SREBF1	NM_001005291.1	0.00226033	-1.42128	3.2e-05
	6420767	SRSF9	NM_003769.2	0.00430362	-1.3529	7.39e-05
	10379	ST6GALNAC4	NM_175039.3	0.0347481	-1.46461	0.00153321
	4810187	STAT1	NM_007315.2	0.00869685	1.89269	0.000188727
	2570079	STAT1	NM_139266.1	0.00860403	2.04934	0.000191723
	1820750	STAT1	NM_007315.2	0.0444069	1.8616	0.00226466
	130519	STAT2	NM_005419.2	3.02e-06	2.40452	1.11e-08
	7320370	STAT4	NM_003151.2	0.000663184	1.67854	6.42e-06
	1940487	STAT5A	NM_003152.2	0.00474846	1.46726	8.44e-05
	1260524	STIM1	NM_003156.2	0.0310228	-1.33362	0.00128345
	6180050	STK24	NM_003576.3	0.00218581	-1.51833	3.05e-05
	3840521	STK40	NM_032017.1	9.55e-05	-1.49041	5.99e-07
	6290519	STOM	NM_004099.4	0.0351425	1.47023	0.00155959
	6220273	STX10	NM_003765.1	0.0326322	1.54448	0.00139563
	7040315	STX16	NM_001001433.1	0.000800079	1.48998	8.3e-06
	2350703	STX3	NM_004177.3	0.0437635	-1.37267	0.0022062
	6450470	STX5	NM_003164.3	0.0243392	-1.46505	0.000759741
	6130364	STX5	NM_003164.3	0.0219197	-1.30059	0.000890994
	2480487	STX6	NM_005819.4	0.000111427	-1.7132	7.1e-07
	6960026	STXBP2	NM_006949.1	0.000229136	-1.55794	1.64e-06
	4150142	SUCLG1	NM_003849.2	0.0281944	-1.44401	0.00111603
	6400326	SULT1A2	NM_001054.2	0.030886	-1.3028	0.00127387
	270347	SULT1A4	NM_001017391.1	0.0418972	-1.30427	0.00205838
	2630138	SUMO1	NM_003352.4	0.00161048	-1.53737	2.05e-05
	4050358	SUMO1P3	NR_002190.1	0.0392401	-1.34319	0.00186329
	520133	SUMO2	NM_001005849.1	0.000106778	-1.59144	6.74e-07
	2640411	SUN2	NM_015374.1	0.0188102	-1.5154	0.000599336
	1770070	SUPT4H1	NM_003168.1	0.0211927	-1.46683	0.000719494
	3370750	SUPT6H	NM_003170.3	0.00417859	-1.31796	7.14e-05
	3710324	SURF1	NM_003172.2	0.037292	-1.33249	0.00171652
	7560180	SUSD1	NM_022486.3	0.00107567	-1.76127	1.23e-05
	6200753	SWAP70	NM_015055.2	0.00593073	-1.69177	0.000113765
	110685	SYK	NM_003177.3	0.0182585	-1.67722	0.000573295
	650020	SYNJ1	NM_203446.1	0.000258173	-1.84747	1.96e-06
	2760437	SYTL1	NM_032872.1	0.0166115	-1.37497	0.000498369
	6550709	TADA2B	NM_152293.2	0.0109822	-1.32276	0.000266085
	7510632	TAF10	NM_006284.2	0.000801485	-1.31424	8.33e-06
	7650025	TAF6L	NM_006473.2	0.00688312	-1.43054	0.000138009
	2650156	TAP2	NM_018833.2	0.00103197	1.86024	1.15e-05
	3940477	TAP2	NM_000544.3	0.0351756	1.62815	0.00156324
	1430647	TAX1BP3	NM_014604.2	0.00921051	-1.49141	0.000208466
	5050603	TBC1D10C	NM_198517.2	0.0439373	-1.53661	0.00222107
	7160707	TBC1D14	NM_020773.1	0.0326663	-1.45509	0.00139869
	7550411	TBC1D9B	NM_015043.3	0.00201321	-1.64588	2.74e-05
	3940390	TBXAS1	NM_001061.2	0.0244658	-1.47658	0.000898737
	4780072	TCEAL3	NM_001006933.1	0.000628836	-1.6552	5.9e-06
	7550468	TCEAL8	NM_001006684.1	0.0281944	-1.40069	0.00111607
	3450707	TCF20	NM_181492.1	0.00279312	-1.4429	4.16e-05
	3310161	TDP2	NM_016614.2	0.0242908	-2.10694	1.08e-06
	3190189	TDP2	NM_016614.2	0.000160624	-1.44818	0.000887464
	5310100	TDRD7	NM_014290.1	0.00495563	1.7022	9e-05
	510487	TFDP1	NM_007111.3	0.0148395	-1.49032	0.000414717
	7650358	TGFBI	NM_000358.1	1.73e-06	-5.80341	5.77e-09
	4040187	THEMIS	NM_001010923.1	0.0366271	-1.42161	0.00167273
	3440167	THOC5	NM_001002878.1	0.00970048	-1.3845	0.000222225
	2140176	THYN1	NM_199298.1	0.0219115	-1.42032	0.000757938
	780270	TIMP2	NM_003255.4	0.0281944	-1.63312	0.00111629
	2470093	TJP2	NM_201629.1	0.0148037	1.35681	0.000411224
	6860202	TKT	NM_001064.1	4.19e-06	-1.92158	1.61e-08
	5310360	TLE4	NM_007005.3	0.0343859	-1.41435	0.00150922
	6770647	TLK1	NM_012290.3	0.000258173	-1.78707	1.93e-06
	1580356	TMED1	NM_006858.2	0.000106437	-1.63576	6.69e-07
	6560162	TMED7	NM_181836.3	0.00292862	-1.68674	4.48e-05
	1430537	TMEM106C	NM_024056.2	0.0037627	-1.4544	6.2e-05
	360161	TMEM11	NM_003876.1	0.00556223	-1.31249	0.000105048
	5310379	TMEM115	NM_007024.4	5.76e-09	-1.94133	8.77e-12
	6270634	TMEM120A	NM_031925.1	0.000531721	-1.65496	4.82e-06
	7330347	TMEM127	NM_017849.1	0.00339782	-1.3992	5.35e-05
	5690711	TMEM134	NM_001078651.1	0.00753605	-1.42484	0.000157963
	2940044	TMEM14B	NM_030969.2	0.0483479	-1.43987	0.00257032
	3840167	TMEM14C	NM_016462.2	0.00239532	-1.8248	3.45e-05
	3130220	TMEM158	NM_015444.2	3.6e-07	-3.38799	9.23e-10
	3850224	TMEM167A	NM_174909.3	0.0105727	-1.43936	0.000129015
	3870008	TMEM167A	NM_174909.3	0.00651711	-1.38199	0.000251833
	4640196	TMEM185A	NM_032508.1	0.00163157	-1.34689	2.09e-05
	1440343	TMEM209	NM_032842.3	0.0150939	-1.5429	0.000428271
	2490202	TMEM219	NM_001083613.1	0.000147149	-1.7381	9.73e-07
	1230546	TMEM41B	NM_015012.1	0.0156264	-1.41723	0.000450287
	3460307	TMEM50B	NM_006134.5	0.000310251	-1.64722	2.43e-06
	1580707	TMEM80	NM_174940.2	0.00753605	-1.31871	0.000158121
	270129	TMEM8A	NM_021259.1	0.0201944	-1.50643	0.000669569
	3460440	TMPRSS13	NM_032046.1	0.0279622	1.32987	0.00109955
	1780554	TMUB1	NM_031434.2	0.0274544	-1.36957	0.00106432
	2640301	TNF	NM_000594.2	3.31e-17	6.80402	4.9e-21
	3360681	TNFAIP3	NM_006290.2	0.0279524	1.51877	0.00109842
	2140242	TNFAIP6	NM_007115.2	5.02e-06	4.03308	2.07e-08
	4200196	TNFAIP8	NM_001077654.1	0.0380288	1.86091	0.00176895
	2600463	TNFRSF10B	NM_003842.3	0.00787358	1.44207	0.000167204
	6510377	TNFRSF12A	NM_016639.1	0.000161093	-1.41435	1.08e-06
	4670750	TNFRSF1A	NM_001065.2	3.6e-07	-2.38718	9.29e-10
	650328	TNFRSF4	NM_003327.2	4.02e-06	2.30764	1.52e-08
	4830471	TNIP3	NM_024873.3	0.00091832	1.91473	9.97e-06
	1850482	TNK2	NM_005781.4	2.71e-07	2.16781	6.72e-10
	6770082	TOX4	NM_014828.2	0.0136362	-1.43008	0.000367576
	5420538	TP53INP1	NM_033285.2	0.0359196	-1.41054	0.00162216
	5910524	TPM4	NM_003290.1	0.0325543	-1.38603	0.0013861
	4260722	TPRG1L	NM_182752.3	0.000351374	-1.37005	2.91e-06
	4760747	TPST1	NM_003596.2	4.44e-09	-2.55355	6.68e-12
	2630017	TPST2	NM_001008566.1	0.000710025	-1.5889	7.05e-06
	5690347	TPST2	NM_001008566.1	0.00229897	-1.64956	3.26e-05
	2650706	TRADD	NM_003789.2	0.00072242	1.53405	7.28e-06
	4570768	TRAF1	NM_005658.3	0.000261344	1.74083	1.99e-06
	3450154	TRAF3IP3	NM_025228.1	0.00648233	-1.61965	0.000127915
	1570129	TRAFD1	NM_006700.1	0.000258173	1.83732	1.95e-06
	150400	TRANK1	NM_014831.1	4.5e-06	1.91379	1.76e-08
	2970079	TRAPPC10	NM_003274.3	0.000588061	-1.52312	5.37e-06
	4590121	TRAPPC2P1	NR_002166.1	0.0098338	-1.37629	0.000226945
	1740674	TRAPPC3	NM_014408.3	0.0281535	-1.40569	0.00111229
	3310091	TREM1	NM_018643.2	4.02e-06	-2.4494	1.52e-08
	6560075	TRIM21	NM_003141.3	0.000283544	1.76091	2.18e-06
	5960747	TRIM22	NM_006074.3	6.39e-10	4.23787	7.44e-13
	5260612	TRIM25	NM_005082.4	0.000257452	1.77179	1.91e-06
	6020463	TRIM26	NM_003449.3	1.78e-06	1.62577	6e-09
	1660010	TRIM5	NM_033034.1	0.0190804	1.54232	0.0006125
	940435	TRIM8	NM_030912.2	6.46e-07	-1.88458	1.89e-09
	5570110	TRIOBP	NM_001039141.1	0.00399086	-1.52653	6.72e-05
	3130612	TRIP6	NM_003302.2	0.00627019	-1.43297	0.000122135
	4390301	TRPV2	NM_016113.3	0.00939906	-1.49101	0.000213529
	3290382	TSC1	NM_000368.3	0.0159108	1.32671	0.000465893
	2450082	TSC22D2	NM_014779.2	0.00707255	-1.63303	0.000144203
	5820528	TSEN34	NM_001077446.1	0.0311542	-1.65405	9.55e-06
	5890497	TSEN34	NM_001077446.1	0.000889806	-1.42433	0.00129152
	6660131	TSPAN13	NM_014399.3	0.0362406	1.38175	0.0016451
	5670577	TSPAN31	NM_005981.3	0.0118512	-1.47316	0.000296086
	4220091	TSPO	NM_007311.3	0.0100747	-1.73331	2.39e-05
	6860753	TSPO	NM_000714.4	0.00181833	-1.50006	0.000235704
	6250390	TSR2	NM_058163.1	0.0326269	-1.45625	0.00139402
	2230288	TST	NM_003312.4	0.01618	-1.36507	0.000479258
	770754	TTYH3	NM_025250.2	1.27e-06	-1.86417	3.95e-09
	6580474	TUBB	NM_178014.2	0.00486377	-1.55924	8.71e-05
	1990327	TUBB4Q	NM_020040.3	0.0181371	-1.3813	0.000568813
	5270239	TUBD1	NM_016261.2	0.015866	-1.36491	0.000463366
	5340132	TWF2	NM_007284.3	7.34e-05	-1.56356	4.46e-07
	4290543	TXN	NM_003329.2	0.00210854	1.77142	2.88e-05
	3940446	TXN	NM_003329.2	0.00208325	1.78399	2.93e-05
	7160274	TXNDC12	NM_015913.2	0.000657693	-1.4022	6.32e-06
	5560594	TXNDC17	NM_032731.3	0.00517843	-1.34422	9.59e-05
	1240440	TXNIP	NM_006472.2	7.52e-10	-2.11363	9.08e-13
	2370358	TYROBP	NM_003332.2	3.15e-08	-3.47275	6.2e-11
	3930241	U2AF1	NM_001025203.1	0.0466737	-1.41264	0.00243987
	6550358	UBA52	NM_003333.3	0.00231318	-1.51442	3.31e-05
	2850202	UBA7	NM_003335.2	0.000257452	1.68254	1.91e-06
	2850112	UBAC1	NM_016172.2	0.0263623	-1.51105	0.00100357
	6580521	UBAC2	NM_177967.2	0.00120624	-1.50058	1.42e-05
	6760543	UBAP1	NM_016525.3	0.0158541	-1.48929	0.000462423
	4760047	UBE2D2	NM_003339.2	0.0100732	-1.34188	0.000235208
	150630	UBE2G1	NM_003342.4	0.0208848	-1.34091	0.00070263
	1300482	UBE2K	NM_005339.3	0.0162152	-1.34838	0.000481331
	1230242	UBE2L3	NM_198157.1	0.0136362	-1.35804	0.000368628
	2070170	UBE2L6	NM_004223.3	8.11e-06	2.18418	3.55e-08
	6180619	UBE2M	NM_003969.3	0.000608379	-1.36231	5.65e-06
	830369	UBE2Q2	NM_173469.1	0.000915348	-1.62986	9.88e-06
	2140563	UBE4B	NM_006048.2	0.0264872	-1.38329	0.00101225
	7560093	UBL7	NM_201265.1	0.0230774	-1.31753	0.000818416
	10278	UBLCP1	NM_145049.1	0.0165967	-1.48136	0.000497524
	2120689	UBXN6	NM_025241.1	3.46e-05	-1.80866	1.9e-07
	6580059	UCP2	NM_003355.2	0.0294377	-1.7452	0.00118484
	4250288	UFSP2	NM_018359.1	0.031365	-1.32751	0.00130624
	4780612	UNC93B1	NM_030930.2	0.000185004	1.84629	1.28e-06
	6380563	UQCR10	NM_013387.3	0.0113851	-1.30269	0.000281307
	1170600	UQCRC1	NM_003365.2	6.17e-07	-1.65649	1.75e-09
	5220195	UQCRC2	NM_003366.2	0.032349	-1.30753	0.00137393
	7510014	UQCRFS1	NM_006003.1	0.000325535	-1.3435	2.61e-06
	1070731	UQCRHL	NM_001089591.1	0.0144504	-1.31243	0.000398349
	6330088	USF2	NM_207291.1	0.0354066	-1.51216	0.00158475
	1740360	USP18	NM_017414.3	3.02e-06	2.71117	1.11e-08
	7000379	USP38	NM_032557.4	0.0254591	-1.3231	0.000956931
	6290435	USP4	NM_003363.2	0.0336098	-1.32627	0.00146353
	4200575	VAMP2	NM_014232.1	0.0367914	-1.45855	0.00168569
	4640066	VAMP3	NM_004781.3	0.00666387	-1.44716	0.000132625
	5910113	VCAN	NM_004385.2	1.18e-18	-9.74045	7.51e-23
	2450093	VCP	NM_007126.2	0.00282372	-1.60117	4.24e-05
	5890288	VEGFB	NM_003377.3	0.000283544	-1.53784	2.17e-06
	2480170	VHL	NM_198156.1	0.00158704	-1.63517	1.99e-05
	1660484	VMO1	NM_182566.1	0.0187067	-2.43409	0.000593336
	990672	VPS18	NM_020857.2	0.000641673	-1.60231	6.07e-06
	2140634	VPS24	NM_001005753.1	0.00420108	-1.36385	7.2e-05
	1580035	VPS26A	NM_001035260.1	0.00416834	-1.36458	7.11e-05
	4010689	VPS26A	NM_004896.2	0.0166171	-1.41771	0.000499353
	6510528	VPS37C	NM_017966.4	0.00143513	-1.7658	1.76e-05
	3460220	VPS4A	NM_013245.2	0.0349624	-1.38093	0.00154489
	2140538	VPS8	NM_015303.3	0.0150864	-1.30208	0.000427311
	6550020	VRK2	NM_006296.3	0.00108934	-1.8519	1.25e-05
	70451	WAS	NM_000377.1	1.67e-06	-1.72447	5.54e-09
	4120215	WASF2	NM_006990.2	0.00096433	-1.87648	1.06e-05
	3130494	WDR20	NM_181291.1	0.0424815	-1.39319	0.00211147
	3400356	WDR33	NM_001006622.1	0.0306836	-1.32035	0.00125772
	7210040	WDR37	NM_014023.3	0.00762359	-1.52591	0.000160629
	4850079	WDR5	NM_017588.2	0.0269779	-1.33447	0.0010411
	5700669	WDR55	NM_017706.4	0.0168332	-1.4251	0.000508586
	5130594	WDR81	NM_152348.1	0.0188102	-1.42891	0.000599221
	2650538	WDSUB1	NM_152528.1	0.0279068	-1.36574	0.00109486
	3400598	WIPI1	NM_017983.4	0.00462043	-1.36341	8.09e-05
	1410075	WIPI2	NM_016003.3	0.00502361	-1.31313	9.23e-05
	1820296	WTAP	NM_004906.3	0.0319474	1.46412	0.00134199
	450189	XAF1	NM_199139.1	1.48e-12	6.17105	7.23e-16
	7610440	XAF1	NM_199139.1	0.000872325	2.87044	9.26e-06
	2450156	XBP1	NM_001079539.1	0.00714985	1.59021	0.000146688
	5690066	XBP1	NM_005080.2	0.00852883	1.51934	0.000186181
	3800707	XPO4	NM_022459.3	0.0186917	-1.4429	0.00059123
	1990487	XRN1	NM_019001.2	0.00226033	1.63275	3.2e-05
	7320379	YIPF4	NM_032312.2	0.00489841	-1.47391	8.83e-05
	380703	YIPF5	NM_030799.6	0.000134254	-1.51995	8.81e-07
	770142	YIPF6	NM_173834.2	0.0251018	-1.34736	0.000934853
	1770433	YWHAG	NM_012479.2	0.0044686	-1.39679	7.72e-05
	3850131	YWHAQ	NM_006826.2	0.00466834	-1.32532	8.2e-05
	6760017	YY1	NM_003403.3	0.000716754	-1.44067	7.16e-06
	4880010	ZBP1	NM_030776.1	4.47e-06	2.56893	1.74e-08
	6040379	ZBTB11	NM_014415.2	0.0206898	-1.35526	0.000691689
	5700020	ZBTB44	NM_014155.2	0.0112564	-1.36271	0.000276219
	5720154	ZBTB48	NM_005341.1	0.0336565	-1.36339	0.00146723
	240239	ZBTB7A	NM_015898.2	0.000889806	-1.31003	9.53e-06
	2490017	ZC3H12A	NM_025079.1	0.0123675	1.57466	0.000312677
	380672	ZC3H12C	NM_033390.1	0.00285677	1.45388	4.32e-05
	4540382	ZC3HAV1	NM_020119.3	7.32e-07	1.94928	2.17e-09
	6620750	ZC3HAV1	NM_020119.3	1.52e-05	1.58616	7.37e-08
	3710243	ZC3HAV1	NM_024625.3	0.00353946	1.55459	5.65e-05
	1230746	ZCCHC6	NM_024617.2	0.0303118	-1.34561	0.00123567
	940338	ZCCHC9	NM_032280.1	0.0383794	-1.41187	0.00180395
	1400309	ZFAND3	NM_021943.1	0.00240947	-1.36558	3.49e-05
	3360619	ZFP106	NM_022473.1	0.0259944	-1.34348	0.000986257
	7050300	ZFP36L2	NM_006887.3	0.0238945	1.5823	0.000865136
	1980500	ZMAT2	NM_144723.1	0.0322259	-1.39127	0.00136597
	2450131	ZMIZ1	NM_020338.2	1.53e-06	-2.08239	4.99e-09
	1660632	ZNF207	NM_001032293.2	0.0111777	-1.36067	0.000272999
	430368	ZNF211	NM_006385.2	0.0226647	-1.40732	0.000799941
	5560411	ZNF212	NM_012256.2	0.0135642	-1.4299	0.000363771
	60672	ZNF217	NM_006526.2	0.0460258	-1.50606	0.00239625
	7150711	ZNF223	NM_013361.3	0.0375424	1.5956	0.00173361
	7050561	ZNF259	NM_003904.3	0.035071	-1.37422	0.00155414
	1240064	ZNF281	NM_012482.3	0.0403121	-1.40044	0.00194088
	50193	ZNF318	NM_014345.1	0.0379823	-1.35613	0.00176383
	6520301	ZNF32	NM_006973.2	0.00471538	1.31757	8.37e-05
	2650240	ZNF322A	NM_024639.3	0.00189245	-1.4176	2.53e-05
	7040139	ZNF324	NM_014347.1	0.0143326	-1.39233	0.00039356
	2100347	ZNF384	NM_133476.3	0.00688211	-1.45105	0.000137843
	7200326	ZNF430	NM_025189.2	0.0097755	-1.34695	0.000225186
	3130544	ZNF486	XM_371152.3	0.0406899	1.56702	0.00196694
	2940647	ZNF559	NM_032497.1	0.0208848	-1.42179	0.000702378
	3890482	ZNF581	NM_016535.3	0.00184034	-1.52359	2.43e-05
	5820647	ZNF668	NM_024706.3	0.000954694	-1.41978	1.05e-05
	6450133	ZNF671	NM_024833.1	0.017721	1.33559	0.000548915
	3610717	ZNF674	NM_001039891.1	0.00900624	1.47085	0.000201363
	3060176	ZNF746	NM_152557.3	0.00151077	-1.69127	1.87e-05
	3800487	ZNFX1	NM_021035.2	0.00996527	1.71855	0.000231667
	4150309	ZNHIT1	NM_006349.2	0.0428994	-1.30534	0.00213935
	5260692	ZRSR2	NM_005089.1	0.0321834	1.66314	0.00136281
	2470296	ZSCAN16	NM_025231.1	0.0290634	-1.32414	0.001163
	4230286	ZSWIM1	NM_080603.3	0.028817	-1.39445	0.00114948
	7400296	ZYG11B	NM_024646.1	0.013473	-1.44802	0.00035971
	7050484	ZYX	NM_003461.4	7.61e-06	-1.88006	2.58e-08
	7320594	ZYX	NM_003461.4	6.05e-06	-1.77231	3.32e-08

## Sheet: O LPS 24HRS
Old LPS 24hrs vs untreated	ProbeID	SYMBOL	RefSeq_ID	adj.P.Val (FDR)	FC	P.Value
	6270181	AADAT	NM_182662.1	0.00949761	1.46514	0.000597032
	290603	AARS	NM_001605.2	0.0368636	1.31317	0.00392824
	60154	AARSD1	NM_025267.2	0.017614	1.38517	0.00142498
	4060358	ABCA1	NM_005502.2	6.44e-12	-4.96716	9.01e-15
	5700286	ABCB7	NM_004299.3	0.00314734	-1.44283	0.000135745
	2600315	ABCB9	NM_203444.1	0.00102122	1.35889	3.11e-05
	270615	ABCC3	NM_003786.2	5.95e-12	-3.30466	8.19e-15
	6580553	ABCC5	NM_005688.2	0.000747897	-1.47085	2.12e-05
	7610050	ABCC5	NM_001023587.1	5.87e-12	-1.6643	7.82e-15
	4890609	ABCD1	NM_000033.2	0.0118782	-1.40858	0.000813829
	5310152	ABCE1	NM_001040876.1	0.0139305	-1.54504	0.00101992
	6060377	ABCG1	NM_016818.2	0.049354	-1.5097	0.00594054
	3360390	ABCG4	NM_022169.3	0.000665626	1.35935	1.84e-05
	7100615	ABHD12	NM_001042472.1	1.14e-06	-1.31137	0.00283294
	2710615	ABHD12	NM_015600.3	0.0291636	-1.58059	1.08e-06
	7610382	ABHD12	NM_001042472.1	6.8e-05	-2.02619	8.87e-09
	2690040	ABHD12B	NM_181533.3	0.00048044	1.3719	1.22e-05
	6900475	ABHD2	NM_152924.3	0.00109016	-1.31777	3.38e-05
	5050241	ABHD3	NM_138340.3	0.0417496	-1.35199	0.00468231
	5860215	ABHD5	NM_016006.3	0.00680419	-1.34823	0.000371104
	2690402	ABHD6	NM_020676.4	3e-05	-1.42805	3.95e-07
	4880288	ABHD8	NM_024527.4	0.000129985	-1.38345	2.43e-06
	5130725	ABI1	NM_001012751.1	0.00389	1.47275	0.000178705
	3520706	ABI1	NM_005470.2	0.000534995	1.44358	1.41e-05
	3840717	ABI3	NM_016428.2	7.09e-05	-2.04406	1.14e-06
	620240	ABR	NM_001092.3	0.00122921	-1.57762	3.97e-05
	6620609	ABTB1	NM_172028.1	0.0017205	-1.53163	6.21e-05
	3370136	ACAD11	NM_032169.4	0.00935555	-1.31183	0.000583942
	5340561	ACAD9	NM_014049.3	0.00540151	-1.39832	0.000271385
	60746	ACAP2	NM_012287.3	0.000722424	-1.49725	2.03e-05
	4860204	ACIN1	NM_014977.2	0.00830184	-1.44564	0.000487941
	6040088	ACN9	NM_020186.1	0.00517396	-1.47281	0.000256885
	7400315	ACOT11	NM_015547.2	0.00576161	1.51228	0.00029704
	1580427	ACOT13	NM_018473.2	1.27e-12	-2.96411	1.26e-15
	4290050	ACOT7	NM_181864.2	0.016715	1.34712	0.0013165
	1500152	ACP1	NM_007099.2	0.0306177	-1.55569	0.00301739
	2480025	ACP2	NM_001610.1	6.62e-05	-2.09214	1.04e-06
	7050082	ACP5	NM_001611.2	3.85e-10	-5.55449	1.08e-12
	1580524	ACSL3	NM_203372.1	0.0257378	-1.44762	0.00240412
	4670544	ACSS2	NM_018677.2	2.18e-06	-2.27943	1.89e-08
	4490524	ACSS2	NM_001076552.1	2.47e-09	-2.53668	8.64e-12
	5570132	ACTB	NM_001101.2	0.0241195	-1.41293	0.00219589
	5080364	ACTN1	NM_001102.2	0.000476385	-1.7676	1.2e-05
	4280561	ACTR1A	NM_005736.2	0.0245451	-1.32091	0.00224713
	2120088	ACTR1B	NM_005735.2	0.0144372	-1.45377	0.00107705
	5570196	ACTR2	NM_001005386.1	0.000527146	-1.64434	1.38e-05
	6940176	ACTR3	NM_005721.3	0.000908991	-1.4811	2.71e-05
	2710368	ACTRT1	NM_138289.2	0.000185035	2.80342	3.71e-06
	6940360	ACVR1	NM_001105.2	1.04e-07	-2.40827	5.76e-10
	4570240	ACVR1B	NM_004302.3	0.00453513	-1.46382	0.000217678
	6900209	ADAM19	NM_033274.2	1.94e-08	2.8712	8.58e-11
	2470184	ADAMDEC1	NM_014479.2	0.0002974	-2.77772	6.71e-06
	3460356	ADAMTSL5	NM_213604.1	0.00181712	1.34092	6.67e-05
	830735	ADAP1	NM_006869.1	0.0149617	-1.48244	0.00112912
	3990433	ADAP2	NM_018404.2	1.98e-12	-5.09905	2.18e-15
	6220180	ADCK3	NM_020247.4	0.000273451	-1.78834	6.02e-06
	580561	ADCY1	NM_021116.1	7.92e-05	1.31085	1.3e-06
	3800050	ADCY3	NM_004036.3	0.0291469	-1.42707	0.0028307
	50735	ADCY7	NM_001114.3	0.00570705	-1.60282	0.00029314
	6620278	ADI1	NM_018269.1	6.59e-07	-1.68661	4.79e-09
	6100767	ADIPOR1	NM_015999.2	1.27e-06	-1.63069	1.29e-05
	3460201	ADIPOR1	NM_015999.2	0.0005025	-2.23108	1.01e-08
	1030241	ADK	NM_001123.2	0.00197528	-1.55487	7.47e-05
	360678	ADNP	NM_181442.1	0.000485566	-1.6901	1.24e-05
	7560440	ADORA2A	NM_000675.3	0.00562509	1.86919	0.000287263
	4260671	AEBP2	NM_153207.3	0.0114825	1.34115	0.000775531
	6180176	AES	NM_198970.1	0.0107225	-1.8493	0.000706265
	1170538	AFG3L2	NM_006796.1	0.00117189	-1.55576	3.72e-05
	2000497	AFMID	NM_001010982.1	0.00743121	-1.72545	0.000419092
	5570543	AFTPH	NM_203437.2	0.0475878	-1.50331	0.0056554
	450097	AFTPH	NM_017657.3	0.00867624	-1.6214	0.000520004
	3890431	AGAP3	NM_001042535.1	7.85e-08	-1.42976	0.000519143
	6220164	AGAP3	NM_031946.3	0.00867016	-2.02276	4.19e-10
	2140343	AGAP8	NM_001077686.1	0.0394564	1.31359	0.00430227
	2350246	AGAP9	XM_931547.1	0.000990434	1.30586	3.01e-05
	5550538	AGFG2	NM_006076.4	0.000125917	1.54774	2.34e-06
	4610044	AGPAT1	NM_006411.2	9.33e-06	-1.54096	1.02e-07
	5560102	AGPAT2	NM_001012727.1	0.00414034	-1.40513	0.000193469
	4610220	AGTRAP	NM_001040196.1	0.0124259	-1.34891	0.000868451
	4900685	AGTRAP	NM_001040194.1	0.010496	-1.39187	0.000686001
	1230196	AHCTF1	NM_015446.3	0.0134636	-1.32362	0.000968915
	1170440	AHCYL1	NM_006621.4	0.0186932	-1.61876	0.0015483
	450553	AHNAK	NM_001620.1	0.00143843	-1.70992	4.84e-05
	4890672	AHR	NM_001621.2	0.00296947	1.56762	0.000126119
	1940047	AIF1	NM_001623.3	5.08e-17	-5.72365	1.04e-17
	3800047	AIF1	NM_032955.1	2.14e-14	-9.12754	5.51e-21
	580255	AIM1	NM_001624.2	0.00929622	-1.32595	0.000578467
	6960056	AIMP2	NM_006303.3	0.0276812	-1.47644	0.00265357
	5720669	AK2	NM_001625.2	0.025321	-1.56145	0.00234709
	670463	AK3	NM_016282.2	0.0257378	-1.4329	0.00240281
	520040	AKIRIN1	NM_024595.1	0.0294223	-1.33302	0.00286555
	5690202	AKIRIN2	NM_018064.2	4.41e-05	-1.55551	6.45e-07
	6130424	AKR1A1	NM_153326.1	4.47e-08	-2.00093	2.18e-10
	1500504	AKR1A1	NM_006066.2	1.65e-06	-2.18021	1.39e-08
	5860347	AKR1D1	NM_005989.2	0.0180436	1.53287	0.00147539
	3120162	ALAD	NM_001003945.1	0.0124358	1.33098	0.000869411
	2070575	ALCAM	NM_001627.2	2.35e-06	-2.02682	2.06e-08
	1070477	ALDH1A1	NM_000689.3	1.31e-06	-1.69963	1.04e-08
	840253	ALDH2	NM_000690.2	0.00893343	-1.43718	0.000546435
	1690608	ALDH3A2	NM_000382.2	0.00331419	-1.45124	0.000145322
	2970356	ALDH3B1	NM_000694.2	5.24e-07	-1.67203	3.68e-09
	7040327	ALDH5A1	NM_001080.3	0.000553588	-1.3492	1.47e-05
	4210358	ALG11	NM_001004127.1	0.00181435	1.32273	6.64e-05
	1400209	ALKBH5	NM_017758.3	0.00438949	-1.32299	0.000208921
	7210050	ALMS1P	NR_003683.1	0.00695252	1.34098	0.000381549
	2570162	ALPI	NM_001631.2	0.000325815	1.39173	7.5e-06
	50050	AMD1	NM_001033059.1	0.000610854	-1.5504	1.66e-05
	450176	AMMECR1	NM_015365.2	0.00341612	1.51629	2.78e-06
	7100093	AMMECR1	NM_001025580.1	0.000144805	1.39319	0.00015131
	7000754	AMY2B	NM_020978.3	0.00379291	-1.39704	0.000172898
	10220	ANAPC11	NM_001002246.1	0.00936555	-1.40038	6.15e-06
	4760288	ANAPC11	NM_001002246.1	0.000278221	-1.44391	0.000584765
	6250382	ANAPC13	NM_015391.2	0.00302535	-1.47641	0.000129477
	7210300	ANAPC16	NM_173473.2	0.00120745	-1.62838	3.86e-05
	3930392	ANG	NM_001097577.1	0.00960946	-1.49595	0.000607723
	3370274	ANKRD11	NM_013275.4	0.0116131	1.40574	0.000787795
	7040132	ANKRD12	NM_015208.3	9.95e-07	1.66243	7.56e-09
	3450274	ANKRD16	NM_001009941.1	0.000146462	1.33877	2.82e-06
	1770273	ANKRD30B	NM_001029862.1	0.0126306	1.57655	0.000889977
	4860707	ANKRD33	NM_182608.2	6.84e-09	-3.62175	2.72e-11
	4590377	ANKRD35	NM_144698.2	0.0001985	1.30823	4.07e-06
	4570075	ANKRD36B	XM_944061.1	1.47e-10	2.30947	3.4e-13
	6220553	ANKRD39	NM_016466.4	0.0228892	1.33983	0.00204511
	520341	ANKRD49	NM_017704.2	0.0162492	-1.54469	0.0012664
	2900438	ANO8	NM_020959.1	1.48e-06	-1.36728	1.22e-08
	5810612	ANPEP	NM_001150.1	0.0161711	-1.76483	0.00125747
	10685	ANTXR2	NM_058172.3	0.000395558	-2.15061	9.59e-06
	1300274	ANXA11	NM_001157.2	0.00034132	-1.32211	0.00542983
	5900735	ANXA11	NM_001157.2	0.0462333	-1.59404	7.94e-06
	3520328	ANXA2	NM_001002857.1	6.59e-06	-1.33888	0.00078483
	4780615	ANXA2	NM_001002858.1	0.0115868	-2.29132	6.7e-08
	270609	ANXA2P1	NR_001562.1	1.73e-09	-2.30712	9.7e-07
	3370202	ANXA2P1	NR_001562.1	6.24e-05	-2.94849	5.6e-12
	3440079	ANXA4	NM_001153.2	0.00801699	-1.34489	0.000465087
	1070451	ANXA5	NM_001154.2	0.000337484	-1.85086	7.83e-06
	1820136	AP1G1	NM_001128.5	0.00508669	1.30904	0.000251152
	940706	AP1S2	NM_003916.3	1.62e-17	-2.42359	2.31e-09
	1070192	AP1S2	NM_003916.3	3.54e-07	-3.9515	1.03e-21
	240187	AP2M1	NM_004068.3	2.94e-05	-1.35055	0.000706077
	840148	AP2M1	NM_004068.3	0.0107225	-1.76038	3.86e-07
	6370661	AP2S1	NM_004069.3	2.04e-06	-1.81738	3.64e-10
	3120228	AP2S1	NM_004069.3	6.98e-08	-1.86928	1.77e-08
	2230603	AP3B1	NM_003664.3	0.00307873	-1.82462	0.000132129
	6100719	AP3D1	NM_001077523.1	8.98e-05	-1.66009	1.53e-06
	510129	AP4B1	NM_006594.1	0.0227504	1.30352	0.00202789
	270343	AP4E1	NM_007347.3	0.00163945	-1.36373	5.77e-05
	4070014	APBA3	NM_004886.3	0.00298394	1.55228	0.000126987
	1820722	APBB1IP	NM_019043.3	0.0125985	-1.51963	0.000884782
	7320402	APBB3	NM_133173.2	0.000718397	-1.62535	2.01e-05
	1850221	APH1A	NM_001077628.1	0.000565159	-1.62298	1.51e-05
	7160224	APH1B	NM_031301.2	9.92e-06	-1.84942	1.08e-07
	5340403	APOBEC3F	NM_145298.5	0.00126134	1.4615	4.1e-05
	1190026	APOBEC3G	NM_021822.1	0.00961928	1.80823	0.00060855
	6250241	APOBR	NM_018690.2	1.89e-07	-2.12142	1.16e-09
	3830465	APOC1	NM_001645.3	0.00474837	-1.31906	0.000230929
	730414	APOE	NM_000041.2	0.0100729	-1.31724	0.000648496
	1570358	APOL2	NM_145637.1	0.00567734	1.45646	0.000290831
	5270333	APPBP2	NM_006380.2	0.000844502	-1.72991	2.47e-05
	5860554	APPL1	NM_012096.2	0.0308588	-1.40796	0.00305734
	4180100	APPL2	NM_018171.3	0.0360273	1.30029	0.00380403
	6510603	APRT	NM_000485.2	0.0435233	-1.46307	0.00497978
	2100576	ARAF	NM_001654.1	0.010634	-1.34773	0.000697735
	460747	ARAP1	NM_015242.3	0.0137093	-1.38792	0.000996176
	7210209	ARAP1	NM_001040118.1	0.000226266	-1.55425	0.000176338
	7560044	ARAP1	NM_001040118.2	0.00385228	-1.76009	4.78e-06
	6040097	ARAP3	NM_022481.5	0.000200727	-1.57956	4.14e-06
	3310139	ARF1	NM_001024227.1	0.0475878	-1.30311	0.00565442
	2680446	ARF3	NM_001659.1	0.0367149	-1.53592	0.00390749
	2000669	ARHGAP10	NM_024605.3	0.00186222	-1.56865	6.9e-05
	160561	ARHGAP17	NM_018054.4	0.00540151	-1.49374	0.0002715
	3140445	ARHGAP18	NM_033515.2	0.000142583	-1.47811	2.73e-06
	6110332	ARHGAP19	NM_032900.4	0.000204958	-1.4466	4.25e-06
	1260239	ARHGAP27	NM_199282.1	0.00450697	-1.46238	0.000215849
	5810458	ARHGAP28	NM_001010000.1	0.0256788	1.32252	0.00239494
	1570193	ARHGDIB	NM_001175.4	0.000708245	-1.40204	1.97e-05
	3180736	ARHGEF1	NM_199002.1	0.0156153	-1.53211	0.00119738
	4860468	ARL1	NM_001177.3	0.0455149	-1.313	0.0053098
	6270195	ARL5A	NM_001037174.1	0.0191364	-1.43242	0.00381875
	2630209	ARL5A	NM_001037174.1	0.0361106	-1.44773	0.00160326
	2070563	ARL6IP5	NM_006407.3	0.00801219	-1.43901	0.00046464
	130685	ARL8B	NM_018184.2	0.000508051	-1.90204	1.31e-05
	730020	ARMC7	NM_024585.2	0.00551503	-1.34487	0.00027919
	7160327	ARPC2	NM_005731.2	0.0001915	-1.42354	3.88e-06
	7380193	ARPC3	NM_005719.2	0.000898073	-1.61527	2.66e-05
	2690601	ARPC4	NM_001024959.1	0.00314734	-1.55749	0.000135807
	20142	ARPC5	NM_005717.2	1.39e-06	-1.71513	1.12e-08
	2490288	ARRB1	NM_020251.2	1.8e-06	-1.60441	1.54e-08
	4260347	ARRB2	NM_199004.1	0.000420711	-1.55254	1.03e-05
	4150168	ARSA	NM_000487.3	7.56e-05	-1.72487	1.23e-06
	270215	ARSB	NM_000046.2	7.41e-05	-1.66132	1.2e-06
	6580689	ARSD	NM_001669.2	0.0147544	-1.31803	0.00110804
	5420332	ASAH1	NM_004315.3	0.000106496	1.44164	1.88e-06
	6840129	ASAP1	NM_018482.2	0.000226109	-1.91764	4.77e-06
	1820347	ASB1	NM_016114.3	0.000198036	-1.55802	4.05e-06
	4480091	ASB9	NM_024087.1	0.000656058	1.36811	1.8e-05
	7200435	ASCL2	NM_005170.2	8.91e-05	-2.04873	1.51e-06
	2370064	ASGR1	NM_001671.2	3.79e-08	-1.41333	1.8e-10
	3440348	ASH2L	NM_004674.2	0.00198421	1.40251	7.51e-05
	6960242	ASNSD1	NM_019048.1	0.0314041	-1.59047	0.00313502
	2640544	ASS1	NM_054012.3	0.0196644	1.31259	0.00165955
	5390180	ASXL1	NM_015338.4	0.00106816	1.56409	3.29e-05
	1570484	ATF5	NM_012068.3	0.000258818	-2.4428	5.62e-06
	5420343	ATF6	NM_007348.2	0.00142843	-1.69072	4.81e-05
	1410348	ATG12	NM_004707.2	0.00335187	-1.54192	0.000147604
	4560154	ATG14	NM_014924.3	0.00824033	1.39003	0.000483627
	830035	ATG3	NM_022488.3	0.000956621	-1.69313	2.88e-05
	6620600	ATMIN	NM_015251.2	0.0281003	-1.37906	0.00270526
	4390543	ATN1	NM_001007026.1	0.00152877	-1.46458	5.18e-05
	5560131	ATOX1	NM_004045.3	0.000771498	-1.80136	2.21e-05
	3370164	ATP1A1	NM_000701.6	0.00796361	-1.50446	0.00046081
	1510088	ATP1B3	XM_001133534.1	0.000613181	-1.3367	0.00381924
	4220632	ATP1B3	XM_001133534.1	0.0361106	-1.52654	1.67e-05
	5810189	ATP2A2	NM_170665.2	0.00701347	-1.38822	0.00038623
	1940053	ATP2A2	NM_001681.2	0.00107762	-1.48317	3.32e-05
	3290747	ATP2A3	NM_174955.1	0.00204912	-1.50897	7.83e-05
	6100482	ATP2B4	NM_001001396.1	0.0110921	1.47415	0.000738949
	1110377	ATP5D	NM_001687.4	0.00434653	-1.34358	0.000205772
	1010598	ATP5F1	NM_001688.4	0.0413338	-1.69046	0.00461075
	4070544	ATP5L	NM_006476.4	1.01e-05	-1.57095	1.11e-07
	6590201	ATP6AP1	NM_001183.4	9.02e-07	-2.16219	6.73e-09
	7560097	ATP6AP2	NM_005765.2	1.32e-10	-3.2562	2.96e-13
	1660215	ATP6V0A1	NM_005177.3	3.83e-09	-3.5705	1.4e-11
	7160059	ATP6V0B	NM_004047.3	4.49e-07	-1.82198	3.09e-09
	7400673	ATP6V0B	NM_001039457.1	1.31e-11	-3.0776	2.06e-14
	3610397	ATP6V0C	XM_001130742.1	7.31e-08	-2.10513	3.75e-08
	2360138	ATP6V0C	XM_001130742.1	3.94e-06	-3.20646	3.87e-10
	6330377	ATP6V0D1	NM_004691.4	0.00281445	-1.44134	0.000117994
	2320110	ATP6V0E1	NM_003945.3	0.000160356	-1.55121	0.00286322
	4730343	ATP6V0E1	NM_003945.3	0.0294112	-1.59309	3.13e-06
	7050131	ATP6V1A	NM_001690.2	7.2e-05	-1.77923	1.16e-06
	6650017	ATP6V1B2	NM_001693.3	2.39e-06	-2.23948	2.1e-08
	2480241	ATP6V1C1	NM_001695.4	3.42e-07	-2.05267	2.22e-09
	1660736	ATP6V1D	NM_015994.2	6.4e-07	-2.06651	4.62e-09
	3870630	ATP6V1F	NM_004231.2	1.18e-05	-1.97438	1.31e-07
	6370091	ATP6V1G1	NM_004888.3	3.43e-05	-1.41781	4.76e-07
	6330279	ATP6V1H	NM_213619.1	0.00419843	-1.74331	0.000197428
	6960168	ATP8B2	NM_020452.2	0.00416606	-1.62511	0.000195112
	4180059	ATPBD4	NM_080650.2	0.0114077	1.34384	0.00076855
	520601	ATXN1	NM_000332.2	0.000149145	-1.62288	2.88e-06
	4220133	ATXN1L	NM_001137675.2	0.0233109	-1.41835	0.00209956
	990500	AVPI1	NM_021732.1	1.08e-06	-2.43679	8.34e-09
	3460754	AXIN1	NM_181050.1	0.00176256	-1.57427	6.4e-05
	4640403	AXL	NM_021913.2	0.0209142	1.31599	0.00180975
	3390605	AZI1	NM_014984.2	6.41e-05	-1.37839	1e-06
	2480039	AZIN1	NM_015878.4	0.0373907	-1.51183	0.00399628
	2510161	B3GALT4	NM_003782.3	0.012688	-1.369	0.000895906
	2510477	B3GALT6	NM_080605.3	0.030008	-1.31549	0.00293657
	380056	B3GNT2	NM_006577.5	0.00884022	1.39302	0.00053594
	1570086	B3GNTL1	NM_001009905.1	0.00112672	1.42108	3.54e-05
	3460386	B4GALT1	NM_001497.2	0.00483676	-1.58905	0.000236582
	520332	B4GALT7	NM_007255.1	0.0210218	-1.33517	0.00182218
	4280088	B9D2	NM_030578.2	0.000270536	-1.62965	5.92e-06
	380373	BANP	NM_079837.2	0.0414244	1.45817	0.00462737
	2140121	BASP1	NM_006317.3	0.00844781	1.77852	0.000501349
	7550110	BAX	NM_004324.3	0.0474354	1.39011	0.00563428
	940288	BAZ1A	NM_182648.1	0.0175384	-1.52908	0.00141435
	4280347	BAZ1B	NM_023005.2	0.00624621	-1.522	0.000332472
	450075	BAZ2B	NM_013450.2	0.00126636	-1.46178	4.12e-05
	6450138	BCAP31	NM_005745.6	0.000244389	-1.51408	5.25e-06
	2030414	BCHE	NM_000055.1	0.00169161	1.39958	6.05e-05
	2810296	BCKDHA	NM_000709.2	4.41e-08	-1.87725	2.13e-10
	5220347	BCKDK	NM_005881.1	2.23e-13	-2.4334	1.65e-16
	6580450	BCL11A	NM_022893.2	0.00830735	2.02737	0.00048844
	7550753	BCL2L12	NM_001040668.1	0.00120893	-1.48684	3.88e-05
	1450553	BCL2L14	NM_030766.1	0.00184521	1.38612	6.81e-05
	5960471	BCL9L	NM_182557.2	0.0231004	-1.32088	0.00207257
	1690379	BECN1	NM_003766.2	0.00934745	-1.59168	0.000583238
	6650397	BEND4	XM_941085.1	0.0109495	1.42631	0.000725389
	5420600	BEST1	NM_004183.2	2.41e-05	-1.31317	3.04e-07
	610022	BFAR	NM_016561.1	0.0148472	-1.44989	0.00111753
	2640735	BHLHE40	NM_003670.1	0.0276824	1.56433	0.00265506
	1440037	BID	NM_197966.1	0.0109916	-1.72813	0.000730044
	5080021	BIRC3	NM_001165.3	1.88e-11	2.2118	3.19e-14
	3060255	BIRC3	NM_182962.1	2.15e-07	1.82281	1.32e-09
	1090367	BIVM	NM_017693.2	0.000659115	1.38237	1.82e-05
	2690524	BLCAP	NM_006698.2	0.0118144	-1.49483	0.000807956
	4880482	BLMH	NM_000386.2	0.0229688	-1.43257	0.00205611
	2940022	BLVRA	NM_000712.3	0.00300806	-1.84693	0.000128332
	6620521	BLVRB	NM_000713.1	4.5e-10	-2.62681	1.33e-12
	110280	BMF	NM_033503.3	0.0020365	-1.56508	7.75e-05
	1430142	BMP1	NM_006131.1	0.00579768	1.31557	0.000299549
	460730	BMPR2	NM_001204.5	0.00118281	-1.48752	0.000452876
	6060475	BMPR2	NM_001204.5	0.00786651	-1.4951	3.77e-05
	1190717	BMS1	NM_014753.2	0.0333585	1.41387	0.00340641
	620047	BNIP3L	NM_004331.2	0.00135594	-1.5467	4.51e-05
	3780762	BOD1	NM_138369.1	0.0129303	-1.49259	0.000919857
	6380367	BOLA2	NM_001031827.1	0.021922	1.36551	0.00193037
	6520576	BOLA3	NM_212552.2	0.0366409	1.39797	0.000967425
	3390093	BOLA3	NM_001035505.1	0.0134508	1.3614	0.00389442
	6220270	BRD7	NM_013263.2	0.0156422	-1.47293	0.00120021
	6270095	BRI3	NM_015379.3	1.08e-13	-3.45342	6.87e-17
	6840348	BRI3BP	XM_941876.1	0.0242759	-1.32831	0.00221509
	540601	BRI3P1	XR_015539.2	9.18e-11	-3.02014	1.91e-13
	1990563	BRP44L	NM_016098.1	3.28e-05	1.56712	4.42e-07
	3130138	BRPF1	NM_001003694.1	9.46e-05	-1.42799	7.6e-05
	6940242	BRPF1	NM_004634.2	0.0020041	-1.72915	1.63e-06
	4890598	BRSK1	NM_032430.1	2.3e-05	-2.24788	2.88e-07
	6900224	BSCL2	NM_032667.4	0.00079807	-1.51857	2.3e-05
	20673	BSG	NM_198590.1	0.000752495	-1.50673	2.14e-05
	6380161	BTK	NM_000061.1	0.0173177	-1.67405	0.0013872
	4210598	BTN2A3	NM_024018.1	0.00197118	1.3512	7.44e-05
	6350348	BUB3	NM_001007793.1	0.000585057	-1.47954	1.58e-05
	540241	BVES	NM_147147.2	0.00184086	1.36896	6.79e-05
	1050291	C10orf136	XM_926383.2	4.89e-05	1.50452	7.24e-07
	3190020	C10orf137	NM_015608.2	0.00472283	-1.46053	0.000229387
	6620292	C10orf54	NM_022153.1	5.13e-14	-2.42279	2.93e-17
	5890162	C10orf68	NM_024688.1	0.0102505	1.34226	0.00066555
	6200025	C11orf41	NM_012194.1	0.00122921	1.35973	3.97e-05
	2470463	C11orf54	NM_014039.2	0.0100303	1.41236	0.000642833
	3310228	C11orf67	NM_024684.2	0.0087624	-1.35724	0.000527811
	4900747	C11orf75	NM_020179.1	5.82e-05	-2.36188	8.97e-07
	1780367	C12orf44	NM_001098673.1	0.000188945	-1.45985	3.81e-06
	160242	C13orf15	NM_014059.2	0.000393487	-1.90093	9.5e-06
	10551	C14orf102	NM_017970.2	0.0168298	-1.47145	0.00132982
	5340070	C14orf105	NM_018168.1	0.000393803	1.43813	9.52e-06
	1820092	C14orf109	NM_015676.1	3.07e-06	-1.72143	2.55e-05
	4210553	C14orf109	NM_015676.1	0.00086719	-2.20384	2.8e-08
	610523	C14orf142	NM_032490.4	0.0134683	-1.48347	0.000969537
	1300719	C14orf149	NM_144581.1	0.0172813	1.30887	0.00138197
	130020	C14orf159	NM_024952.5	0.00216766	1.62143	8.43e-05
	6510634	C14orf169	NM_024644.2	0.000153134	-1.71677	2.97e-06
	3520408	C14orf184	NM_001080113.1	0.0116114	1.84919	0.000787436
	4610484	C14orf93	NM_021944.1	0.00320808	-1.33577	0.000139311
	1770181	C15orf24	NM_020154.2	0.000141742	-1.39472	2.7e-06
	870110	C15orf39	NM_015492.4	0.0117301	-1.55619	0.000798715
	1110373	C15orf48	NM_032413.2	0.00829007	2.05928	0.000486898
	2370414	C16orf42	NM_001001410.2	0.0337307	-1.32664	0.00345513
	4230066	C16orf53	NM_024516.2	0.000511929	-1.32563	0.00105883
	2340059	C16orf53	NM_024516.2	0.014268	-1.76842	1.32e-05
	6940647	C16orf58	NM_022744.1	0.0356664	-1.44471	0.0037478
	6520497	C16orf63	NM_144600.2	9.31e-06	-2.09229	1.01e-07
	4760433	C16orf7	NM_004913.2	0.00995855	-1.41763	0.000636971
	60220	C16orf79	NM_182563.2	0.002279	-1.39239	8.96e-05
	4070424	C16orf93	NM_001014979.1	0.00567734	-1.30062	0.000290893
	1570730	C17orf102	NM_207454.2	0.00032288	1.47162	7.4e-06
	10717	C17orf37	NM_032339.3	0.000142252	-1.32174	2.72e-06
	2570035	C17orf49	NM_174893.1	6.1e-06	1.91741	6.1e-08
	2490377	C17orf71	NM_018149.5	0.00783884	-1.4466	0.000450604
	450070	C18orf21	NM_031446.3	0.0152453	-1.364	0.00115653
	2940201	C18orf32	NM_001035005.2	0.015542	-1.49649	0.00118815
	1030458	C19orf10	NM_019107.3	0.000775491	-1.72041	2.22e-05
	2600040	C19orf2	NM_134447.1	0.0204303	-1.31083	0.0017537
	2900358	C19orf28	NM_174983.3	0.00163923	-1.58323	5.76e-05
	1850201	C19orf46	NM_001039876.1	0.000590526	1.34786	1.6e-05
	3780131	C19orf50	NM_024069.2	0.0454815	-1.31342	0.00530494
	6020377	C1GALT1C1	NM_152692.3	0.00228597	-1.60428	8.99e-05
	730491	C1orf116	NM_023938.5	0.00540363	1.38829	0.00027172
	4760692	C1orf131	NM_152379.2	0.00482649	-1.55309	0.000235444
	2030044	C1orf144	NM_015609.2	0.0120252	-1.54937	0.000830012
	7050719	C1orf162	NM_174896.2	0.00387909	-1.7339	0.000177848
	6250619	C1orf190	NM_001013615.1	0.00235917	1.35617	9.4e-05
	1260576	C1orf198	NM_032800.1	0.0234103	1.33232	0.0021115
	4730056	C1orf222	NM_001003808.1	0.00270773	1.31675	0.000112251
	4850465	C1orf226	NM_001085375.1	7.66e-07	1.81028	5.69e-09
	3780411	C1orf43	NM_015449.2	3.37e-06	-1.74667	3.14e-08
	6350292	C1orf50	NM_024097.1	0.000190711	-1.54891	3.86e-06
	2600278	C1orf54	NM_024579.2	4.24e-09	-1.98893	1.61e-11
	2640086	C1orf85	NM_144580.1	2.52e-10	-3.56994	6.45e-13
	6020315	C1orf97	NM_032705.3	0.049761	1.35762	0.00600849
	5090079	C1QTNF1	NM_198594.1	9.48e-08	2.85213	5.18e-10
	770561	C20orf108	NM_080821.2	3.18e-07	-1.812	2.04e-09
	5260189	C20orf141	NM_080739.2	0.0338154	1.33941	0.00347025
	7380634	C20orf20	NM_018270.3	9.22e-05	-1.56184	1.58e-06
	4560554	C20orf24	NM_018840.2	0.000835646	-1.36382	8.39e-05
	4760537	C20orf24	NM_199483.1	0.00216013	-1.38865	2.43e-05
	4040204	C20orf3	NM_020531.2	0.000441224	-1.9436	1.1e-05
	5960736	C20orf72	NM_052865.2	0.0300773	-1.31051	0.00294781
	7560612	C21orf58	NM_058180.3	0.0106114	1.81991	0.000696029
	150315	C21orf7	NM_020152.2	0.017994	-1.834	0.00147058
	430059	C21orf84	NM_153752.1	0.00260184	1.5514	0.000106484
	630446	C22orf25	NM_152906.3	1.8e-05	-1.56092	2.13e-07
	3370440	C22orf40	NM_207327.4	0.0110165	1.30072	0.000732166
	6770209	C2CD2	NM_015500.1	0.000338705	-1.3408	7.87e-06
	3800025	C2orf28	NM_080592.2	0.043962	-1.48538	0.00505418
	5420719	C2orf42	NM_017880.1	0.00243412	-1.57573	9.79e-05
	5390372	C2orf64	NM_001008215.1	0.0137888	-1.50253	0.00100412
	7570600	C2orf85	NM_173821.1	0.00639824	1.50508	0.000342731
	840068	C3AR1	NM_004054.2	0.00300699	-1.74039	0.000128222
	2000546	C3orf10	NM_018462.4	1.71e-05	-1.72295	2.01e-07
	3130487	C3orf22	NM_152533.1	0.00154089	1.46059	5.25e-05
	7000746	C3orf31	NM_138807.2	0.00895339	-1.37876	0.00054848
	6900301	C4orf34	NM_174921.1	2.45e-05	-1.61573	3.11e-07
	7650703	C4orf48	NM_001141936.1	0.00187672	-1.40592	6.97e-05
	6450092	C5AR1	NM_001736.3	8.86e-08	-3.3449	4.79e-10
	5960639	C5orf25	NM_198567.2	0.00219423	1.3979	8.57e-05
	3120037	C5orf30	NM_033211.2	0.0018055	1.37471	6.6e-05
	6860228	C5orf41	NM_153607.1	0.0133369	-1.66146	0.000956971
	360209	C6orf1	NM_001008704.1	0.000410363	-1.37446	1e-05
	7320110	C6orf106	NM_024294.2	0.0302758	-1.36289	0.00297431
	4150279	C6orf47	NM_021184.3	0.000739835	-1.59106	2.09e-05
	6280601	C6orf48	NM_016947.1	0.0122347	1.40544	0.00084991
	5050021	C6orf70	NM_018341.1	0.00340182	-1.30467	0.000150516
	2900047	C7orf11	NM_138701.1	0.00070996	-1.4948	1.98e-05
	4490608	C7orf29	NM_138434.2	0.0102862	1.36347	0.000669252
	6280725	C7orf40	NR_003697.1	0.00244291	1.40636	9.83e-05
	1740458	C7orf41	NM_152793.2	0.0498377	1.33991	0.00602514
	7150259	C7orf49	NM_024033.1	0.00288398	-1.36103	0.000121756
	7400671	C7orf70	NM_001037163.1	0.0133451	-1.42546	0.000958126
	6130433	C8orf40	NM_138436.2	0.000200089	-1.64182	4.12e-06
	5130735	C8orf77	XR_001290.1	0.00158385	1.38616	5.5e-05
	2140347	C9orf106	NM_001012715.1	0.00451472	1.33289	0.000216411
	5260075	C9orf130	XM_939697.1	0.0373294	1.35993	0.00398893
	1740075	C9orf21	NM_153698.1	0.0471618	-1.32426	0.00558281
	5130414	C9orf23	NM_148178.1	0.000184354	-1.6497	3.69e-06
	6520661	C9orf46	NM_018465.2	0.0135652	-1.4434	0.000979957
	7380367	C9orf69	NM_152833.2	0.00934662	-1.37137	0.000582989
	1980180	C9orf95	NM_017881.1	0.000722424	1.65117	2.02e-05
	1570301	C9orf96	NM_153710.3	6.76e-07	1.5661	4.95e-09
	2060674	CA2	NM_000067.1	1.08e-07	-2.48404	3.82e-10
	870630	CA2	NM_000067.1	7.24e-08	-2.80755	6.03e-10
	7000017	CAB39	NM_016289.2	8.98e-05	-1.79748	1.53e-06
	2140398	CALCOCO1	NM_020898.1	0.00542397	-1.35023	0.000272858
	1440241	CALHM2	NM_015916.3	0.0249017	-1.32269	0.00229257
	1660477	CALM1	NM_006888.3	0.00954932	-1.39171	0.000601293
	7100711	CALM2	NM_001743.3	3.18e-13	-2.16421	2.56e-16
	4780113	CALN1	NM_031468.2	0.00116511	1.68191	3.69e-05
	2760370	CALR	NM_004343.2	2.71e-06	-1.67043	2.42e-08
	940431	CALU	NM_001219.2	8.62e-05	-1.50988	1.45e-06
	4610338	CAMK1	NM_003656.3	4.07e-11	-3.08692	7.41e-14
	3170544	CAMK2B	XM_936314.1	5.27e-08	1.47141	2.64e-10
	1010475	CAMK2G	NM_001222.2	0.0292423	-1.31139	0.0028443
	1340411	CAMSAP1	NM_015447.1	0.0026351	-1.34052	0.000108625
	6280209	CAMSAP1L1	NM_203459.1	0.00337471	-1.35517	0.000149047
	1070402	CANX	NM_001746.3	0.0355051	-1.33254	0.00371957
	5860477	CANX	NM_001024649.1	0.00065613	-1.49713	1.8e-05
	1070754	CAP1	NM_006367.2	0.00304875	-1.35663	0.000130778
	3840367	CAPG	NM_001747.2	3.34e-05	-1.90275	4.53e-07
	1570672	CAPN1	NM_005186.2	0.00727551	-1.6502	0.000405655
	4610138	CAPZA1	NM_006135.1	7.67e-05	-2.00484	1.25e-06
	5090403	CAPZA2	NM_006136.2	1.39e-11	-2.59805	2.3e-14
	6620072	CAPZB	NM_004930.1	3.71e-07	-1.71165	2.45e-09
	1450671	CARD11	NM_032415.2	0.00179638	1.51261	6.56e-05
	5270725	CARD16	NM_052889.2	0.0261048	-1.33884	0.00245345
	3710685	CARD9	NM_052813.3	5.08e-17	-2.54837	6.46e-21
	1230348	CARHSP1	NM_001042476.1	0.00523476	-1.45248	0.000260491
	450491	CASP1	NM_033294.2	0.0220149	-1.68683	0.0019422
	4570026	CASP2	NM_032983.2	0.0196644	-1.36638	0.00165929
	1580048	CAST	NM_001042443.1	0.0168883	1.34942	0.00133624
	1770500	CAT	NM_001752.2	0.000115898	-1.71371	2.12e-06
	1010465	CBARA1	NM_006077.2	0.0197716	-1.31281	0.00167321
	6960209	CBL	NM_005188.2	0.00349221	-1.6087	0.000155864
	6620291	CBLN3	NM_001039771.2	1.75e-05	1.79341	2.06e-07
	3830170	CBX4	NM_003655.2	0.000188945	-1.45816	3.82e-06
	770630	CCBL2	NM_001008661.1	0.0042056	-1.66908	0.000197854
	1090468	CCDC12	NM_144716.2	0.0306751	-1.35358	0.00302978
	460682	CCDC132	NM_017667.2	0.0160322	-1.39404	0.00124304
	630086	CCDC23	NM_199342.1	0.000506877	-1.68599	1.3e-05
	5130202	CCDC25	NM_018246.2	0.000234497	-1.54641	4.99e-06
	2000504	CCDC28A	NM_015439.2	0.0145881	-1.35222	0.00109185
	2070593	CCDC45	NM_138363.1	0.00816882	1.45806	0.000477629
	5310685	CCDC48	NM_024768.1	1.75e-08	1.73831	7.6e-11
	5310050	CCDC71	NM_022903.3	0.0406536	-1.33486	0.0044822
	5810280	CCDC73	NM_001008391.2	0.000352072	1.35087	8.26e-06
	6760762	CCDC84	NM_198489.1	0.0227465	1.46852	0.00202658
	6270373	CCDC90A	NM_001031713.2	0.0419886	-1.31661	0.00473751
	4830682	CCDC92	NM_025140.1	0.000634713	-1.61166	1.73e-05
	2370601	CCDC94	NM_018074.3	0.00814767	-1.46762	0.000476119
	1030204	CCL1	NM_002981.1	3.61e-05	3.40159	5.06e-07
	1230605	CCL13	NM_005408.2	0.0126202	-1.86112	0.000887337
	1030333	CCL2	NM_002982.3	3.37e-07	-6.00355	2.18e-09
	4220246	CCL20	NM_004591.1	9.36e-05	6.01249	1.61e-06
	2480092	CCL22	NM_002990.3	6.99e-06	4.27009	7.25e-08
	780356	CCL24	NM_002991.2	0.0409687	-1.60744	0.00455044
	6590682	CCL3	NM_002983.1	2.14e-10	15.0516	5.34e-13
	4250053	CCL3L1	NM_021006.4	1.32e-10	13.7254	2.93e-13
	610524	CCL3L1	NM_021006.4	1.08e-09	13.2105	3.39e-12
	6660288	CCL3L1	NM_021006.4	1.46e-06	9.88264	1.2e-08
	2810010	CCL3L3	NM_001001437.3	1.21e-11	12.3028	1.84e-14
	3520102	CCL4L1	NM_001001435.2	0.00108335	4.00761	3.35e-05
	2970575	CCL4L2	NM_207007.2	4.09e-05	3.71451	5.87e-07
	4610364	CCL7	NM_006273.2	0.00911912	-3.15016	0.000563006
	6620121	CCL8	NM_005623.2	0.00191865	-4.2663	7.17e-05
	1980242	CCNH	NM_001239.2	0.0238464	-1.37168	0.00216193
	5810605	CCNI	NM_006835.2	0.0339876	-1.46968	0.0034944
	450554	CCNL1	NM_020307.2	0.0272617	1.34232	0.00259971
	1340291	CCNY	NM_145012.3	0.000540242	-1.52799	1.43e-05
	6220674	CCPG1	NM_020739.2	0.015288	-1.33782	0.00116106
	7320176	CCR1	NM_001295.2	1.17e-07	-3.47075	6.71e-10
	580706	CCR2	NM_000647.4	0.0323505	-1.40514	0.00326443
	6040711	CCR2	NM_000647.3	3.9e-05	-1.80751	5.55e-07
	5390246	CCR7	NM_001838.2	0.00992421	1.93643	0.000634144
	6370369	CD14	NM_001040021.1	2.02e-06	-3.3643	1.74e-08
	7000369	CD14	NM_000591.2	1.42e-08	-4.2982	6.1e-11
	6330474	CD151	NM_139030.3	0.021922	-1.64729	0.00193021
	7560487	CD163	NM_004244.4	7.75e-14	-1.32574	0.000594758
	20593	CD163	NM_203416.2	0.00946781	-3.00504	8.3e-17
	2680092	CD163	NM_203416.1	1.19e-13	-4.13414	4.59e-17
	1010592	CD36	NM_001001548.1	5.63e-11	-2.0919	1.11e-13
	3310538	CD36	NM_000072.2	5.21e-12	-3.56385	6.62e-15
	6770711	CD4	NM_000616.3	3.4e-05	-1.4897	4.65e-07
	5860152	CD44	NM_001001391.1	0.00839069	-1.41855	0.000496005
	2030767	CD48	NM_001778.2	0.00899763	-1.32739	0.00055322
	5050347	CD5	NM_014207.2	0.000110983	-1.97856	1.99e-06
	520678	CD53	NM_000560.3	0.00477381	-1.43511	0.000232445
	5900594	CD58	NM_001779.1	0.000110095	-1.7035	1.97e-06
	2480068	CD63	NM_001040034.1	7.48e-06	-2.25934	7.86e-08
	4570438	CD68	NM_001251.2	1.1e-10	-3.72684	2.38e-13
	3120370	CD68	NM_001251.1	6.68e-12	-4.0071	9.76e-15
	6330091	CD7	NM_006137.6	0.000325815	1.91491	7.5e-06
	5390239	CD80	NM_005191.3	0.032555	1.37246	0.00329334
	5050162	CD83	NM_001040280.1	0.0223823	1.70938	0.00198397
	6250487	CD9	NM_001769.2	6.5e-07	-2.57352	4.7e-09
	4290097	CD99	NM_002414.3	0.0437543	-1.34957	0.00501597
	5360619	CDC16	NM_001078645.1	0.0220335	1.33112	0.00194439
	1470750	CDC23	NM_004661.3	0.00301264	-1.43159	0.000128655
	6760189	CDC5L	NM_001253.2	0.0488212	-1.39395	0.00585367
	2070520	CDCA7	NM_031942.4	0.00246636	1.39025	9.94e-05
	2340274	CDH9	NM_016279.2	8.34e-05	1.32072	1.38e-06
	990161	CDIPT	NM_006319.3	3.43e-05	-1.69663	4.74e-07
	6280044	CDK13	NM_003718.3	0.00503064	-1.4379	0.000247532
	4260017	CDK5RAP2	NM_001011649.1	0.000576118	-1.81863	4.5e-05
	5690228	CDK5RAP2	NM_018249.4	0.00135553	-2.10568	1.55e-05
	430767	CDK9	NM_001261.2	0.0249017	-1.38555	0.00229294
	780538	CDKN2B-AS1	NR_003529.1	0.000296011	1.36355	6.66e-06
	5260239	CDV3	XM_945277.1	0.000462547	1.31213	1.16e-05
	6370646	CEACAM4	NM_001817.2	6.41e-05	1.30962	1e-06
	1430280	CEBPA	NM_004364.2	1.38e-14	-3.99994	6.13e-18
	20446	CEBPB	NM_005194.2	2.94e-05	-2.16251	3.85e-07
	4230431	CEBPG	NM_001806.2	0.0001	1.47319	1.75e-06
	6200064	CECR1	NM_177405.1	0.018599	-1.72946	0.00153789
	7400133	CELF2	NM_001025077.2	0.025617	-1.34265	0.000769057
	5390575	CELF2	NM_006561.2	0.0114081	-1.34808	0.00238537
	5560162	CEND1	NM_016564.3	0.00031752	1.58055	7.26e-06
	7100519	CEP57	NM_014679.3	0.0117974	-1.39371	0.00080629
	2690064	CEP63	NM_025180.3	0.000869083	-1.63247	2.56e-05
	1030368	CEP72	NM_018140.3	0.00207301	1.53057	7.94e-05
	1240152	CFD	NM_001928.2	0.0304857	-1.95595	0.00300017
	6200494	CFDP1	NM_006324.2	0.000898073	-1.64749	2.67e-05
	1240593	CFLAR	NM_003879.3	0.0485575	-1.51094	0.00580971
	1940561	CGRRF1	NM_006568.2	0.00606418	1.35128	0.000318402
	940010	CHCHD10	NM_213720.1	0.00569795	-1.50908	0.000292526
	1500563	CHD5	NM_015557.1	0.0046642	1.33756	0.000225875
	780376	CHM	NM_000390.2	0.00917607	-1.42559	0.000567688
	5900332	CHMP1A	NM_002768.2	0.000953597	-1.52605	2.87e-05
	4260762	CHMP2A	NM_014453.2	1.05e-06	-1.8871	8.02e-09
	6760192	CHP	NM_007236.3	0.0027051	-1.98884	0.000112085
	4250291	CHPF	NM_024536.4	0.00469614	1.47368	0.000227892
	4210059	CHRNA2	NM_000742.1	0.0182273	1.34151	0.00149543
	4050768	CHST13	NM_152889.1	1.38e-05	-1.54276	1.57e-07
	7320041	CHST15	NM_015892.2	0.0381298	-1.59213	0.00410558
	2140278	CIDEA	NM_198289.1	4.2e-05	1.46028	6.11e-07
	2100136	CIR1	NM_004882.3	0.00574917	-1.72307	0.000296099
	7550112	CITED2	NM_006079.3	0.000135661	-2.35668	2.56e-06
	630333	CKAP5	NM_001008938.1	0.00243954	-1.63231	9.81e-05
	5080367	CKLF	NM_001040138.1	7.53e-05	-1.41718	0.0050141
	2760519	CKLF	NM_001040139.1	0.0437504	-1.79073	1.22e-06
	2510722	CLASRP	NM_007056.1	0.00819266	-1.45779	0.000479763
	3440463	CLCN3	NM_173872.2	0.0256055	-1.31814	0.00238213
	2060088	CLCN7	NM_001287.3	0.00551764	-1.56269	0.000279556
	1850156	CLDN23	NM_194284.2	0.0325619	-1.50891	0.00329473
	4810286	CLDND1	NM_001040181.1	0.0314492	1.60274	0.00314086
	160224	CLEC16A	NM_015226.1	0.0134359	-1.34603	0.00096555
	2570022	CLEC4A	NM_194447.2	3.67e-11	-2.01424	1.16e-06
	4050202	CLEC4A	NM_194448.1	7.21e-05	-4.10361	6.6e-14
	1260228	CLEC5A	NM_013252.2	2.06e-10	-4.54128	5.06e-13
	3450072	CLIC1	NM_001288.4	0.020369	-1.41098	0.00174533
	580148	CLIP2	NM_032421.1	0.00043832	-1.45977	1.09e-05
	1190687	CLK2	XM_945187.1	0.0126546	1.38629	0.000893276
	7380021	CLK3	NM_001292.1	0.0165702	-1.35746	0.00130264
	6580682	CLN3	NM_000086.2	2.11e-09	-1.57743	1.36e-06
	520630	CLN3	NM_001042432.1	8.23e-05	-1.94876	6.96e-12
	770168	CLPTM1	NM_001294.1	0.0408647	-1.31196	0.00452543
	6380128	CLTA	NM_007096.2	0.00606418	-1.78885	0.000318838
	4390327	CLTA	NM_001076677.1	3.78e-07	-2.18912	2.5e-09
	1110095	CLTB	NM_007097.2	4.09e-09	-2.25564	1.54e-11
	4730458	CLTC	NM_004859.3	5.56e-05	-1.66248	8.39e-07
	2690487	CLTCL1	XM_939535.1	3.38e-05	1.35026	4.62e-07
	4610273	CLYBL	NM_206808.1	0.00332895	1.4229	0.000146251
	2140379	CMAS	NM_018686.3	0.0121569	-1.35901	0.00473593
	6380608	CMAS	NM_018686.3	0.0419886	-1.57504	0.000841413
	3890551	CMTM3	NM_144601.2	0.00154089	-1.57519	5.24e-05
	6020746	CMTM3	NM_001048251.1	0.00154937	-1.6231	5.3e-05
	1470520	CMTM6	NM_017801.2	0.0237429	-1.62343	0.00214802
	4250048	CMTM7	NM_138410.2	0.0419475	-1.32335	0.00472516
	7570494	CNFN	NM_032488.2	0.0026901	1.40415	0.000111292
	4070088	CNIH	NM_005776.2	0.0370448	-1.56864	0.00395068
	2900187	CNIH	NM_001009551.1	0.013444	-1.71926	0.00096665
	5420731	CNKSR3	NM_173515.2	1.14e-05	1.6273	1.26e-07
	6180463	CNNM3	NM_017623.4	0.00943279	-1.42417	0.000591175
	6900195	CNO	NM_018366.2	0.00154089	-1.6642	5.26e-05
	3120176	CNOT7	NM_013354.5	0.017815	-1.42128	0.00144992
	4640484	CNOT8	NM_004779.4	0.0019609	-1.5111	7.39e-05
	6650121	CNST	NM_152609.1	0.0386946	-1.39363	0.00418725
	4280343	COASY	NM_025233.5	0.0127361	-1.31744	0.000900981
	6860113	COBRA1	NM_015456.2	0.00733975	-1.58664	0.000410271
	2350441	COL23A1	NM_173465.2	1.65e-05	-1.53972	1.93e-07
	6270047	COLQ	NM_080538.1	0.000359004	1.45183	8.45e-06
	6560020	COMMD2	NM_016094.2	0.00624621	-1.43221	0.000332342
	2370093	COMMD4	NM_017828.3	0.00814545	-1.38673	0.000475472
	20707	COMMD5	NM_014066.3	8.59e-05	-1.86717	1.44e-06
	7050576	COMMD7	NM_001099339.1	0.0184952	-1.30438	0.00152466
	6940243	COMT	NM_007310.1	0.0257378	-1.30485	0.00240632
	1030551	COPS3	NM_003653.2	0.00590825	-1.34622	0.000307853
	6350114	COPS6	NM_006833.4	0.0016633	-1.56306	5.9e-05
	4590661	COPS7B	NM_022730.1	0.0261532	-1.35994	0.00246077
	6620315	COQ6	NM_182476.1	0.00158385	1.44321	5.5e-05
	3780451	CORO1B	NM_020441.2	2.69e-06	-1.50515	2.4e-08
	5310170	CORO1B	NM_001018070.1	1.1e-11	-3.2242	1.66e-14
	670025	CORO1C	NM_014325.2	3.46e-05	-2.08764	4.82e-07
	1070678	COTL1	NM_021149.2	5.68e-10	-2.66508	1.72e-12
	3930053	COX10	NM_001303.2	0.0128785	-1.35009	0.000915425
	6180246	COX7A2L	NM_004718.2	0.00606418	-1.5528	0.000318931
	5360653	CPT2	NM_000098.1	0.000775491	-1.44073	2.22e-05
	1030450	CR2	NM_001006658.1	0.000812251	1.61262	2.35e-05
	1990291	CRADD	NM_003805.3	0.000978701	1.44208	2.97e-05
	7400524	CRB3	NM_139161.2	0.00121535	1.43299	3.9e-05
	6220377	CREBL2	NM_001310.2	0.00459009	-1.35532	0.000221373
	1090497	CREG1	NM_003851.2	0.00721308	-2.18949	0.000399891
	1170047	CRIP1	NM_001311.3	0.0275958	1.46849	0.00264208
	670026	CRLF3	NM_015986.2	0.00111324	-1.86645	3.48e-05
	2850059	CRY1	NM_004075.2	0.0110423	-1.57564	0.000734369
	2810255	CSAD	NM_015989.3	0.0137888	1.38074	0.00100441
	7000634	CSE1L	NM_001316.2	0.00288979	1.41706	0.000122062
	1070014	CSF1R	NM_005211.2	5.16e-16	-12.6534	1.09e-19
	2750196	CSF2	NM_000758.2	4.28e-10	5.28149	1.24e-12
	1980689	CSF2RA	NM_172245.1	0.000351402	-1.58303	0.00273461
	4010719	CSF2RA	NM_172249.1	0.0283304	-2.40951	8.24e-06
	6270114	CSF3R	NM_172313.1	0.00571462	-1.66059	0.00029365
	4920278	CSH1	NM_001317.3	0.00621322	1.30779	0.000329532
	1690102	CSHL1	NM_022579.1	7.45e-06	1.57807	7.81e-08
	5220736	CSN1S1	NM_001890.1	0.000426698	1.32189	1.05e-05
	780762	CSNK1D	NM_001893.3	0.0410946	-1.40955	0.00457313
	430025	CSNK2A1	NM_001895.3	0.0182337	1.54937	0.00149634
	6110187	CSNK2A2	NM_001896.2	0.00345444	-1.51685	0.000153665
	6370397	CSRP1	NM_004078.1	0.000433091	-1.50396	1.07e-05
	6450543	CST3	NM_000099.2	2.72e-10	-5.55834	7.21e-13
	5220196	CTCF	NM_006565.2	0.0380489	-1.3599	0.00408838
	3290672	CTDNEP1	NM_015343.3	0.0275401	-1.38658	0.00263602
	5080682	CTDSP1	NM_021198.1	3.3e-06	-1.7978	3.06e-08
	650681	CTDSP2	NM_005730.3	0.00433517	-1.46546	0.000205143
	360682	CTDSPL2	NM_016396.1	1.88e-08	1.56516	8.3e-11
	5890451	CTNNA1	NM_001903.2	0.000203294	-2.13207	4.21e-06
	3360253	CTNNB1	XM_001133660.1	0.00023849	1.45042	5.1e-06
	940280	CTNNBL1	NM_030877.3	0.00289858	-1.70729	0.000122556
	240309	CTSB	NM_147780.2	1.68e-06	-2.94571	1.42e-08
	60121	CTSB	NM_001908.3	5.57e-07	-3.33642	3.94e-09
	3450138	CTSC	NM_001814.2	5.66e-05	-2.26037	8.63e-07
	1110092	CTSD	NM_001909.3	0.0015945	-2.07119	5.55e-05
	4670162	CTSH	NM_004390.3	0.00375003	-1.66883	0.000170229
	1430278	CTSK	NM_000396.2	0.000588732	-1.59744	1.59e-05
	1820300	CTSO	NM_001334.2	0.0141501	-1.48637	0.00104408
	6330484	CTSS	NM_004079.3	2.33e-09	-3.0762	8.04e-12
	4220259	CTSZ	NM_001336.2	2.08e-07	-3.26824	1.28e-09
	6580491	CUL9	NM_015089.2	0.0360416	1.35153	0.0038086
	3610091	CUTC	NM_015960.2	0.0119367	-1.49494	0.000821009
	730253	CWC25	NM_017748.3	0.00982738	-1.36797	0.000625124
	2070168	CX3CR1	NM_001337.3	0.000388491	-2.28216	9.35e-06
	5720039	CXCL1	NM_001511.1	1.34e-07	6.98923	7.85e-10
	6270553	CXCL10	NM_001565.2	0.00278279	-4.90054	0.000116364
	6280332	CXCL16	NM_022059.1	1.27e-11	-6.73114	1.97e-14
	4670390	CXCL2	NM_002089.3	1.73e-07	5.41014	1.03e-09
	60192	CXCL6	NM_002993.2	2.54e-05	3.39312	3.24e-07
	6620487	CXCL6	NM_002993.2	3.04e-05	3.10349	4.02e-07
	4250767	CXorf24	XM_926772.1	0.00358021	1.30873	0.000160776
	1170347	CXorf26	NM_016500.3	3.56e-07	-2.12194	2.33e-09
	1050279	CXXC5	NM_016463.7	0.0299698	-1.55355	0.0029296
	2480465	CYB561	NM_001915.3	0.00160106	1.72507	5.58e-05
	4490612	CYB561D1	NM_001134404.1	0.00020023	-1.43963	4.13e-06
	4830328	CYB561D2	NM_007022.3	2.62e-06	-1.6604	2.32e-08
	1230025	CYB5R1	NM_016243.2	2.14e-05	-1.94698	2.63e-07
	4010129	CYB5R4	NM_016230.3	0.0200203	-1.51514	0.00170146
	6940152	CYBASC3	NM_153611.3	0.00431558	-1.73639	0.000204028
	840168	CYBB	NM_000397.2	2.43e-10	-3.43927	6.18e-13
	6420239	CYFIP1	NM_001033028.1	7.49e-09	-1.41331	0.000632358
	4200343	CYFIP1	NM_001033028.1	0.00990282	-2.65454	3.01e-11
	2900487	CYP11A1	NM_000781.2	0.00718778	1.36175	0.000397808
	2120053	CYP1B1	NM_000104.2	9.67e-05	-2.28341	1.68e-06
	7040735	CYP27A1	NM_000784.2	2.21e-08	-4.41799	1.01e-10
	4280196	CYP2D6	NM_001025161.1	0.00230099	1.30377	9.08e-05
	5820400	CYP4B1	NM_000779.2	7.66e-09	3.34122	3.1e-11
	4290110	CYP4F3	NM_000896.1	0.00633813	1.40652	0.000338572
	2070402	CYSLTR1	NM_006639.2	0.00737692	-1.42251	0.000413655
	1010037	CYTH4	NM_013385.3	0.000900479	-1.89921	2.67e-05
	6510524	CYTH4	NM_013385.2	0.000665081	-2.03937	1.83e-05
	2710129	D2HGDH	NM_152783.3	0.000133409	2.24574	2.51e-06
	2750475	D4S234E	NM_001040101.1	0.0181353	-1.47209	0.00148596
	4490010	DAAM1	NM_014992.1	0.0384912	1.33831	0.00415832
	610152	DAB2	NM_001343.2	6.7e-06	-2.04137	6.88e-08
	3520241	DACT1	NM_016651.4	0.0019149	1.36151	7.14e-05
	4220181	DAD1	NM_001344.1	0.00145127	-1.38372	4.89e-05
	2510064	DAG1	NM_004393.2	0.00114682	1.5078	3.62e-05
	2680020	DAGLB	NM_139179.1	4.1e-05	-1.79658	5.91e-07
	2710491	DAP	NM_004394.1	4.45e-08	-1.83283	2.16e-10
	5700220	DAPK1	NM_004938.2	0.0295624	-1.39445	0.00288232
	2070400	DAZ4	NM_020420.2	0.00181605	1.34634	6.65e-05
	6420168	DBNDD2	NM_001048223.1	4.92e-07	-1.87657	3.42e-09
	6590292	DBNL	NM_014063.5	7.45e-06	-1.86194	7.81e-08
	7050458	DBP	NM_001352.2	0.00357948	-1.33196	0.000160668
	3290091	DCAF12	NM_015397.1	0.0329858	-1.414	0.00335096
	2000577	DCAF7	NM_005828.3	0.00675555	-1.43223	0.000367306
	2760433	DCLK1	NM_004734.2	0.00174437	1.42917	6.31e-05
	1450370	DCP1A	NM_018403.4	0.0268444	-1.45742	0.00254627
	6960349	DCP2	NM_152624.4	0.0123882	-1.55683	0.000864768
	4670519	DCTD	NM_001921.2	0.0208465	-1.53844	0.00180172
	3190148	DDIT4	NM_019058.2	0.000552366	1.81198	1.47e-05
	3710196	DDR1	NM_013993.2	0.00444497	1.56614	0.000212315
	6020253	DDX12	XM_931883.1	8.42e-10	1.35324	2.57e-12
	4860064	DDX19B	NM_001014451.1	0.00126134	-1.55664	4.1e-05
	7160487	DDX25	NM_013264.2	0.0022569	1.33965	8.86e-05
	4570433	DDX41	NM_016222.2	0.013766	-1.46675	0.00100117
	7610053	DDX60	NM_017631.4	0.00880373	1.65598	0.000532537
	870364	DEDD	NM_001039712.1	0.000226447	-1.61075	4.79e-06
	3890521	DEDD2	NM_133328.2	0.00348123	-1.37039	0.000155078
	3130010	DEF8	NM_017702.2	4.24e-06	-1.31039	0.00175262
	4210066	DEF8	NM_017702.2	5.3e-09	-1.76543	2.06e-11
	5820768	DEF8	NM_207514.1	0.0204289	-2.14151	4.04e-08
	3420703	DEFB127	NM_139074.2	0.0106637	1.39233	0.000700691
	5220632	DEGS1	NM_003676.2	0.00504227	-1.35346	0.000888854
	5560398	DEGS1	NM_003676.2	0.012626	-1.44578	0.000248212
	3710601	DENND1C	NM_024898.2	0.000420806	1.58114	1.03e-05
	2640240	DENND4C	NM_017925.4	0.00308807	-1.5173	0.000132595
	1770279	DERA	NM_015954.2	0.00154089	-1.8337	5.26e-05
	2750639	DFFA	NM_213566.1	0.00116069	1.50088	3.67e-05
	580403	DFNA5	NM_004403.2	0.00026731	-2.31878	5.84e-06
	3610039	DGAT1	NM_012079.2	0.00171559	-1.49178	6.19e-05
	6550048	DHCR7	NM_001360.1	0.0169742	1.31342	0.00134483
	7040670	DHRS3	NM_004753.4	0.0439074	-1.34693	0.00504162
	7160468	DHRS9	NM_005771.3	3.43e-05	-1.93274	0.000364754
	630315	DHRS9	NM_005771.3	0.00672432	-3.80347	4.75e-07
	5130458	DHX29	NM_019030.2	0.00938054	-1.49797	0.000585899
	2450286	DHX33	NM_020162.2	1.85e-05	1.62356	2.21e-07
	5220433	DHX40	NM_024612.3	0.00793813	-1.57516	0.000459
	3940670	DIAPH1	NM_005219.3	0.0281486	-1.37558	0.0027111
	5390433	DICER1	NM_030621.2	3.25e-05	-1.85745	4.38e-07
	5390707	DIDO1	NM_080797.2	0.0179111	1.43418	0.00146043
	7510392	DIP2B	NM_173602.2	2.43e-09	-2.36749	8.45e-12
	2370128	DIRC2	NM_032839.1	0.00351032	-1.61598	0.000157192
	4780102	DIS3L2	NM_152383.4	0.00388253	1.31927	0.000178134
	2370195	DKFZP434I0714	XM_929673.1	0.0370145	1.30227	0.00394588
	6450438	DMXL1	NM_005509.4	0.018599	-1.3239	0.00153963
	5270736	DNAH6	NM_173645.1	8.67e-05	1.57879	1.46e-06
	2650372	DNAH9	NM_004662.1	1.05e-06	1.39263	8.09e-09
	4050609	DNAJA2	NM_005880.2	0.0345563	-1.5335	0.00358213
	60079	DNAJB1	NM_006145.1	0.0345281	-1.46113	0.00357682
	610221	DNAJB12	NM_017626.3	0.000567141	-1.45183	1.52e-05
	3830653	DNAJB2	NM_006736.5	0.0173177	1.33064	0.0013878
	2760164	DNAJB9	NM_012328.1	0.0383647	-1.33662	0.00413937
	50114	DNAJC9	NM_015190.3	0.0203662	-1.50571	0.00174465
	1510543	DNASE1L1	NM_001009934.1	0.00164373	-1.62633	5.79e-05
	6200315	DNASE2	NM_001375.2	9.89e-09	-1.97733	4.06e-11
	4570669	DNER	NM_139072.3	0.0210867	-1.31477	0.00182974
	1260162	DNMT1	NM_001379.1	2.36e-07	-1.88551	1.46e-09
	7610730	DOCK11	NM_144658.3	0.0158989	-1.40219	0.001229
	6220538	DOK2	NM_003974.2	2.14e-15	-3.22818	5.9e-19
	3390730	DOLK	NM_014908.3	0.00704671	-1.30645	0.000388806
	2360519	DPM1	NM_003859.1	0.000187865	-1.728	3.77e-06
	1850041	DPM2	NM_003863.2	0.00493942	1.33056	0.000242626
	3710148	DPM2	NM_152690.1	0.000972577	1.30794	2.94e-05
	670273	DPYD	NM_000110.3	0.00222437	-1.43369	8.71e-05
	3290685	DPYSL2	NM_001386.4	7.79e-05	-1.97519	1.28e-06
	1440142	DRAM2	NM_178454.3	0.00341857	-1.33737	0.000151491
	7560576	DRG1	NM_004147.3	0.0304151	-1.48445	0.00299058
	5960017	DRG2	NM_001388.3	0.017486	1.39229	0.00140833
	1440465	DSC3	NM_024423.1	1.12e-05	1.5872	1.24e-07
	7320437	DSCR3	NM_006052.1	0.0197034	-1.63867	0.00166534
	7210170	DSE	NM_013352.2	0.000126396	-2.50596	2.35e-06
	3190102	DSN1	NM_024918.2	0.00654799	1.37218	0.000352417
	3190634	DSTN	NM_006870.3	8.43e-06	-1.93365	9.05e-08
	4040332	DUS1L	NM_022156.3	0.0259721	-1.37214	0.00243604
	6860377	DUSP1	NM_004417.2	0.0232661	1.61328	0.00209406
	670112	DUSP11	NM_003584.1	0.0157505	1.34757	0.00121253
	1710674	DUSP23	NM_017823.3	1.43e-06	-1.67462	1.16e-08
	6560156	DUSP3	NM_004090.2	1.31e-06	-2.46001	1.05e-08
	5390161	DUSP5	NM_004419.3	8.35e-05	2.27849	1.38e-06
	5260288	DUSP6	NM_022652.2	8.76e-17	-7.26788	1.3e-20
	2680682	DUX4L9	NM_001099853.1	0.00744284	1.31634	0.000419961
	5340373	DYM	NM_017653.2	0.0250076	-1.47978	0.00230867
	5720609	DYNC2LI1	NM_016008.2	5.41e-05	1.55382	8.15e-07
	4230520	DYNLL1	NM_003746.1	0.000743217	-1.34219	2.11e-05
	7330044	DYNLT3	NM_006520.1	4.86e-08	-2.06616	2.42e-10
	4590553	E2F1	NM_005225.1	0.0388973	-1.36494	0.00421989
	3310546	E2F4	NM_001950.3	0.00886776	-1.41154	0.00053979
	3840437	EAF1	NM_033083.6	0.00201714	1.47291	7.66e-05
	160639	EBAG9	NM_198120.1	0.00829835	-1.64704	0.000487559
	5310577	EBF2	NM_022659.2	0.00156219	1.54019	5.36e-05
	2810767	EBI3	NM_005755.2	1.9e-10	4.89885	4.55e-13
	3180324	EBLN2	NM_018029.3	0.00133721	1.4206	4.43e-05
	7650053	ECHDC1	NM_018479.2	0.00565406	-1.44139	0.000289461
	2320653	ECHDC2	NM_018281.2	0.014128	1.60047	0.00104215
	4480519	EDEM2	NM_018217.1	6.94e-06	-1.91498	7.19e-08
	1090440	EEF1D	NM_032378.2	0.039748	1.36693	0.00434569
	50301	EEF1E1	NM_004280.3	0.0379207	1.30047	0.00407139
	1580292	EEF2	NM_001961.3	0.0493018	-1.31802	0.00593217
	1400682	EFHA1	NM_152726.1	0.0418025	-1.3654	0.00469676
	1070544	EFHD2	NM_024329.4	0.0461468	-1.43553	0.00541576
	110161	EFR3A	NM_015137.3	3.34e-05	-1.8111	4.55e-07
	6980475	EFTUD2	NM_004247.2	0.000991752	-1.53842	3.01e-05
	3800142	EGFLAM	NM_182799.1	0.000866027	1.34569	2.54e-05
	6020255	EGR2	NM_000399.2	1.5e-10	-3.48326	3.5e-13
	1780619	EHD1	NM_006795.2	0.0306177	1.41881	0.00302151
	6400647	EHD4	NM_139265.2	0.00176087	-1.66305	6.38e-05
	770541	EI24	NM_001007277.1	0.0439161	-1.42104	0.00504518
	3400403	EIF4A1	NM_001416.2	0.0432352	1.30041	0.00493305
	4540632	EIF4E2	NM_004846.2	6.96e-07	-1.88118	5.11e-09
	3290551	EIF4G3	NM_003760.3	0.00483676	-1.4613	0.000236653
	6550035	EIF5	NM_183004.3	3.12e-05	1.51027	4.18e-07
	1410168	ELF4	NM_001421.2	1.54e-05	-1.88864	1.77e-07
	3370722	ELOVL1	NM_022821.2	0.00962221	-1.36092	0.000609346
	1190142	EMILIN2	NM_032048.2	3.79e-07	-2.40943	2.52e-09
	6660037	EML2	NM_012155.1	9.67e-05	1.45791	1.68e-06
	3940435	EMP1	NM_001423.1	3.52e-06	-2.80044	3.29e-08
	2140136	EMR2	NM_152916.1	0.000127736	-1.87485	2.39e-06
	4610753	ENG	NM_000118.1	5.4e-15	-6.25725	2.06e-18
	430390	ENGASE	NM_022759.1	0.000282578	-1.47512	6.26e-06
	4880022	ENKUR	NM_145010.2	5.66e-05	1.57293	8.65e-07
	2940079	ENY2	NM_020189.4	0.000887866	-1.3214	2.62e-05
	6330195	EP400	NM_015409.3	0.0336559	-1.39359	0.00344604
	7200167	EPB41L2	NM_001431.1	0.0187474	1.40966	0.00155692
	1510538	EPB41L3	NM_012307.2	0.000108297	-3.11241	1.93e-06
	6510332	EPHA2	NM_004431.2	0.00133557	1.43293	4.42e-05
	240301	EPHA3	NM_182644.1	0.00722328	1.32754	0.000401149
	2060441	EPHA8	NM_020526.3	0.000244313	1.39699	5.24e-06
	6370025	EPN1	NM_013333.2	0.000476887	-1.43091	1.21e-05
	130221	EPS8L2	XM_943956.1	0.0258408	1.33507	0.0024188
	160669	ERGIC3	NM_198398.1	0.0040852	-1.68665	0.000190633
	2600576	ERI3	XM_001132636.1	6e-06	1.72996	5.99e-08
	650692	ERICH1	NM_207332.1	0.00786651	-1.60981	0.000453027
	4780671	ERO1L	NM_014584.1	0.0414365	-1.30272	0.00463222
	1660541	ESRRA	NM_004451.3	0.0176705	-1.30808	0.00143285
	3170181	ETF1	NM_004730.1	0.00142192	-1.38721	4.77e-05
	6770343	ETFB	NM_001014763.1	0.00133318	-1.6381	4.4e-05
	2680162	EVI2A	NM_014210.2	0.00595068	-1.73603	9.3e-06
	4590224	EVI2A	NM_014210.2	0.000387027	-1.76592	0.000310568
	7050152	EVI2B	NM_006495.3	0.000455488	-1.59695	1.14e-05
	3610148	EVI5L	NM_145245.2	0.00721308	-1.31495	0.000399972
	7570603	EXOC1	NM_018261.3	0.0135976	-1.42586	0.000983163
	2350215	EXOC4	NM_021807.3	0.0150857	-1.32437	0.00114059
	4250181	EXOC5	NM_006544.3	0.00450883	1.35474	0.000216034
	6940139	EXOC6B	XM_945918.1	8.53e-05	1.37748	1.42e-06
	6130196	EXOSC3	NM_016042.2	0.0280136	-1.3559	0.00269514
	7560253	EXOSC4	NM_019037.2	0.00725897	-1.32888	0.000403642
	6220142	EXOSC9	NM_001034194.1	0.0321426	-1.42974	0.0055151
	3520070	EXOSC9	NM_001034194.1	0.0467486	-1.54348	0.00323572
	20180	F11	NM_000128.3	5.58e-05	1.3616	8.44e-07
	5260047	FABP5	NM_001444.1	0.00121031	-1.87577	3.88e-05
	580358	FABP5P2	XM_001134012.2	0.03328	-1.44965	0.00339487
	1300674	FADD	NM_003824.2	7.04e-05	-1.78319	1.13e-06
	3060615	FAF1	NM_007051.2	0.0227504	-1.33076	0.00202771
	5270520	FAIM3	NM_005449.3	0.0473752	-1.62413	0.0056198
	1660086	FAM100A	NM_145253.2	0.00366813	-1.42265	0.000165734
	3930730	FAM103A1	NM_031452.2	5.48e-06	-1.87418	5.4e-08
	6180470	FAM108B1	NM_001025780.1	0.00983131	-1.42706	0.00062571
	4200541	FAM113B	NM_138371.1	0.00358885	1.62638	0.000161316
	5050528	FAM115A	XM_936710.1	0.00164414	1.42639	5.8e-05
	1400259	FAM117A	NM_030802.2	0.00562509	-1.3967	0.000287168
	3120292	FAM117B	NM_173511.2	0.00957052	-1.68221	0.000603236
	2630364	FAM120AOS	NM_198841.2	0.00321262	-1.3513	0.000139712
	4610577	FAM122B	NM_145284.3	0.0438708	-1.38199	0.00503254
	6760739	FAM125B	NM_001011703.1	0.00232942	1.41707	9.23e-05
	6040376	FAM127A	NM_001078171.1	0.00561599	-1.41586	0.000286482
	4070711	FAM129B	NM_001035534.1	4.64e-11	-2.08409	4.21e-08
	3180053	FAM129B	NM_022833.2	4.4e-06	-3.6	8.75e-14
	3940564	FAM131A	NM_144635.3	0.0155763	-1.3026	0.00119153
	6960133	FAM131B	NM_014690.2	0.0278314	1.37959	0.0026723
	6290379	FAM156A	NM_014138.3	0.00645377	-1.33915	0.000346662
	5270187	FAM168B	NM_001009993.2	0.0121721	-1.35739	0.000843759
	4860379	FAM172A	NM_032042.3	0.00154089	-1.32129	5.26e-05
	510471	FAM175B	NM_032182.3	0.00913482	-1.52851	0.000564362
	7100561	FAM176B	NM_018166.1	0.0194465	-1.33803	0.00163251
	7330563	FAM178A	NM_018121.3	0.00101113	1.4367	3.08e-05
	3060661	FAM188A	NM_024948.2	0.0468976	-1.32245	0.00554059
	1850047	FAM189B	NM_006589.2	0.000303221	-1.60425	6.88e-06
	5690132	FAM195A	NM_138418.2	0.00943048	-1.30422	0.000590615
	6480754	FAM195B	NM_207368.3	0.0178874	-1.41819	0.00145686
	3460014	FAM198B	NM_016613.5	4.06e-09	-1.99051	1.51e-11
	5050100	FAM19A4	NM_001005527.1	0.00345046	1.31165	0.000153342
	4860646	FAM20C	NM_020223.2	9.56e-11	-3.27916	2e-13
	2750450	FAM21C	NM_015262.1	0.00313849	1.3586	0.000135292
	3710270	FAM21D	XM_370557.4	0.000115421	-1.71566	2.11e-06
	1980475	FAM22A	XM_925903.2	0.0157017	1.30112	0.00120777
	6220338	FAM26D	NM_153036.1	0.00544492	1.36755	0.000274488
	6590646	FAM26F	NM_001010919.1	0.00232344	-1.89955	9.2e-05
	1470192	FAM35A	XM_936220.1	0.00394443	1.33367	0.00018206
	1110315	FAM36A	NM_198076.4	0.0266414	-1.40108	0.00251573
	3940133	FAM46A	NM_017633.2	0.0328637	-1.7402	0.00333013
	6860347	FAM46C	NM_017709.3	9.6e-05	1.77496	1.67e-06
	6960161	FAM47C	NM_001013736.1	0.000720027	1.41879	2.02e-05
	6590086	FAM48A	NM_017569.3	2.9e-06	1.51881	2.61e-08
	2510184	FAM49A	NM_030797.2	0.0207652	1.35342	0.0017929
	7160079	FAM49B	NM_016623.3	0.000284032	-1.83119	6.3e-06
	5910600	FAM57A	NM_024792.1	0.0117974	1.54491	0.000806282
	1940228	FAM58A	NM_152274.2	0.00203776	-1.53755	7.77e-05
	3450201	FAM65B	NM_015864.2	0.0410412	-1.39012	0.00456023
	5090603	FAM73B	NM_032809.2	0.00736615	-1.39809	0.000412202
	4780768	FAM8A1	NM_016255.1	0.000212146	-1.49204	4.43e-06
	6130730	FAM96A	NM_032231.4	0.000115054	-1.7198	2.1e-06
	6760202	FAM96A	NM_001014812.1	5.41e-07	-2.74908	3.8e-09
	5090309	FAR1	NM_032228.4	0.00527283	-1.30164	0.000263022
	2340253	FAT3	XM_926199.2	0.00406138	1.33671	0.000189092
	6020224	FBP1	NM_000507.2	2.24e-05	-2.22599	2.78e-07
	870736	FBRSL1	XM_495939.3	0.0338184	1.33109	0.00347146
	60768	FBXL12	NM_017703.1	0.00297289	-1.41223	0.000126328
	2640608	FBXL14	NM_152441.1	0.0139777	1.44764	0.00102752
	7160364	FBXL15	NM_024326.2	0.000727314	-1.56158	2.05e-05
	2480128	FBXO21	NM_015002.2	0.036025	-1.4026	0.00380227
	3990767	FBXO28	NM_015176.1	0.0396504	-1.37958	0.000377736
	6040292	FBXO28	NM_015176.1	0.00689634	-1.3861	0.00432846
	5870202	FBXO33	NM_203301.1	2.47e-05	-1.55057	3.15e-07
	3850440	FCER1G	NM_004106.1	1.88e-05	-2.61275	2.25e-07
	450762	FCGR2A	NM_021642.2	7.24e-06	-1.75816	3.4e-05
	1990278	FCGR2A	NM_021642.2	0.00109761	-2.13846	7.54e-08
	6650341	FCGR2B	NM_004001.3	0.0421542	-1.45566	0.00476895
	4200176	FCGRT	NM_004107.3	5.58e-13	-4.22589	4.73e-16
	5860064	FCHO2	NM_138782.1	0.00045727	-1.36424	1.14e-05
	6660398	FCN1	NM_002003.2	1.48e-09	-9.20227	4.76e-12
	1660465	FCRL5	NM_031281.1	0.0100355	1.45109	0.000644019
	6060315	FERMT3	NM_031471.4	3.72e-05	-1.57212	2.05e-05
	7050736	FERMT3	NM_031471.4	0.000726877	-2.16113	5.26e-07
	6200053	FEZ2	NM_005102.2	0.00176125	-1.37627	0.0027332
	360608	FEZ2	NM_005102.2	0.0283283	-1.50752	6.39e-05
	2060333	FGF23	NM_020638.2	0.000679394	1.40925	1.88e-05
	10504	FGFBP2	NM_031950.2	0.0142658	-2.31282	0.00105836
	1340681	FGFR1OP2	NM_015633.1	0.0155775	-1.36202	0.00119195
	5670736	FGL1	XM_937886.1	0.0098865	1.38085	0.000630572
	1430170	FGL2	NM_006682.1	1.27e-06	-3.25407	9.96e-09
	360619	FGR	NM_005248.2	0.00157463	-1.80196	5.43e-05
	6660475	FGR	NM_001042729.1	1.83e-08	-3.4757	8.03e-11
	1780348	FH	NM_000143.2	2.05e-05	-1.91962	2.5e-07
	50129	FHOD1	NM_013241.2	0.00393896	-1.68967	0.000181557
	3830743	FIBCD1	NM_032843.3	0.00842359	1.30004	0.000499272
	6420242	FIS1	NM_016068.2	0.00120841	-1.65356	3.87e-05
	6660187	FITM1	NM_203402.1	1.91e-05	1.49456	2.3e-07
	3120554	FIZ1	NM_032836.1	0.00950023	1.36747	0.0005978
	3180382	FKBP15	NM_015258.1	0.00393896	-1.54136	0.000181481
	1940504	FKBP1A	NM_054014.1	0.0269765	-1.30332	0.0025628
	5050427	FKBP1A	NM_000801.2	2.57e-05	-1.86127	3.3e-07
	6450523	FKBP3	NM_002013.2	0.0313592	-1.53371	0.0031279
	2100689	FLI1	NM_002017.2	0.0140885	-1.48414	0.00103858
	1300167	FLII	NM_002018.2	0.0139645	-1.49596	0.00102508
	4480671	FLJ11292	NM_018382.1	0.00621584	1.33694	0.000329906
	1030673	FLJ30679	XM_929412.1	0.00112128	1.39116	3.52e-05
	650215	FLJ31306	XM_001717968.1	0.0117704	1.4	0.000803199
	5900541	FLJ40453	NM_001007542.1	0.00105929	1.76306	3.25e-05
	6060133	FLJ41733	NM_207473.1	9.35e-07	1.42072	7.07e-09
	7610553	FLJ44054	NR_024609.1	0.00205412	2.52393	7.85e-05
	6400487	FLJ44606	XM_943643.2	2.05e-05	1.42294	2.5e-07
	6250242	FLNA	NM_001456.2	0.0138672	-1.57904	0.00101264
	1510026	FLVCR2	NM_017791.1	1.33e-07	-2.96687	7.78e-10
	240121	FMNL1	NM_005892.3	0.00168566	-1.38211	6.02e-05
	7650091	FNBP4	NM_015308.1	0.021141	1.36109	0.00183878
	1660113	FNDC3A	NM_001079673.1	0.0266831	-1.4327	0.00252213
	150162	FNDC4	NM_022823.1	0.00086719	1.42036	2.55e-05
	2450563	FNIP1	NM_001008738.2	0.0161198	-1.44328	0.00125154
	4280017	FOS	NM_005252.2	1.98e-12	-4.29963	2.15e-15
	6020612	FOXN2	NM_002158.3	3.04e-05	-1.82905	4.02e-07
	4230470	FOXN3	NM_005197.2	1.41e-08	-2.08439	6e-11
	2650338	FOXR1	NM_181721.2	0.000322947	1.48674	7.42e-06
	5310402	FPR3	NM_002030.3	1.32e-10	-7.61907	2.98e-13
	2570195	FRAS1	NM_020875.1	0.00587648	1.35476	0.000305327
	7330026	FRAT2	NM_012083.2	2.27e-13	-2.12294	1.73e-16
	2470519	FRG1	NM_004477.2	9.93e-06	-1.77158	1.09e-07
	4560328	FSCN1	NM_003088.2	6.35e-07	3.53336	4.57e-09
	5220240	FTH1	NM_002032.2	0.000132188	-2.06758	2.48e-06
	6180070	FTH1P11	NR_002204.1	0.00162302	-1.49618	0.00215188
	460164	FTH1P11	NR_002204.1	0.0237633	-1.82244	5.68e-05
	3190133	FTH1P12	NR_002205.1	0.000869836	-1.57229	2.73e-05
	4730181	FTH1P12	NR_002205.1	0.00091574	-2.06158	2.57e-05
	1660669	FTH1P16	XR_016025.2	0.000190236	-1.96785	3.85e-06
	4120039	FTH1P2	NR_002200.1	7.47e-07	-1.59093	0.000211214
	4060561	FTH1P2	NR_002200.1	0.0044278	-2.65121	5.52e-09
	6450139	FTH1P3	NR_002201.1	0.000112311	-1.97079	2.03e-06
	2970431	FTH1P7	NR_002202.2	0.0347095	-1.50557	0.00360315
	1980594	FTH1P8	NR_002203.1	0.0126318	-1.61125	0.000890333
	4920767	FTL	NM_000146.3	9.91e-05	-1.97062	3.21e-06
	5810328	FTL	NM_000146.3	0.000163439	-2.04038	1.73e-06
	2060121	FUCA1	NM_000147.3	4.13e-09	-28.1127	1.57e-11
	6180204	FUK	NM_145059.2	2.64e-05	-1.57382	3.4e-07
	5890414	FYB	NM_001465.3	0.00260728	-1.69205	0.000106865
	6290725	FYN	NM_002037.3	0.0405645	1.62158	0.00446577
	1470121	FZD3	NM_017412.2	0.0182612	1.32114	0.00150054
	460670	FZD7	NM_003507.1	0.00111568	1.69008	3.49e-05
	5720300	G3BP1	NM_005754.2	0.00487706	-1.75705	0.00023915
	4200450	G6PD	NM_000402.3	2.3e-05	-1.67337	3.25e-05
	430465	G6PD	NM_000402.3	0.001059	-1.80803	2.89e-07
	2490452	GAA	NM_000152.3	5.89e-09	-1.59504	2.51e-07
	1190634	GAA	NM_001079804.1	2.06e-05	-2.164	2.33e-11
	3840332	GABARAP	NM_007278.1	0.0301252	-1.40784	0.00295378
	20091	GABARAPL2	NM_007285.6	0.00315757	-1.68571	0.000136449
	5690435	GABPAP	NR_002723.2	0.0214162	1.30428	0.0018709
	2070386	GABRA5	NM_000810.2	0.000396395	1.30028	9.62e-06
	3400435	GABRB3	NM_021912.2	0.000646782	1.39249	1.77e-05
	3840192	GAD1	NM_000817.2	0.000100969	1.39037	1.77e-06
	1050373	GAGE5	NM_001475.1	0.000143419	1.3451	2.75e-06
	5670121	GALK2	NM_001001556.1	0.00393466	1.33044	0.000181109
	2850136	GALNS	NM_000512.3	0.00185926	-1.39792	6.87e-05
	4920201	GALNT1	NM_020474.2	0.00431558	-1.34084	0.000203961
	5690500	GALNT2	NM_004481.2	0.0380911	1.31182	0.00409614
	7570541	GAPT	NM_152687.2	2.58e-09	-2.21221	2.13e-06
	6480079	GAPT	NM_152687.2	0.000116233	-3.59735	9.08e-12
	1570433	GAPVD1	NM_015635.2	0.00111264	-1.67491	3.48e-05
	4120465	GAR1	NM_032993.1	5.75e-06	1.50766	5.71e-08
	1070435	GAS7	NM_201433.1	4.18e-12	-2.97444	5.04e-15
	2370576	GATAD2B	NM_020699.1	0.0231004	-1.3569	0.00207278
	4780133	GBA	NM_001005742.1	0.00857295	-1.36769	0.000511135
	6510192	GBF1	NM_004193.1	0.00655728	-1.43508	0.000353333
	4230619	GCA	NM_012198.2	0.000782031	-1.97177	2.25e-05
	6660201	GCDH	NM_000159.2	0.047423	-1.31285	0.00563181
	6270450	GCN1L1	NM_006836.1	0.011668	1.34735	0.000792771
	6840768	GDPD4	NM_182833.1	0.00569776	1.46262	0.00029218
	1010176	GDPD5	NM_030792.5	0.000183196	-2.09504	3.67e-06
	3440195	GFM1	NM_024996.5	0.0110423	-1.50818	0.000734579
	1050367	GGA3	NM_014001.2	0.0119344	-1.43809	0.000819266
	4900639	GGNBP2	NM_024835.2	0.00884931	-1.58919	0.000537542
	1260520	GGPS1	NM_001037277.1	0.000123666	-2.06984	2.29e-06
	830224	GGT1	NM_001032364.1	0.000126396	1.40881	2.35e-06
	2030754	GHDC	NM_032484.3	1.11e-05	-1.76221	1.22e-07
	3420687	GIMAP7	NM_153236.3	0.0496982	-1.64306	0.0059988
	3120113	GJB6	NM_006783.2	1.49e-05	1.73528	1.71e-07
	940274	GK	NM_000167.3	0.00847955	-1.7181	0.000503839
	60630	GLA	NM_000169.2	8.66e-10	-2.95143	2.66e-12
	4560064	GLB1	NM_000404.1	5.62e-07	-2.06632	2.04e-08
	1340634	GLB1	NM_001079811.1	2.34e-06	-2.11703	3.99e-09
	2030376	GLG1	NM_012201.4	0.0101493	-1.34489	0.000654975
	6220746	GLIPR1	NM_006851.2	7.93e-12	-3.21632	1.18e-14
	830278	GLIPR2	NM_022343.2	3.92e-06	-2.32199	3.71e-08
	7570240	GLMN	NM_053274.2	0.000872414	1.44851	2.57e-05
	5910543	GLOD4	NM_016080.2	0.0135503	-1.62094	0.000976589
	4590228	GLRX	NM_002064.1	0.00121709	-1.92508	3.91e-05
	6980274	GLRX2	NM_016066.3	0.00376423	-1.37886	0.000171192
	6840600	GLT25D2	NM_015101.2	0.0111665	1.31905	0.000745677
	2320289	GLUD1	NM_005271.1	0.0196195	-1.3022	0.00165234
	7550392	GLUL	NM_001033056.1	0.00053515	1.32428	1.41e-05
	2100437	GMEB2	NM_012384.2	0.00062227	-1.684	1.7e-05
	1070044	GMIP	NM_016573.1	0.0111506	-1.42944	0.00074367
	5090392	GMPR2	NM_001002000.1	1.42e-06	-1.34779	0.000816352
	2490600	GMPR2	NM_001002002.1	0.011904	-1.7462	1.15e-08
	670082	GNA12	NM_007353.2	0.0196902	-1.45051	0.00166272
	1300730	GNAI2	NM_002070.2	7.24e-08	-1.66964	3.81e-10
	6580092	GNAO1	NM_138736.1	3.92e-05	1.42836	5.59e-07
	6100075	GNAS	NM_016592.2	0.00584399	-1.39756	0.000302896
	2710114	GNB1	NM_002074.2	0.0174056	-1.30155	0.00139707
	3370451	GNB2	NM_005273.2	0.00171559	-1.49939	6.18e-05
	10170	GNG5	NM_005274.1	1.88e-07	-2.08603	1.14e-09
	6370068	GNL1	NM_005275.2	0.00142629	1.48394	4.79e-05
	1580343	GNPAT	NM_014236.2	0.00221795	-1.74594	8.67e-05
	2600059	GNPDA1	NM_005471.3	5.58e-05	-1.71471	8.44e-07
	7550639	GNPDA2	NM_138335.1	7.13e-05	1.48229	1.14e-06
	6110392	GNS	NM_002076.2	9.41e-10	-2.59538	2.91e-12
	2320068	GOLPH3	NM_022130.3	0.0358788	-1.33812	0.00377847
	6380086	GORASP1	NM_031899.2	0.00168487	-1.54773	6.01e-05
	3390592	GORASP2	NM_015530.3	0.000522464	-1.76563	1.36e-05
	2480288	GPAA1	NM_003801.3	2.62e-05	-1.68163	3.38e-07
	70678	GPBP1L1	NM_021639.3	0.000360552	1.30703	0.00593147
	2650601	GPBP1L1	NM_021639.3	0.0493018	-1.88081	8.53e-06
	1990411	GPIHBP1	NM_178172.2	0.00958435	1.3212	0.000605122
	1570154	GPNMB	NM_002510.2	2.77e-07	-3.36188	1.75e-09
	6840164	GPNMB	NM_001005340.1	2.52e-10	-8.60766	6.56e-13
	5390682	GPR108	NM_001080452.1	9.68e-08	-1.89202	5.33e-10
	5310088	GPR137	NM_020155.2	0.00839664	1.49089	0.000496534
	1240392	GPR137B	NM_003272.1	0.0110448	1.48485	0.00073498
	3520598	GPR162	NM_019858.1	2.11e-16	-5.03762	3.57e-20
	6200072	GPR19	NM_006143.1	0.00110248	1.42321	3.43e-05
	2510270	GPR34	NM_005300.3	0.00532237	1.3802	0.000266282
	430598	GPR52	NM_005684.3	0.0139645	1.34027	0.00102464
	5270674	GPR68	NM_003485.3	0.000287382	-1.82526	6.4e-06
	6420386	GPSM3	NM_022107.1	0.00215226	-1.39719	8.34e-05
	60647	GPX1	NM_201397.1	3.23e-09	-3.3988	1.17e-11
	5490019	GPX3	NM_002084.3	0.00431558	1.37497	0.000204124
	6520128	GPX4	NM_001039847.1	0.0045641	-1.4317	0.00176589
	2600382	GPX4	NM_001039847.1	0.0205027	-1.53156	0.000219745
	3890093	GPX5	NM_001509.1	0.000290879	1.46463	6.49e-06
	6380112	GRAMD4	NM_015124.2	0.000382914	-1.5366	9.18e-06
	7380725	GRB2	NM_002086.3	1.31e-06	-1.83368	0.000101376
	940039	GRB2	NM_002086.3	0.00250298	-1.89963	1.05e-08
	1780424	GRIA3	NM_181894.1	0.000116233	1.32284	2.13e-06
	70070	GRINA	NM_000837.1	1.78e-06	-1.72308	5.74e-07
	3800392	GRINA	NM_001009184.1	4.01e-05	-2.24511	1.51e-08
	7570717	GRK6	NM_002082.3	0.00104388	-1.31657	3.19e-05
	6840184	GRN	NM_002087.2	9.52e-08	-3.03315	1.97e-11
	1940021	GRN	NM_002087.2	5.09e-09	-3.0714	5.22e-10
	5290719	GSDMA	NM_178171.4	0.00459009	1.32901	0.000221414
	6270615	GSDMB	NM_001042471.1	1.43e-06	1.98807	1.16e-08
	5390608	GSDMB	NM_018530.2	0.000889386	1.53029	2.63e-05
	6480661	GSK3B	NM_002093.2	0.0162443	-1.32323	0.00126541
	2370482	GSN	NM_198252.2	3.56e-10	-2.25424	9.95e-13
	4540392	GSR	NM_000637.2	0.00740827	1.50042	0.000416912
	110474	GSS	NM_000178.2	0.00383715	-1.49528	0.00017532
	4250674	GSTA3	NM_000847.3	0.00215424	1.43651	8.36e-05
	5360487	GSTCD	NM_024751.1	0.0210345	1.32943	0.00182417
	50672	GSTM1	NM_000561.2	0.00133557	1.38259	4.42e-05
	4900070	GSTO1	NM_004832.1	0.0382576	-1.39247	0.00412271
	5810452	GTF2F1	NM_002096.1	0.0315814	-1.35614	0.00315741
	1500609	GTF2H4	NM_001517.4	0.00645377	1.47232	0.000346518
	6900215	GTF2H5	NM_207118.1	0.0467107	-1.44566	0.00550658
	1510438	GTF3C5	NM_012087.2	0.000738136	-1.60992	2.08e-05
	4200110	GTF3C6	NM_138408.2	0.0100501	1.40068	0.000646021
	1090437	GTPBP4	NM_012341.2	0.000484151	1.39882	1.23e-05
	4280471	GUK1	NM_000858.4	0.00791455	1.3205	0.000456799
	60722	GUSBL1	NR_003504.1	0.0496982	1.33177	0.00599791
	630278	H1F0	NM_005318.2	1.75e-08	-3.40213	7.57e-11
	6980497	H2AFX	NM_002105.2	0.00177563	1.3878	6.47e-05
	3930154	H2AFY	NM_138609.2	8.18e-09	-1.58746	6.93e-06
	4260414	H2AFY	NM_004893.2	2.25e-09	-2.17563	3.33e-11
	2360471	H2AFY	NM_138609.2	0.000305248	-2.8201	7.66e-12
	2030553	H3F3A	NM_002107.3	0.00019361	-1.58674	5.94e-07
	2850026	H3F3A	NM_002107.3	0.000163684	-1.60003	3.22e-06
	3460477	H3F3A	NM_002107.3	4.11e-05	-1.6375	3.94e-06
	460047	HACL1	NM_012260.2	0.0472146	-1.40574	0.00559306
	6620152	HADHB	NM_000183.2	0.0052886	-1.54471	0.000264033
	1050414	HAMP	NM_021175.2	0.000165775	-1.97143	3.26e-06
	3420068	HAT1	NM_003642.2	0.00311223	-1.36356	0.000133896
	4810112	HAUS4	NM_017815.1	0.000379527	-1.55859	9.07e-06
	1940647	HBP1	NM_012257.3	0.0419475	-1.33984	0.00371294
	3780270	HBP1	NM_012257.3	0.0354776	-1.48886	0.00472665
	1580088	HCST	NM_001007469.1	1.07e-06	-1.56193	8.99e-06
	2260113	HCST	NM_014266.3	0.00037743	-2.2249	8.19e-09
	6900750	HDAC2	NM_001527.2	0.0161315	-1.63987	0.00125312
	130370	HDAC6	NM_006044.2	0.0113955	-1.45121	0.000767242
	3710673	HDDC3	NM_198527.2	0.00262845	-1.39814	0.000108018
	6110474	HDGF	NM_004494.1	0.00736681	-1.57914	0.000412438
	3290079	HEATR5B	NM_019024.1	0.000573387	-1.73223	1.54e-05
	360689	HEBP1	NM_015987.3	0.00194448	-1.60342	7.29e-05
	610367	HECA	NM_016217.2	0.00271104	-1.72268	0.000112604
	150280	HECTD3	NM_024602.4	0.000538169	-1.48594	1.42e-05
	3420767	HEMK1	NM_016173.3	0.00302535	1.40419	0.000129518
	1710242	HENMT1	NM_144584.1	0.000292541	1.63875	6.53e-06
	3800139	HEXB	NM_000521.2	1.9e-11	-3.59104	3.26e-14
	5570563	HIATL1	NM_032558.2	0.00036609	1.54407	8.68e-06
	7550341	HIGD1A	NM_014056.1	0.0126229	-1.54896	0.000888368
	1570370	HINT2	NM_032593.2	0.042067	1.30837	0.00475526
	2140279	HINT3	NM_138571.4	0.0012587	-1.51534	4.08e-05
	6770438	HIST1H1B	NM_005322.2	0.00250819	1.31982	0.000101855
	5570279	HIST1H1C	NM_005319.3	1.16e-05	-2.10265	1.29e-07
	290730	HIST1H2BD	NM_138720.1	0.0069663	-1.69478	0.000383043
	6110630	HIST1H2BK	NM_080593.1	1.19e-10	-2.366	2.6e-13
	2900180	HIST1H2BO	NM_003527.4	0.0436583	1.30764	0.00499893
	1660196	HK1	NM_033500.1	1.8e-07	-1.68419	1.08e-09
	6060730	HK2	NM_000189.4	0.00112128	-1.8857	3.52e-05
	1770504	HLA-DRB3	NM_022555.3	0.00442544	-2.30544	0.000211007
	5220070	HLA-F	NM_001098479.1	0.0321426	1.44083	0.00323597
	1050309	HLX	NM_021958.2	0.00962995	-1.7011	0.000610244
	6250180	HMG20A	NM_018200.2	0.0142225	1.33317	0.00105304
	2570608	HMGA1	NM_145904.1	0.0189257	1.34776	0.00157837
	3990202	HMGB1P1	NM_001008735.1	0.034853	-1.59643	0.00362322
	4280142	HMGCLL1	NM_019036.2	0.00682235	1.53446	0.000372527
	5270112	HMGCS1	NM_002130.6	0.0133133	1.4275	0.000954713
	2000184	HMGN2	NM_005517.3	0.000950766	1.47878	2.86e-05
	2850743	HMGXB3	XM_001714730.1	3.59e-05	-1.72119	5.02e-07
	70576	HMGXB4	NM_005487.3	0.0137888	1.30359	0.00100414
	4220168	HNMT	NM_001024074.1	0.0141741	-1.48467	0.00104826
	1820093	HNRNPA1P4	XM_939887.2	0.0350459	1.53462	0.00365366
	1570722	HNRNPA2B1	NM_002137.3	0.0144383	1.43188	0.00107757
	5490739	HNRNPA2B1	NM_031243.2	0.016548	1.32636	0.00129859
	610494	HNRNPK	NM_031263.1	0.00297801	1.49243	0.000126608
	1780681	HNRNPUL1	NM_144732.1	0.00848713	-1.38671	0.00050476
	6560451	HNRPLL	NM_138394.2	0.017815	-1.41973	0.00144885
	2810139	HOXA1	NM_005522.4	3.33e-06	1.62554	3.09e-08
	1470500	HOXB5	NM_002147.3	2.47e-06	1.36806	2.18e-08
	2710725	HP1BP3	NM_016287.3	0.0168025	1.33011	0.00132696
	520184	HPCAL1	NM_134421.1	0.000265548	-1.722	5.79e-06
	5220524	HPCAL4	NM_016257.2	0.0313168	-1.52258	0.00312299
	670736	HPD	NM_002150.2	0.0273698	1.39861	0.00261349
	7610286	HPRT1	NM_000194.1	0.0413245	-1.36464	0.00460834
	2940301	HPS6	NM_024747.4	0.000359004	-1.66144	8.45e-06
	630619	HPSE	NM_006665.3	0.00661999	-1.95283	0.000357273
	1770753	HRAS	NM_005343.2	0.00381128	-1.39602	0.000173816
	1050286	HRASLS5	NM_054108.2	0.000382733	1.37205	9.16e-06
	870653	HS1BP3	NM_022460.3	0.00288398	-1.42022	0.000121729
	5220520	HSD11B1L	NM_198708.1	0.0174663	1.33986	0.00140526
	6580487	HSD17B11	NM_016245.2	6.36e-05	-1.99699	9.92e-07
	4220088	HSD17B4	NM_000414.1	0.0168377	-1.50071	0.00133167
	1500608	HSD3B7	NM_025193.2	7.25e-05	-1.45433	1.17e-06
	6380717	HSPA1A	NM_005345.4	0.00302082	-1.61941	0.000129132
	6280471	HSPA1L	NM_005527.3	0.00917374	-1.30413	0.000567349
	870131	HSPA5	NM_005347.2	0.00673648	-1.49396	0.000365557
	7200608	HSPB1	NM_001540.2	3.51e-08	-2.45041	1.66e-10
	6420142	HSPBAP1	NM_024610.4	0.00773825	-1.3683	0.000442804
	6960072	HSPD1	NM_002156.4	0.00281141	1.72651	0.000117799
	730612	HTRA1	NM_002775.3	1.41e-10	-2.42662	3.23e-13
	5900187	HUS1B	NM_148959.3	0.00212425	1.33004	8.21e-05
	5360014	HYAL1	NM_007312.3	0.000960544	1.32371	2.9e-05
	5390100	IARS	NM_002161.3	0.048311	1.42574	0.00576282
	6200647	IBTK	NM_015525.2	0.000209677	-1.73932	4.37e-06
	1410768	ICA1	NM_022308.1	7.41e-05	1.95759	1.2e-06
	6270670	IDH1	NM_005896.2	0.00340182	-1.41245	0.000150547
	4880433	IDH2	NM_002168.2	1.97e-10	-2.48353	4.76e-13
	6220367	IDH3G	NM_174869.1	0.000725196	-1.49567	2.04e-05
	1190703	IDO2	NM_194294.2	0.0154887	1.39832	0.00118057
	2600138	IDS	NM_006123.2	0.0259822	-1.42417	0.00228532
	130360	IDS	NM_000202.3	0.00891246	-1.4423	0.00243881
	3610162	IDS	NM_006123.2	0.0248419	-1.61468	0.000544693
	7400259	IDUA	NM_000203.3	0.0484372	-1.34064	0.00578609
	6860681	IER3IP1	NM_016097.3	0.00866161	-1.56447	0.000518381
	650241	IER5	NM_016545.4	0.0250116	1.38805	0.00231047
	1780286	IFFO1	NM_080731.1	0.000206806	-1.32785	4.3e-06
	4900653	IFFO2	NM_001136265.1	0.000338705	-1.31518	7.87e-06
	2000300	IFI30	NM_006332.3	4.48e-12	-5.56103	5.5e-15
	2570300	IFI44	NM_006417.3	0.00531226	2.40224	0.000265664
	3870338	IFI44L	NM_006820.1	0.0219804	2.15255	0.00193691
	5360156	IFITM1	NM_003641.3	0.00262871	2.05779	0.000108085
	6550056	IFNAR2	NM_207584.1	1.63e-05	-1.87188	1.89e-07
	2470358	IFNGR1	NM_000416.1	5.08e-17	-5.40558	5.78e-21
	4200152	IFRD2	NM_006764.3	0.00725897	1.43321	0.000404046
	7040709	IGF2BP2	NM_006548.4	0.0113952	-1.38029	0.000766501
	2810156	IGF2R	NM_000876.2	6.67e-08	-2.30093	3.46e-10
	3850202	IGSF6	NM_005849.1	0.00082368	-1.86654	2.4e-05
	1240180	IGSF9B	NM_014987.1	0.000228514	1.61546	4.85e-06
	3990703	IL10	NM_000572.2	0.00274264	1.78828	0.000114395
	5670719	IL10RB	NM_000628.3	8.86e-06	-1.84057	9.58e-08
	1260341	IL13RA1	NM_001560.2	1.08e-07	-2.97127	6.02e-10
	3710221	IL17RA	NM_014339.4	0.0120473	-1.36468	0.000831976
	2190717	IL18BP	NM_173042.2	6.19e-15	-11.591	2.49e-18
	1980672	IL1A	NM_000575.3	4.99e-05	7.07539	7.41e-07
	840685	IL1B	NM_000576.2	1.4e-09	11.1047	4.47e-12
	5890689	IL1F9	NM_019618.2	8.12e-05	5.36217	1.34e-06
	1740451	IL1R2	NM_173343.1	0.00171559	-2.26951	6.19e-05
	6510026	IL23A	NM_016584.2	2.29e-09	2.07328	7.86e-12
	4290201	IL24	NM_006850.2	1.33e-05	5.34498	1.49e-07
	1660746	IL24	NM_181339.1	0.0121666	4.56683	1.06e-07
	6520347	IL24	NM_006850.2	9.71e-06	1.83313	0.000843119
	1990538	IL25	NM_022789.2	0.00889097	-1.48994	0.000541767
	130021	IL2RA	NM_000417.1	5.1e-06	1.93806	4.94e-08
	3840377	IL4	NM_172348.1	0.00895339	1.31019	0.000548604
	540670	IL4I1	NM_172374.1	0.00340182	-1.87607	0.000150605
	2450544	IL5RA	NM_175728.1	0.0170574	1.33486	0.00135743
	4040576	IL6	NM_000600.1	3.19e-05	10.4104	4.28e-07
	1570553	IL8	NM_000584.2	2.94e-06	4.31195	2.65e-08
	1980309	IL8	NM_000584.2	1.07e-10	2.50712	2.29e-13
	6480056	IL9R	NM_176786.1	0.0205803	1.3464	0.00177432
	1450075	ILF3	NM_012218.2	0.0346105	1.37377	0.00358948
	1990091	ILKAP	NM_176799.1	0.033582	1.3641	0.00343634
	7320750	ILVBL	NM_006844.3	0.00108302	-1.50815	6.9e-05
	4890382	ILVBL	NM_006844.3	0.00186222	-1.54525	3.34e-05
	3190059	IMMT	NM_001100169.1	0.0102825	-1.3987	0.000668797
	2340241	IMPA2	NM_014214.1	5.11e-08	-1.47149	2.55e-10
	3060646	INF2	NM_022489.2	0.010158	-1.72923	0.000656178
	6960382	ING2	NM_001564.2	0.0317838	-1.33705	0.00318706
	1430767	ING4	NM_016162.2	0.00371336	-1.35806	0.000168328
	360192	INSIG1	NM_198336.1	0.0292113	-1.62571	0.00284005
	2260541	INTS1	XM_942544.2	0.00237458	-1.38464	9.47e-05
	7200719	INTS3	NM_023015.3	0.0232287	-1.4203	0.00208724
	2810121	INTS4	NM_033547.3	0.00796375	1.32815	0.000460987
	6660286	INTS8	NM_017864.2	8.48e-06	-1.99075	9.12e-08
	4220440	IQGAP2	NM_006633.2	0.0102402	-1.41235	0.000664094
	4890743	IQSEC1	NM_014869.3	0.00640102	-1.53597	0.000343016
	3930750	IRAK2	NM_001570.3	0.0214162	1.62619	0.00187133
	6250064	IRF1	NM_002198.1	0.00704215	1.67719	0.000388406
	1450246	IRF2	NM_002199.2	0.0256478	-1.41655	0.00238933
	6660768	IRF2BP2	NM_182972.2	0.000200157	-1.70861	4.12e-06
	2000022	IRF9	NM_006084.4	0.000484151	1.52838	1.23e-05
	5550270	IRX1	NM_024337.3	0.0445254	1.33671	0.0051444
	6620397	ISCU	NM_014301.2	0.00130474	-1.72164	4.28e-05
	6330132	ISG20	NM_002201.4	0.0108114	1.83506	0.00071258
	4670451	ISOC1	NM_016048.1	0.0414244	-1.41053	0.0046266
	6550195	ITFG2	NM_018463.2	0.00788719	-1.47896	0.000454552
	6250553	ITFG3	NM_032039.1	0.00135107	-1.53372	4.48e-05
	6330338	ITGA5	NM_002205.2	0.000892066	-1.89919	2.64e-05
	4120341	ITGAE	NM_002208.4	0.00869702	1.36492	0.000521847
	1710070	ITGAM	NM_000632.3	0.00701729	-1.41549	0.000386737
	4490500	ITGAX	NM_000887.3	6.78e-06	-2.79223	6.98e-08
	610452	ITGB1	NM_002211.2	0.0345049	-1.35178	0.0035695
	7200156	ITGB2	NM_000211.1	4.49e-07	-2.83506	1.08e-08
	3890373	ITGB2	NM_000211.2	1.34e-06	-2.8973	3.08e-09
	2490411	ITGB5	NM_002213.3	3.52e-08	-1.5891	1.33e-10
	2650114	ITGB5	NM_002213.3	2.88e-08	-1.58916	1.67e-10
	7560632	ITK	NM_005546.3	0.0168025	1.61127	0.00132668
	6380315	ITM2B	NM_021999.2	0.0025968	-1.66808	0.000106052
	6110731	ITPK1	NM_014216.3	7.05e-06	-1.81285	7.32e-08
	6180133	ITPR3	NM_002224.2	0.000516411	1.61287	1.34e-05
	2690324	ITPRIP	NM_033397.2	0.00260096	-1.38296	0.000801041
	2970347	ITPRIP	NM_033397.2	0.0117529	-1.5011	0.000106393
	2100253	JAKMIP2	NM_014790.3	0.0266831	-1.45875	0.00252362
	5960364	JAKMIP3	NM_194303.1	2.24e-05	1.54361	2.8e-07
	2320286	JARID2	NM_004973.2	0.0179222	-1.6625	0.00146234
	1500711	JOSD1	NM_014876.3	0.0331718	-1.41515	0.00338032
	2650092	JOSD2	NM_138334.1	3.68e-05	-1.59791	5.18e-07
	6250128	JPH2	NM_020433.4	0.000257052	1.38117	5.57e-06
	6510367	JUN	NM_002228.3	0.0211451	-1.51167	0.00183958
	4830301	KAT2A	NM_021078.2	0.0207922	1.42289	0.00179568
	2070022	KCNC2	NM_139136.2	0.00958107	1.30663	0.000604433
	840315	KCNC4	NM_004978.3	0.0135952	1.3099	0.000982701
	5810021	KCNK4	NM_016611.2	0.00176125	1.35766	6.39e-05
	6620259	KCNS1	NM_002251.3	0.0109057	1.31088	0.000721794
	4590044	KCTD17	NM_024681.1	0.0109697	-1.32161	0.000728124
	1300241	KCTD2	XM_940854.2	0.00126134	1.41938	4.1e-05
	5290193	KCTD6	NM_153331.2	0.000505789	-1.67279	1.3e-05
	2510209	KDELR1	NM_006801.2	0.0126512	-1.36199	0.000892236
	730725	KDM1A	NM_015013.2	0.0387684	-1.35651	0.00419853
	5340328	KDM4C	NM_015061.2	0.00645377	1.30539	0.000346479
	4570598	KEAP1	NM_012289.3	0.00766535	-1.61394	0.000819811
	3420497	KEAP1	NM_012289.3	0.0119344	-1.62644	0.000436458
	4640639	KHNYN	NM_015299.2	0.0113115	1.37052	0.000757994
	4150110	KIAA0114	NR_024031.1	0.011545	-1.46548	0.000781272
	130301	KIAA0146	NM_001080394.1	0.00163923	1.43378	5.76e-05
	380743	KIAA0195	NM_014738.2	6.08e-05	-1.45124	9.4e-07
	1430601	KIAA0196	NM_014846.3	2.84e-07	-2.08049	1.81e-09
	3420450	KIAA0240	NM_015349.1	2.47e-07	-2.18259	1.54e-09
	3170093	KIAA0247	NM_014734.2	0.00764816	-1.64842	0.000434623
	7570195	KIAA0355	NM_014686.3	0.00271104	1.41267	0.000112636
	6560427	KIAA0391	NM_014672.2	0.00250332	-1.56798	0.000101485
	1090072	KIAA0494	NM_014774.1	0.00209142	-1.37353	8.04e-05
	4050736	KIAA0825	NM_173665.1	0.00892527	1.3359	0.000545747
	290132	KIAA0889	NM_199181.2	0.000348854	-1.32921	8.14e-06
	7650376	KIAA1033	NM_015275.1	0.0055713	-1.60675	0.000282982
	4880392	KIAA1539	NM_025182.2	1.14e-07	-2.15456	6.48e-10
	5340162	KIAA1598	NM_018330.4	6.67e-08	-2.48159	3.46e-10
	380379	KIAA1737	NM_033426.2	0.00434706	-1.35476	0.000205982
	5570593	KIAA1751	NM_001080484.1	0.0321389	1.68099	0.0032322
	1400377	KIDINS220	NM_020738.1	0.0365971	-1.41691	0.00388886
	7040707	KIF1B	NM_015074.2	0.0108938	-1.48593	0.00072032
	6650243	KIF5A	NM_004984.2	0.0036954	1.32316	0.000167123
	2570438	KIFC3	NM_005550.2	5.52e-06	-2.30789	5.44e-08
	4210458	KIR2DL1	NM_014218.2	0.0379299	-1.48475	0.00407319
	3140242	KIR2DL3	NM_014511.3	0.00015282	-4.09461	2.96e-06
	6290152	KIR2DL4	NM_001080770.1	0.000272829	-1.46629	0.00321777
	2140719	KIR2DL4	NM_002255.5	0.0320089	-3.32427	8.92e-08
	2900360	KIR2DL4	NM_002255.3	8.34e-06	-3.39582	5.99e-06
	4640553	KIR3DL1	NM_013289.1	0.00248443	-1.94662	0.000100522
	5560731	KIR3DL2	NM_006737.1	0.0159172	-1.75405	0.00123143
	3780020	KIR3DL3	NM_153443.3	0.0187169	-1.31383	0.00155145
	2100725	KIR3DL3	NM_153443.2	0.011973	-1.60146	0.000824379
	5550292	KLB	NM_175737.2	0.00139876	1.35511	4.67e-05
	5700088	KLF11	XM_001129527.1	0.00134474	-1.66662	4.45e-05
	3830497	KLF12	NM_016285.2	0.0188173	1.31972	0.00156655
	360110	KLF6	NM_001008490.1	0.022364	-2.02711	0.00198066
	3390292	KLF9	NM_001206.2	1.07e-07	-1.8345	5.97e-10
	4180176	KLHDC4	NM_017566.2	0.0196087	1.46266	0.0016507
	6840500	KLHL12	NM_021633.2	0.00477381	-1.31457	0.00175807
	6660152	KLHL12	NM_021633.2	0.0204571	-1.76116	0.000232555
	6040100	KLHL29	XM_001134449.1	0.0175278	1.31145	0.00141243
	2810400	KLHL3	NM_017415.1	0.000295503	-1.33794	6.64e-06
	2000767	KLHL36	NM_024731.2	0.00561558	1.40848	0.000286172
	1410161	KLHL5	NM_001007075.1	0.000469984	-1.67229	1.18e-05
	6550170	KLHL9	NM_018847.2	0.0433821	-1.40956	0.00495443
	3940242	KLRAQ1	NM_001135629.1	0.00150031	-1.40284	0.000428736
	520598	KLRAQ1	NM_152994.2	0.00756995	-1.55319	5.08e-05
	2470743	KMO	NM_003679.2	0.0285484	-1.33028	0.0027617
	2760451	KPNA3	NM_002267.2	0.0332834	-1.50789	0.00339592
	2850128	KPNA4	NM_002268.3	0.0393001	-1.463	0.00427607
	6270139	KRBA1	NM_032534.2	0.00181905	-1.43479	6.69e-05
	4890541	KRTAP3-2	NM_031959.2	0.000260077	1.38206	5.66e-06
	2570475	KRTAP4-7	NM_033061.2	0.0199239	1.33363	0.00169115
	2060487	KRTAP5-11	NM_001005405.2	0.00681585	1.31484	0.000372028
	3460685	KYNU	NM_003937.2	0.0139645	-1.6124	0.00102513
	1570669	LACTB	NM_032857.2	4.45e-06	-2.72725	4.27e-08
	1170349	LAD1	NM_005558.3	0.00219045	1.68935	8.54e-05
	6270100	LAMP1	NM_005561.2	0.0227188	-1.43917	0.00202314
	3120743	LAMP2	NM_013995.1	5.86e-05	-1.49741	0.00323438
	3060292	LAMP2	NM_002294.1	3.23e-09	-1.70794	7.94e-05
	3890563	LAMP2	NM_013995.1	0.00207301	-1.92833	9.04e-07
	6480142	LAMP2	NM_002294.1	0.000153134	-1.93593	2.97e-06
	780041	LAMP2	NM_013995.1	0.0321426	-2.68687	1.17e-11
	7320546	LAMP3	NM_014398.2	0.0306177	1.83435	0.00301981
	2230187	LAMTOR2	NM_014017.1	1.74e-05	-1.81875	2.06e-07
	4480026	LAMTOR3	NM_021970.2	3.3e-06	-2.19069	3.05e-08
	3290292	LAP3	NM_015907.2	0.0475905	-1.70564	0.00565874
	7050494	LAPTM4A	NM_014713.3	3.27e-06	-2.12723	3.01e-08
	5360376	LAPTM5	NM_006762.1	0.00209596	-1.52059	8.06e-05
	4040376	LARP1	NM_033551.2	0.00281615	-1.70599	0.000118177
	620300	LASP1	NM_006148.1	0.0211997	-1.36925	0.00184642
	3370121	LASS2	NM_022075.3	0.0143345	-1.35125	0.00106533
	3060092	LAT2	NM_022040.2	0.000406064	-1.82649	9.9e-06
	130161	LCK	NM_001042771.1	0.000724521	-1.59535	2.03e-05
	7040546	LCLAT1	NM_001002257.1	0.00343442	1.46389	0.000152339
	2810669	LCMT1	NM_016309.2	0.0170278	-1.40818	0.00135324
	3930376	LCMT1	NM_001032391.1	0.00257152	-1.57398	0.000104862
	4390398	LCN2	NM_005564.3	0.0339684	1.40367	0.00349171
	6350161	LCP1	NM_002298.2	0.000106496	-1.67596	1.88e-06
	3190092	LDHA	NM_005566.1	0.0130296	1.31188	0.000928575
	6060470	LDHC	NM_002301.2	1.91e-05	1.37151	2.29e-07
	1030768	LDLRAP1	NM_015627.2	3.07e-05	-1.44007	4.07e-07
	2760441	LDOC1L	NM_032287.2	0.0141824	-1.38015	0.00104947
	6450291	LEFTY2	NM_003240.2	3.3e-06	1.61008	3.06e-08
	6580349	LEMD3	NM_014319.3	0.0201399	-1.32401	0.0012803
	6520402	LEMD3	NM_014319.3	0.0163698	-1.37982	0.00171759
	2000142	LENG8	NM_052925.1	0.000166434	-1.41611	3.29e-06
	3840458	LEP	NM_000230.1	0.000294551	1.35803	6.6e-06
	6980255	LEPROT	NM_017526.2	0.00443517	-1.92523	0.000211659
	130270	LETM1	NM_012318.1	0.0174124	1.30682	0.00139834
	4150575	LETMD1	NM_001024668.1	0.033512	-1.46054	0.00342634
	6620392	LFNG	NM_001040167.1	0.017815	-1.48319	0.00144936
	1450193	LGALS1	NM_002305.3	0.00838188	-1.62586	0.000494774
	5260035	LGALS14	NM_020129.2	0.0160152	1.38861	0.00124138
	6280086	LGALS2	NM_006498.2	0.00842359	-1.78072	0.000499378
	5420377	LGALS3	NM_002306.1	2.14e-14	-5.74473	1.04e-17
	840431	LGALS9	NM_009587.2	0.00738104	-1.71931	0.000414599
	1300452	LGMN	NM_001008530.1	5.21e-12	-5.00115	7.33e-15
	4560129	LGMN	NM_001008530.1	5.58e-12	-9.0767	6.73e-15
	360132	LHFPL2	NM_005779.1	9.16e-07	-3.21737	6.9e-09
	5050113	LIG1	NM_000234.1	1.45e-06	1.77654	1.19e-08
	3370594	LILRA2	NM_006866.1	0.00705282	-1.62109	0.000389293
	540671	LILRB2	NM_001080978.1	8.42e-06	-2.91054	9.02e-08
	2470017	LILRB3	NM_006864.2	5.03e-11	-4.35638	9.69e-14
	1820114	LILRB4	NM_001081438.1	0.00138721	-1.98284	4.63e-05
	6420450	LIME1	NM_017806.1	0.033772	-1.46514	0.00346135
	990358	LIMS1	XM_938773.1	1.75e-10	-2.27661	4.14e-13
	5360148	LIPA	NM_000235.2	4.81e-08	-3.76462	2.37e-10
	3180672	LITAF	NM_004862.2	0.0358828	-1.43642	0.00378118
	3190274	LLPH	NM_032338.3	0.00437001	1.42458	0.000207254
	2510592	LMBRD1	NM_018368.2	0.0122361	-1.84673	0.00085078
	6020424	LMNA	NM_005572.3	1.15e-08	-2.9469	4.79e-11
	3420593	LMNB1	NM_005573.2	0.00897768	1.37009	0.000551613
	3850059	LMO2	NM_005574.2	0.000591954	-2.33051	1.6e-05
	5910523	LMO4	NM_006769.2	0.00548275	-1.43445	0.000277324
	7560400	LMOD2	NM_207163.1	0.000219556	1.42922	4.62e-06
	1850561	LMOD3	NM_198271.2	0.0496434	1.689	0.00598904
	6980632	LMTK3	XM_936372.2	0.00157734	-1.32539	5.45e-05
	4280768	LMX1A	NM_001033507.1	0.032868	1.32243	0.00333385
	150372	LNPEP	NM_005575.2	0.00938867	1.30504	0.000587003
	5700139	LOC100093631	NR_003580.1	0.00131579	1.42382	4.33e-05
	10152	LOC100128266	XR_038984.1	0.00142629	1.57944	0.00124372
	520427	LOC100128266	XR_037888.1	0.0160366	1.53387	4.79e-05
	5570465	LOC100128326	XR_038006.1	0.00057966	1.86392	1.56e-05
	990242	LOC100128410	XR_037117.1	0.0232522	-1.53154	0.00209231
	6590349	LOC100129034	XM_001720357.1	0.00587743	-1.43665	0.000305604
	1690021	LOC100129118	XM_001726779.1	0.000428104	-1.59483	1.06e-05
	7000328	LOC100129550	NR_024618.1	3.88e-05	-1.53402	5.51e-07
	2750767	LOC100129960	XR_037304.1	0.0415394	-1.56871	0.00465446
	5870161	LOC100130701	XM_001717180.1	0.000109879	2.509	1.96e-06
	6060014	LOC100132247	NM_001135865.1	0.000676978	1.84298	1.87e-05
	3930746	LOC100134868	NR_004846.2	0.0364864	1.54451	0.00387102
	2760273	LOC150051	XM_097792.4	0.000558785	1.53321	1.49e-05
	6280102	LOC202781	XM_001719263.1	0.0162697	1.86305	0.00127007
	940372	LOC255411	XM_170708.7	0.000315487	1.39001	7.21e-06
	1260064	LOC25845	NR_024158.1	0.00421665	-1.33951	0.000198463
	5560523	LOC283788	XM_001721615.1	0.00573235	-1.53393	0.000294682
	2970338	LOC338799	XR_000910.1	0.0101589	1.42456	0.000656456
	160167	LOC340515	XM_943922.2	1.63e-06	1.57623	1.36e-08
	3940364	LOC347376	XM_937928.1	0.0156285	-1.54771	0.00119883
	4070095	LOC347411	XM_936849.2	5.41e-06	1.41245	5.3e-08
	2680243	LOC387895	XM_945559.2	1.07e-06	1.64705	8.22e-09
	2140465	LOC388248	XR_017463.2	0.0213948	1.45236	0.0018681
	4850390	LOC388796	NR_015366.2	0.0272617	-1.40127	0.00259949
	1940292	LOC388849	XM_373945.5	0.00112128	1.4364	3.52e-05
	4180553	LOC389895	XM_372255.2	3.26e-06	1.60453	2.99e-08
	2630477	LOC390414	XM_940915.1	0.00842056	1.39261	0.000498662
	2640082	LOC390940	XM_001129773.1	2.18e-09	-1.78636	7.34e-12
	6020669	LOC391811	XR_018614.1	0.0266593	1.40255	0.00251799
	5310039	LOC392364	XM_928878.1	0.00110248	1.30877	3.43e-05
	4280202	LOC399748	XR_018212.1	0.0176918	-1.64145	0.00143577
	6650164	LOC400027	XM_931434.2	0.0131553	-1.34231	0.000941432
	20739	LOC400236	XM_944198.2	1.07e-05	1.33545	1.18e-07
	580553	LOC400446	XR_019205.2	0.0161711	1.65171	0.00125757
	4920379	LOC401076	XR_038201.1	0.00402561	-1.63038	0.000187
	4570451	LOC401233	NM_001013680.1	0.0106637	-1.46084	0.000700813
	3370762	LOC401357	NM_001013685.1	0.000542188	2.01418	1.44e-05
	1990059	LOC401433	XR_017935.2	3.41e-05	1.32807	4.68e-07
	6020494	LOC404266	XR_001389.1	4.6e-05	1.57596	6.77e-07
	730195	LOC407835	NR_002144.1	2.59e-06	-1.91096	2.29e-08
	270747	LOC440353	NR_002603.1	0.0197629	1.4984	0.0016708
	840296	LOC440926	NR_002315.1	2.85e-09	-1.72441	1.9e-07
	2360136	LOC440926	NR_002315.1	1.64e-05	-2.63424	1.01e-11
	3060341	LOC440993	NM_001013714.1	0.00836403	1.43685	0.000493189
	7200474	LOC441155	XM_936434.2	7e-05	1.42082	1.12e-06
	3840474	LOC441481	XR_038228.1	4.13e-10	-2.77131	1.18e-12
	2760189	LOC613037	NR_002555.2	0.000424057	1.83935	1.04e-05
	4180563	LOC613037	NR_002555.2	0.00579768	1.71211	0.000299637
	780255	LOC642236	XM_943005.2	0.0194402	-1.41285	0.00163116
	1510132	LOC642762	XM_926184.1	0.0016633	1.48041	5.9e-05
	4890070	LOC642969	XM_931726.1	8.83e-06	1.56791	9.53e-08
	4880477	LOC643031	XM_926402.1	0.0113279	1.79329	0.000759812
	2900612	LOC643441	XM_945019.2	0.000174605	1.36684	3.46e-06
	5570148	LOC643988	XM_927238.2	0.000788751	1.51638	2.27e-05
	150292	LOC644482	XM_927612.1	0.018713	1.35576	0.00155034
	4180402	LOC644914	XM_930111.2	0.000141742	-2.05119	2.7e-06
	1780639	LOC645355	XM_932842.1	0.0016994	1.32237	6.1e-05
	4260603	LOC645481	XM_001131337.1	0.000512682	1.496	1.33e-05
	70121	LOC645638	XR_040455.1	0.000235912	-3.55058	5.03e-06
	1780072	LOC646012	XM_001132089.1	0.0345563	1.31969	0.00358151
	5700288	LOC646030	XR_038604.1	6.92e-09	1.58433	2.77e-11
	4280097	LOC646096	XM_929060.2	0.00322712	1.32574	0.000140547
	1070743	LOC646708	XR_018881.1	0.00220075	1.32195	8.6e-05
	5490259	LOC646936	XR_039521.1	0.00606418	1.53835	0.000318603
	4860093	LOC653888	XM_936251.2	0.0093188	-1.54474	0.000580227
	5360037	LOC654340	XM_946373.1	0.000592804	1.60723	1.61e-05
	4150047	LOC727962	XM_001718648.1	0.000540096	2.36639	1.43e-05
	7400156	LOC728138	XM_001716499.1	0.0408279	-1.32568	0.00451664
	7160008	LOC728499	XM_001127568.1	0.0156989	1.48148	0.0012067
	540711	LOC728602	XR_039532.1	0.0124746	-1.52586	0.000874112
	1980465	LOC728660	XM_001128340.1	0.00182839	1.48596	6.73e-05
	1990553	LOC728888	XR_015889.1	0.0138886	1.48377	0.00101509
	2750678	LOC729021	XR_015834.1	0.000128982	2.01142	2.41e-06
	4540577	LOC729660	XR_039044.1	0.00189282	1.83365	7.04e-05
	6980601	LOC729978	XM_001723016.1	0.0011004	1.88291	3.42e-05
	2070487	LOC730236	XM_001715647.1	0.0045641	1.31673	0.000219694
	6220762	LOC730256	XM_001134398.1	0.0158181	1.48361	0.00122007
	2490768	LOC91948	XM_378549.3	3.27e-07	1.73449	2.1e-09
	2630224	LOC93622	XR_017952.1	0.0443128	-1.31496	0.00510201
	6280379	LONRF2	NM_198461.3	0.00415755	1.41538	0.000194625
	1170605	LPAR2	NM_004720.4	0.0119367	-1.41524	0.00233229
	6650408	LPAR2	NM_004720.5	0.0251964	-1.49059	0.00082083
	2760112	LPAR6	NM_005767.4	0.00963611	-1.7284	0.000610839
	7210059	LRCH3	NM_032773.2	0.0182904	1.30593	0.00150352
	2710286	LRP1	NM_002332.2	2.16e-08	-1.45745	9.72e-11
	2650521	LRPAP1	NM_002337.1	1.65e-05	-1.83623	1.93e-07
	5910762	LRRC16B	NM_138360.2	0.0170574	1.36013	0.00135756
	5310397	LRRC25	NM_145256.2	4.85e-08	-2.21562	2.4e-10
	5310328	LRRC31	NM_024727.2	0.00196373	-1.46298	7.4e-05
	5220678	LRRC33	NM_198565.1	0.0226491	-1.45876	0.00201502
	770201	LRRC37A4	XR_015906.1	3.36e-10	1.92032	9.26e-13
	4200523	LRRC37B	NM_052888.2	0.00169541	-1.59986	6.08e-05
	2000132	LRRC47	NM_020710.1	0.00312558	-1.58841	0.000134669
	5340059	LRRC58	XM_938862.2	0.0152456	1.43278	0.00115751
	4760152	LRRK1	XM_932785.1	0.000968674	1.37246	2.93e-05
	4810398	LRRN4	NM_152611.2	0.000274879	1.33101	6.06e-06
	6380332	LRRTM3	NM_178011.2	4.62e-08	1.37853	2.26e-10
	3190437	LRSAM1	NM_138361.3	0.00256725	-1.49284	0.000104634
	160255	LSM10	NM_032881.1	0.00233161	-1.59412	9.25e-05
	2340328	LSM14A	NM_015578.1	0.000322947	-1.42938	7.42e-06
	1940164	LSM5	NM_012322.1	0.0125204	1.35157	0.000878238
	5670315	LSM7	NM_016199.1	0.0497249	1.36913	0.00600307
	6480184	LSMD1	NM_032356.3	3.12e-05	-1.65647	4.17e-07
	730632	LSP1	NM_001013255.1	0.00418213	-1.49541	0.000196484
	650112	LST1	NM_007161.2	1.12e-12	-1.92172	2.1e-06
	1470593	LST1	NM_205840.1	0.000115054	-2.70189	5e-13
	4280435	LST1	NM_205839.1	2.05e-10	-2.75703	1.09e-15
	1430524	LTA4H	NM_000895.1	6.7e-06	-2.15381	6.87e-08
	4290315	LTBP4	NM_001042545.1	0.0159795	1.4531	0.00123794
	4640064	LTBR	NM_002342.1	3.76e-09	-2.42314	1.37e-11
	60670	LXN	NM_020169.2	1.89e-05	-1.59871	2.27e-07
	6840408	LY86	NM_004271.3	0.0140413	-1.49863	0.00103397
	70167	LY96	NM_015364.2	4.61e-14	-4.4516	2.44e-17
	3190288	LYL1	NM_005583.3	5.8e-05	-1.90888	8.9e-07
	6550315	LYRM1	NM_020424.2	0.00300334	1.3284	0.000128003
	10435	LYRM5	NM_001001660.2	0.00250802	-1.62076	0.000101795
	4810162	LYZ	NM_000239.1	0.00020304	-4.83329	7.87e-13
	1690056	LYZ	NM_000239.1	2.93e-10	-13.1383	4.2e-06
	1070286	M6PR	NM_002355.2	0.00323944	-1.96255	0.000141406
	2630370	MAD1L1	NM_001013836.1	0.000518731	-1.63652	1.35e-05
	3610440	MAF	NM_005360.3	0.0460922	-1.44226	0.00540788
	2060440	MAFB	NM_005461.3	4.64e-11	-5.79878	8.68e-14
	7550202	MAFF	NM_012323.2	2.97e-06	2.90055	2.69e-08
	1430138	MAFF	NM_012323.2	0.00316874	1.55634	0.0001372
	1440196	MAG	NM_080600.1	0.00586877	1.36902	0.000304576
	730037	MAGEB6	NM_173523.2	0.0184952	1.38304	0.00152484
	10446	MAGEC1	NM_005462.3	0.000518731	1.40864	1.35e-05
	1820180	MAGED4B	NM_030801.2	0.0092901	1.57009	0.000577477
	3060397	MAK16	NM_032509.2	0.0345048	-1.43429	0.00356876
	3140288	MAN2A2	NM_006122.2	2.45e-05	-1.53195	3.11e-07
	6330068	MAN2B1	NM_000528.2	0.00148635	-1.53006	5.02e-05
	150241	MAN2C1	NM_006715.2	0.000544835	-1.55274	1.45e-05
	1570110	MANBAL	NM_001003897.1	3.06e-06	-1.78624	2.78e-08
	5490240	MAP1LC3A	NM_181509.1	1.82e-09	3.27824	5.94e-12
	2490754	MAP1LC3B	NM_022818.3	0.0121467	-1.41078	0.000839938
	150148	MAP1S	NM_018174.4	1.54e-06	-2.02449	1.27e-08
	1050600	MAP2K1	NM_002755.2	0.0450192	-1.46257	0.00522621
	4560739	MAP2K3	NM_002756.3	0.0204303	1.32033	0.00175523
	7160711	MAP2K3	NM_002756.3	0.0467828	1.31372	0.00552209
	3170017	MAP2K3	NM_002756.3	0.00811028	-1.56625	0.000471873
	2680047	MAP2K4	NM_003010.2	0.0144898	-1.44981	0.00108234
	4890068	MAP3K11	NM_002419.3	4.53e-09	-2.22836	1.75e-11
	1260288	MAP3K7	NM_145331.1	0.00641763	-1.54187	0.000344042
	4590477	MAP4K1	NM_001042600.1	0.0173261	1.47687	0.00138921
	2970563	MAP7D1	NM_018067.2	0.00836678	-1.34653	0.00151212
	4880735	MAP7D1	NM_018067.3	0.0183737	-1.69876	0.000493706
	5270682	MAP7D3	NM_024597.2	0.00274113	1.31119	0.000114216
	2570026	MAPK1	NM_138957.2	0.00130474	-1.42641	0.00101309
	3180398	MAPK1	NM_138957.2	0.0138694	-1.50918	4.28e-05
	2060561	MAPK3	NM_002746.1	0.0325265	-1.3183	0.00328908
	3870601	MAPK3	NM_001040056.1	6.6e-06	-1.78107	6.73e-08
	7160348	MAPK6	NM_002748.2	0.00321655	-1.81746	0.000139951
	4260661	MAPKAPK2	NM_032960.2	0.02403	-1.40206	0.00218366
	1440440	MAPKAPK3	NM_004635.3	0.00858456	-1.45844	0.000512976
	3140156	MAPKAPK5	NM_139078.1	0.00546577	-1.62609	0.000276118
	6770242	MARCKSL1	NM_023009.4	0.00124824	-1.84265	4.04e-05
	3850441	MAZ	NM_001042539.1	8.58e-05	-1.40279	1.43e-06
	610528	MBD3	NM_003926.5	0.00321142	-1.42645	0.000139524
	1770343	MBD6	NM_052897.3	0.0411446	1.32291	0.00458091
	160253	MBNL1	NM_207295.1	0.0148214	-1.85858	0.00111378
	990128	MBNL2	NM_207304.1	8.96e-05	-1.78825	1.52e-06
	3800470	MBOAT7	NM_024298.2	0.0223172	-1.4087	0.00197441
	5290408	MCEE	NM_032601.2	0.000110086	-1.59468	1.97e-06
	1500348	MCF2L2	NM_015078.2	0.0113952	1.3083	0.000766494
	2640576	MCFD2	NM_139279.3	0.027165	-1.31843	0.00258415
	610750	MCL1	NM_021960.3	0.00115354	1.40816	3.65e-05
	5690274	MCM6	NM_005915.4	0.010496	1.3689	0.000686458
	1470195	MCM7	NM_182776.1	0.012882	1.36927	0.000916147
	6450056	MCOLN1	NM_020533.1	1.46e-13	-3.41096	1.05e-16
	5490068	MCOLN2	NM_153259.2	0.0223823	1.78677	0.00198336
	1690025	MCTS1	NM_014060.1	0.000475829	-1.79674	1.2e-05
	3390326	ME1	NM_002395.3	1.27e-07	-1.74474	7.36e-10
	6200408	ME2	NM_002396.3	0.0159407	-1.48726	0.00123459
	1070195	MED1	NM_004774.2	0.0308955	-1.46668	0.00306398
	5420243	MED15	NM_001003891.1	0.0355025	-1.30248	0.00371679
	5820598	MED16	NM_005481.2	0.0374158	1.34138	0.00400134
	3450427	MED19	NM_153450.1	0.00242384	1.50346	9.74e-05
	3370671	MED20	NM_004275.3	0.0106876	-1.42545	0.000702839
	3370519	MED23	NM_015979.2	0.00379152	1.31656	0.000172674
	1980382	MED24	NM_014815.3	0.0216686	-1.31092	0.00190301
	1500470	MED25	NM_030973.2	0.0497904	-1.39426	0.00601521
	730468	MED26	NM_004831.3	0.0175134	1.39365	0.00141091
	6980010	MED28	NM_025205.3	0.00130854	-1.6882	4.31e-05
	1230292	MED30	NM_080651.1	0.00606418	-1.56187	0.000318256
	5130670	MED31	NM_016060.2	0.00037194	-1.50189	8.84e-06
	3940484	MEF2D	NM_005920.2	0.0196087	1.4021	0.00165066
	2140626	MEIG1	NM_001080836.1	0.000302404	1.4074	6.86e-06
	4730315	MERTK	NM_006343.2	2.9e-15	-1.55515	1.81e-07
	7550066	MERTK	NM_006343.2	1.57e-05	-2.7688	9.22e-19
	2510463	METTL13	NM_001007239.1	0.00766535	-1.30339	0.000436374
	1070288	METTL17	NM_022734.2	0.0362683	1.52685	3.44e-05
	2650671	METTL17	NM_001029991.1	0.00110248	1.3232	0.00383792
	4050370	METTL5	NM_014168.2	0.000358304	-1.89053	8.41e-06
	1820008	METTL7A	NM_014033.3	2.05e-08	-1.96081	9.13e-11
	7650458	MFAP1	NM_005926.2	0.0352549	-1.42531	0.00368063
	2100068	MFF	NM_020194.4	0.0404237	-1.50521	0.00444626
	510288	MFSD1	NM_022736.1	1.08e-13	-3.40933	7.25e-17
	3870577	MFSD10	NM_001120.3	0.0101559	1.32254	0.000655827
	5900592	MGAT1	NM_002406.2	6.46e-08	-2.1573	3.32e-10
	870400	MGAT2	NM_002408.3	0.000748656	-1.49	2.13e-05
	4060364	MGAT4B	NM_054013.2	0.00880025	-1.38033	0.000531954
	6840356	MGEA5	NM_012215.2	0.00596302	1.42448	0.000311537
	6480494	MGMT	NM_002412.2	0.000278221	-1.68316	6.16e-06
	7160400	MGST3	NM_004528.2	5.25e-06	-2.03493	5.1e-08
	430438	MIAT	NR_003491.1	0.000114769	2.07841	2.08e-06
	2260619	MIB2	NM_080875.1	0.0134913	-1.47849	0.000971761
	3170064	MICB	NM_005931.2	0.000654573	-1.68531	1.8e-05
	150438	MID1IP1	NM_021242.4	0.0176633	-1.40202	0.00143121
	6580121	MID1IP1	NM_021242.3	0.000596461	-1.65699	1.62e-05
	7160750	MIIP	NM_021933.2	0.000160611	-1.42376	3.14e-06
	460521	MIR1275	NR_031681.1	0.00165915	1.6366	5.87e-05
	1240133	MIR16-2	NR_029525.1	0.00309771	1.32143	0.000133206
	3990307	MIR302C	NR_029858.1	1.07e-09	4.11198	3.33e-12
	6620288	MIR376C	NR_029861.1	0.000482994	1.3164	1.23e-05
	3840273	MIR429	NR_029957.1	4.99e-06	1.30502	4.81e-08
	1450603	MIS18BP1	NM_018353.3	4.45e-07	-2.27994	3.03e-09
	3830519	MKKS	NM_170784.1	0.000141742	-1.74766	2.7e-06
	7210685	MKL1	NM_020831.3	2.03e-05	-1.62789	2.47e-07
	6110204	MKLN1	NM_013255.3	0.0122383	-1.53772	0.000851199
	6450278	MKNK1	NM_003684.3	4.2e-11	-3.00288	7.74e-14
	5050553	MKNK2	NM_199054.2	0.0175876	-1.43438	0.00142134
	1780601	MLEC	NM_014730.2	0.0496179	-1.33566	0.00598386
	6400474	MLF2	NM_005439.1	0.00278279	-1.70581	0.000116309
	4640392	MLLT6	NM_005937.3	0.000299422	1.44896	6.78e-06
	240577	MMGT1	NM_173470.1	0.000244389	-1.43895	5.26e-06
	3360224	MMP1	NM_002421.2	0.0277403	1.80359	0.00266205
	150180	MMP10	NM_002425.1	4.44e-05	1.57495	6.49e-07
	3180528	MMP9	NM_004994.2	1.31e-05	-5.18629	1.46e-07
	6760255	MNT	NM_020310.2	0.00122806	-1.59302	3.96e-05
	270224	MOAP1	NM_022151.4	0.00523476	-1.52684	0.00026068
	7560471	MOBKL2C	NM_145279.4	1.64e-05	-1.95152	1.91e-07
	4180224	MOGAT3	NM_178176.2	0.0185119	1.34457	0.00152701
	6590707	MPHOSPH9	NM_022782.2	0.00126802	1.43016	4.13e-05
	5310554	MPP1	NM_002436.2	2.11e-09	-5.33429	7.03e-12
	360053	MPPE1	NM_023075.4	0.0113246	1.34471	0.000759111
	3520711	MPV17	NM_002437.4	0.000172261	-1.75365	3.41e-06
	7050121	MRGPRD	NM_198923.2	0.00106642	1.3182	3.28e-05
	4210239	MRPL13	NM_014078.4	0.000380736	-1.69675	9.11e-06
	4760520	MRPL15	NM_014175.2	0.00180625	-1.78377	6.6e-05
	6420296	MRPL2	NM_015950.3	0.0156743	-1.33344	0.00120434
	6250576	MRPL21	NM_181515.1	0.0250076	-1.53318	0.00230957
	1570328	MRPL27	NM_148570.1	0.00872826	1.35129	0.000524831
	6370196	MRPL37	NM_016491.2	0.0101442	1.30913	0.000654431
	6620181	MRPL43	NM_176792.1	8.98e-05	1.30945	1.53e-06
	3710719	MRPL45	NM_032351.3	0.00457357	-1.67098	0.000220297
	6100014	MRPL47	NM_177988.1	0.00158285	1.44956	5.49e-05
	2060152	MRPL50	NM_019051.1	0.000728897	-1.87212	2.06e-05
	2750309	MRPL53	NM_053050.2	0.036346	-1.41088	0.00385005
	830379	MRPS11	NM_176805.1	0.0102402	-1.44317	0.000664013
	5310465	MRPS12	NM_033362.2	0.00254224	1.45434	0.000103561
	730605	MRPS22	NM_020191.2	0.015539	-1.37864	0.0011857
	2680754	MRPS23	NM_016070.2	0.0036433	-1.35563	0.000164381
	7200670	MRPS30	NM_016640.3	0.0152456	-1.48261	0.00115715
	6400195	MRPS6	NM_032476.2	1.99e-06	-1.70136	1.7e-08
	5810170	MS4A14	NM_001079692.1	7.75e-05	-1.36142	0.000249709
	840689	MS4A14	NM_032597.3	0.00506616	-2.11007	1.27e-06
	5050544	MS4A3	NM_006138.4	9.75e-05	1.41943	1.7e-06
	3840564	MS4A7	NM_206938.1	2.74e-07	-2.22898	1.24e-05
	990328	MS4A7	NM_206938.1	0.000486593	-4.46246	1.73e-09
	5490605	MSGN1	XM_939861.1	0.0105009	1.37419	0.000687
	3930307	MSL2	NM_018133.2	0.0374845	-1.30582	0.00401344
	6220722	MSRA	NM_012331.2	0.000913691	-1.33679	2.72e-05
	290554	MSTO1	NM_018116.2	0.0256752	1.33465	0.00239308
	6200402	MT1A	NM_005946.2	0.00654861	2.40574	0.000352589
	4220672	MT1F	NM_005949.2	0.0235007	-1.39928	0.00212313
	450615	MT2A	NM_005953.2	0.000299028	3.15837	6.76e-06
	2000204	MTA2	NM_004739.2	0.0337895	-1.32079	0.00346531
	2230403	MTIF2	NM_001005369.1	0.00277179	-1.56278	0.000115728
	6560181	MTIF3	NM_152912.3	0.00187654	-1.60671	6.97e-05
	2760605	MTMR1	NM_176789.1	2.22e-05	1.62671	2.75e-07
	3120452	MTMR10	NM_017762.2	0.0437543	-1.3081	0.00501733
	1260373	MTMR14	NM_001077525.1	0.0249718	-1.36063	0.00230151
	2120068	MTMR4	NM_004687.3	0.0446861	-1.4444	0.00517061
	160026	MTMR6	NM_004685.3	1.82e-05	-2.06794	2.17e-07
	2750551	MTX1	NM_198883.2	0.00769646	-1.39311	0.000438997
	4260450	MUC4	NM_018406.3	0.00438547	1.46272	0.000208446
	4900014	MUC4	NM_018406.3	0.00158265	1.44025	5.48e-05
	2450072	MUC4	XM_936261.1	0.00159693	1.38092	5.56e-05
	3190164	MUTED	NM_201280.1	3.29e-05	-1.71353	4.44e-07
	1440020	MVD	NM_002461.1	0.000137762	1.67695	2.6e-06
	670086	MXD1	NM_002357.2	4.69e-07	-2.85908	3.25e-09
	830093	MXI1	NM_005962.4	8.79e-05	1.45869	1.48e-06
	2970730	MYADM	NM_001020820.1	2.13e-08	-2.38884	9.55e-11
	6650451	MYCBP2	NM_015057.3	0.0406172	-1.46588	0.00447356
	4560576	MYD88	NM_002468.3	0.0013244	-1.85609	4.37e-05
	4830424	MYLIP	NM_013262.3	0.00021434	-1.85243	4.48e-06
	4670592	MYOF	NM_013451.3	1.67e-05	-2.11867	3.04e-08
	3170273	MYOF	NM_133337.1	3.3e-06	-2.28743	1.96e-07
	3140202	MYPOP	NM_001012643.2	0.00222215	-1.59383	8.7e-05
	4060041	MYST1	NM_032188.1	0.000255836	-1.64616	5.54e-06
	5810367	N4BP2	NM_018177.2	0.0273813	1.65938	0.00261567
	6550133	N4BP2L1	NM_001079691.1	0.0231778	1.32844	0.0020807
	5690390	NAAA	NM_014435.3	0.000787476	-1.3128	0.00149177
	620639	NAAA	NM_014435.3	0.0181873	-1.43122	2.26e-05
	3450326	NAGK	NM_017567.2	6.68e-07	-2.03666	4.87e-09
	6400630	NAGPA	NM_016256.2	5.31e-05	-1.8521	7.98e-07
	1510390	NANS	NM_018946.2	0.000111882	-1.71402	2.02e-06
	2360491	NARF	NM_001038618.1	8.84e-05	1.80578	1.49e-06
	6590576	NARG2	NM_001018089.1	0.000360552	1.42668	8.52e-06
	1170554	NAT10	NM_024662.1	0.0419553	1.32218	0.0047293
	460129	NAT9	NM_015654.3	0.0412089	-1.42181	0.00459207
	2570674	NAV2	NM_182964.4	2.9e-05	1.42749	3.78e-07
	2600292	NBPF10	XM_930961.1	4.92e-07	1.63949	3.43e-09
	6220561	NBPF11	NM_183372.2	0.00346268	1.30267	0.000154105
	5870360	NBPF7	NM_001047980.1	3.42e-05	1.41325	4.72e-07
	2680497	NCAPD2	NM_014865.2	0.037184	-1.3212	0.00396867
	7650020	NCEH1	NM_020792.3	1.53e-10	-1.57196	1.54e-07
	7210327	NCEH1	NM_020792.3	1.37e-05	-2.41933	3.59e-13
	3940438	NCF1	NM_000265.4	0.00186222	-2.65905	6.91e-05
	830750	NCF1B	NR_003186.1	0.00408064	-1.43442	0.000190334
	3180681	NCF1C	NR_003187.1	1.5e-12	-5.11859	1.56e-15
	70008	NCF2	NM_000433.2	1.76e-08	-3.04613	7.68e-11
	6180168	NCF4	NM_013416.2	1.5e-12	-1.67939	1.54e-15
	6480692	NCF4	NM_000631.3	1.08e-12	-3.06563	1.08e-13
	1940041	NCF4	NM_000631.3	5.56e-11	-3.41025	1e-15
	160411	NCOA1	NM_147223.2	0.00362951	-1.51679	0.000163452
	1300671	NCOA4	NM_005437.2	3.93e-09	-2.34922	1.45e-11
	4180204	NCOR2	NM_001077261.1	0.0495749	-1.38069	0.00597762
	2350156	NCRNA00085	NR_024330.1	0.00086719	-1.41225	2.55e-05
	6350189	NCRNA00152	NM_052871.3	0.000923855	1.98861	2.76e-05
	2850176	NCRNA00239	XM_944937.2	0.0084038	1.48884	0.000497136
	3170095	NCRNA00256B	XM_379664.2	0.000811253	1.43155	2.35e-05
	7210719	NCSTN	NM_015331.2	0.00153495	-1.67453	5.21e-05
	110561	NDST2	NM_003635.2	0.00378094	-1.52372	0.000172112
	4810224	NDUFA9	NM_005002.3	0.0216865	-1.49021	0.0019055
	1110575	NDUFC1	NM_002494.2	5.45e-06	-1.74069	5.36e-08
	5080687	NDUFS1	NM_005006.5	0.0203837	1.40055	0.00174745
	6100050	NECAP2	NM_018090.3	0.0176052	-1.44587	0.00142314
	7000722	NEDD8	NM_006156.2	0.00490499	1.53949	0.000240727
	3120139	NENF	NM_013349.3	0.00109659	-1.54418	3.4e-05
	5690689	NETO1	NM_153181.2	0.00505915	1.3154	0.000249257
	4200692	NEU1	NM_000434.2	4.23e-07	-2.45003	2.87e-09
	7040170	NEURL2	NM_080749.2	2.69e-05	1.30873	3.48e-07
	3780672	NFASC	NM_001005387.1	9.55e-05	1.3605	1.65e-06
	940725	NFATC1	NM_172390.1	0.00518196	-1.46785	0.000257392
	4210176	NFE2L1	NM_003204.1	0.00727551	-1.54183	0.000406032
	2450064	NFE2L2	NM_006164.2	0.00251713	-1.77063	0.000102324
	3310615	NFKB2	NM_002502.3	0.0109697	1.40912	0.000727917
	2360537	NFKBIB	NM_002503.3	0.0272617	-1.34723	0.00259668
	540139	NFKBIE	NM_004556.2	4.06e-09	-2.27774	1.5e-11
	4060494	NFX1	NM_147134.1	5.62e-05	-1.75161	8.56e-07
	1230731	NFXL1	NM_152995.4	5.99e-13	-6.14013	5.33e-16
	3290475	NFYC	NM_014223.2	0.00317752	-1.4679	0.000137647
	4570136	NHP2	NM_001034833.1	0.0373017	-1.33794	0.00398518
	3390722	NICN1	NM_032316.3	0.0156153	-1.36329	0.00119749
	4780239	NID1	NM_002508.2	0.0113955	1.31948	0.000766975
	5310717	NIN	NM_020921.3	0.00604424	-1.6443	0.000316529
	6860278	NINJ2	NM_016533.4	1.59e-05	-1.39156	1.84e-07
	1190288	NIPA1	NM_144599.3	0.00642899	1.36122	0.000344787
	5960678	NISCH	NM_007184.3	0.000978249	-1.82829	2.97e-05
	6980164	NKIRAS2	NM_017595.4	0.000258062	-1.72105	5.59e-06
	3170689	NKTR	NM_005385.3	0.0296891	1.51848	0.00289759
	2760358	NME1-NME2	NM_001018136.1	0.00962989	1.506	0.000610037
	3930382	NMT2	NM_004808.1	0.00181022	-1.52817	6.62e-05
	2060450	NNT	NM_012343.3	0.0117529	-1.40005	0.000801511
	2630161	NOL11	NM_015462.3	0.018777	-1.39549	0.00156081
	2570148	NOS2	NM_000625.3	0.000585057	1.42818	1.58e-05
	6180408	NOSIP	NM_015953.3	0.0100107	-1.3038	0.000641082
	2340692	NOTCH3	NM_000435.1	0.023541	-1.31883	0.00212726
	2710338	NOTO	XM_292889.3	0.0234275	1.3405	0.00211354
	7570358	NPC1	NM_000271.3	0.000558785	-1.98816	1.49e-05
	540075	NPC2	NM_006432.3	1.84e-09	-3.93922	6.03e-12
	670332	NPEPPS	NM_006310.2	0.0149328	-1.43761	0.00112587
	110653	NPL	NM_030769.1	2.66e-09	-3.2127	2e-10
	540243	NPL	NM_030769.1	4.15e-08	-4.02928	9.39e-12
	830553	NPTN	NM_017455.2	0.00302082	-1.4727	0.000129127
	430307	NPTN	NM_012428.2	0.000308946	-1.73157	7.04e-06
	6100468	NPTX1	NM_002522.2	3.18e-07	1.582	2.03e-09
	3710450	NR1H3	NM_005693.1	0.0170192	-1.70277	0.00135082
	3890102	NR4A1	NM_173157.1	0.000939631	1.32288	2.82e-05
	5290592	NRBF2	NM_030759.3	0.00118548	-1.65582	3.78e-05
	4260392	NSDHL	NM_015922.1	0.0173936	-1.32397	0.00139547
	4040279	NSF	NM_006178.1	0.00988982	-1.46978	0.000631203
	6770376	NSMAF	NM_003580.2	2.51e-07	-2.50425	1.57e-09
	6840301	NT5DC2	NM_022908.1	2.89e-16	-2.28287	5.5e-20
	5960477	NTAN1	NM_173474.2	0.000379527	-1.73066	9.07e-06
	6200672	NUB1	NM_016118.3	0.0304857	1.42458	0.00300139
	4220026	NUBP1	NM_002484.2	0.00108335	-1.53334	3.35e-05
	60427	NUCB2	NM_005013.2	0.0365717	-1.36069	0.00388283
	4880445	NUCKS1	NM_022731.3	0.00848436	-1.80508	0.000504416
	110092	NUDT14	NM_177533.2	0.000177304	-1.75371	3.53e-06
	3850167	NUDT3	NM_006703.2	0.0312653	-1.41888	0.00311526
	1470242	NUDT5	NM_014142.2	5.46e-05	-1.81448	8.23e-07
	5220132	NUDT9	NM_198038.1	0.0141741	-1.30912	0.00104811
	5690113	NUFIP2	NM_020772.1	0.0249736	-1.34217	0.00230325
	4230403	NUMB	NM_003744.5	0.000166296	-1.67808	3.28e-06
	110445	NUMB	NM_001005744.1	3.53e-05	-1.95062	4.92e-07
	1450369	NUP133	NM_018230.2	0.00701347	-1.38404	0.000385947
	4850164	NUP214	NM_005085.2	3.46e-05	-1.65853	4.8e-07
	4850521	NUP35	NM_138285.3	0.0175384	1.38904	0.00141524
	2510279	NUP62	NM_153719.2	0.00740827	-1.72516	0.000416827
	1430402	NUP85	NM_024844.3	0.00875739	-1.50353	0.000527138
	5490356	NXF1	NM_001081491.1	0.0308955	1.44297	0.00306529
	5720402	NXPH4	XM_938935.2	0.0146445	1.30551	0.00109699
	4200025	OAF	NM_178507.2	4.54e-07	-1.72338	3.13e-09
	1090753	OAZ2	NM_002537.2	5.11e-10	-2.50358	1.52e-12
	6330368	ODF2	NM_002540.3	0.00232791	1.47969	9.22e-05
	6860382	OGFR	NM_007346.2	0.0025968	-1.53862	0.000106168
	4830021	OLA1	NM_013341.3	0.000434844	1.32377	1.08e-05
	7150019	OLFML2B	NM_015441.1	5.95e-12	-1.9318	8.15e-15
	7510132	OLR1	NM_002543.3	8.59e-05	-2.65906	1.44e-06
	5050537	OPLAH	NM_017570.2	7.97e-06	-1.34787	8.41e-08
	4570577	OPN1LW	NM_020061.3	0.000349994	1.47567	8.2e-06
	2260367	OR10J1	NM_012351.1	0.000132894	1.47944	2.5e-06
	5900292	OR11H4	NM_001004479.1	0.0204087	1.38192	0.00175045
	2140414	OR2T12	NM_001004692.1	0.0196902	1.33169	0.00166298
	2370427	OR4L1	NM_001004717.1	0.00284398	1.38397	0.000119585
	2060390	OR52E5	NM_001005166.1	0.00163111	1.47448	5.73e-05
	6590653	OR52I1	NM_001005169.1	0.0245124	1.35494	0.00224359
	1470255	OR5P3	NM_153445.1	0.00606418	1.35932	0.00031865
	3440142	OR6K6	NM_001005184.1	0.0278229	1.31534	0.00267089
	5700717	ORAI1	NM_032790.2	0.000657221	-1.58556	1.81e-05
	3800110	ORC5	NM_002553.2	0.00586331	-1.43908	0.000304146
	1030593	OS9	NM_006812.2	0.00626451	-1.52103	0.000333711
	4180717	OSBPL2	NM_144498.1	0.00737692	-1.53292	0.000413722
	2190689	OSBPL5	NM_020896.2	0.00666322	-1.36174	0.000360307
	1440575	OSBPL7	NM_145798.2	0.00170267	1.78776	6.12e-05
	3940358	OSBPL8	NM_001003712.1	0.0096194	-1.64445	0.000608761
	150762	OSCAR	NM_130771.3	0.0174237	-1.34345	0.00337432
	1820450	OSCAR	NM_133169.2	0.0331336	-1.58255	0.00140015
	5420452	OSR2	XM_001126824.1	4.12e-05	1.4374	5.98e-07
	3450608	OSTC	NM_021227.2	0.0372676	1.39691	0.00397996
	4060575	OSTM1	NM_014028.3	0.0133242	-1.38208	0.000955777
	1170615	OTC	NM_000531.3	0.00057966	1.36351	1.56e-05
	4780707	OTUB1	NM_017670.1	0.00162233	-1.56769	5.67e-05
	730291	OXR1	NM_181354.3	0.00195945	-1.60662	7.38e-05
	2060605	P2RX4	NM_002560.2	5.75e-05	-2.17542	8.78e-07
	5130291	P2RY6	NM_004154.3	0.0363696	1.33597	0.00385404
	4220731	P4HA1	NM_000917.2	0.00021781	-1.57689	4.57e-06
	2760301	P4HTM	NM_177938.2	0.00957928	-1.39031	1.04e-08
	5220398	P4HTM	NM_177938.2	1.31e-06	-1.43796	0.000603991
	4290133	PACSIN1	NM_020804.2	0.00207301	1.39978	7.94e-05
	7550333	PACSIN2	NM_007229.1	0.00110248	-1.63973	3.44e-05
	1510521	PAFAH1B3	NM_002573.2	0.00773825	-1.47628	0.000442703
	6250685	PAK1	NM_002576.3	3.32e-05	-1.48472	4.49e-07
	2490291	PAN2	NM_014871.2	0.0211478	1.35706	0.00184026
	1990438	PANK2	NM_024960.4	0.000782183	-1.74226	2.25e-05
	6940719	PAPOLA	NM_032632.3	0.000908991	-1.46115	2.71e-05
	130187	PAPSS1	NM_005443.4	4.8e-11	-1.92446	1.06e-09
	1820528	PAPSS1	NM_005443.4	1.77e-07	-2.16928	9.14e-14
	4610288	PARD6B	NM_032521.2	0.00417032	1.40194	0.0001954
	3390289	PARL	NM_018622.5	0.00130854	-1.36976	1.26e-05
	5270347	PARL	NM_001037639.1	0.0355981	-1.37224	4.31e-05
	4390594	PARL	NM_018622.5	0.000491179	-1.43862	0.00373747
	2070059	PARP10	NM_032789.1	0.0111219	1.61615	0.000741523
	2340072	PARP12	NM_022750.2	0.00309417	1.69856	0.000132944
	1470598	PARP3	NM_005485.3	0.0259885	1.43051	0.00244142
	4390360	PARP6	NM_020213.1	0.000615723	-1.66815	1.68e-05
	2140221	PARVB	NM_001003828.1	4.88e-06	1.67156	4.7e-08
	1820386	PARVB	NM_013327.3	0.02324	-1.35892	0.00208935
	6200685	PARVG	NM_022141.4	1.39e-05	-1.93886	1.58e-07
	2470634	PBX3	NM_006195.4	8.83e-06	-1.80844	9.53e-08
	2760544	PBX4	NM_025245.1	1.3e-06	1.87068	1.03e-08
	10682	PC	NM_001040716.1	0.0317838	1.35746	0.00318628
	4860184	PCBD1	NM_000281.2	0.0123551	-1.308	0.000861675
	1500164	PCBP1	NM_006196.2	2.2e-05	-1.59227	2.73e-07
	3310427	PCBP2	NM_005016.5	0.0219909	-1.31524	0.0019383
	1580753	PCDH10	NM_020815.1	0.0323253	1.34626	0.00325847
	4390768	PCDHA1	NM_031411.1	0.0274364	1.34689	0.00262276
	380577	PCDHA12	NM_031864.1	0.0232287	1.33265	0.00208698
	1170397	PCDHGA8	NM_032088.1	0.00113072	1.37622	3.56e-05
	430639	PCF11	NM_015885.2	0.00203413	-1.47023	7.74e-05
	6520014	PCGF6	NM_001011663.1	0.000198972	1.50347	4.09e-06
	1780446	PCK2	NM_004563.2	0.0275401	-1.49196	0.00263506
	1440259	PCM1	NM_006197.3	0.00582004	1.31204	0.000301162
	730673	PCMTD2	NM_018257.1	0.015539	-1.42596	0.00118644
	6900079	PCNA	NM_182649.1	7.71e-05	-1.88308	1.26e-06
	2900731	PCSK7	NM_004716.2	0.0141572	1.43772	0.0010461
	6860452	PDCD2	NM_002598.2	0.0414633	-1.49571	0.00463874
	2570433	PDCD4	NM_145341.2	0.0156743	1.52453	0.00120412
	5860605	PDCD6IP	NM_013374.3	0.00345045	-1.31965	0.000153269
	1500491	PDE6D	NM_002601.2	0.0456314	-1.30876	0.00533208
	4850327	PDGFC	NM_016205.1	5.57e-06	-1.55558	5.52e-08
	780603	PDIA3P	NR_002305.1	0.00101239	-1.95004	3.08e-05
	3310504	PDK4	NM_002612.3	5.9e-08	-1.52754	2.98e-10
	4560164	PDLIM7	NM_213636.1	0.0145881	-1.57157	0.00109184
	5270768	PDPK1	NM_031268.4	7.67e-05	-1.83511	1.25e-06
	4590725	PDXDC1	NM_015027.2	0.000111287	-1.77698	2e-06
	5890131	PDXK	NM_003681.4	0.000110086	-2.13689	1.97e-06
	3180273	PDXP	NM_020315.4	0.0377676	-1.38427	0.00405175
	7380129	PDZRN4	NM_013377.2	0.0035165	1.30137	0.000157543
	3610228	PEA15	NM_003768.2	7.98e-11	-2.94718	1.6e-13
	430747	PECAM1	NM_000442.3	1.42e-08	-2.48954	6.1e-11
	6180670	PEF1	NM_012392.2	6.21e-05	-1.7517	9.63e-07
	3310041	PELP1	NM_014389.1	0.0127361	1.41305	0.000900561
	5670400	PEPD	NM_000285.2	0.00047535	-1.86057	1.2e-05
	940021	PEX11B	NM_003846.1	1.12e-05	1.49667	1.24e-07
	6180170	PFDN1	NM_002622.4	0.00848912	-1.5722	0.000505598
	4220630	PFDN5	NM_145897.2	0.00400265	-1.30417	0.00018534
	2630753	PFKFB2	NM_006212.2	0.00159012	1.315	5.53e-05
	4120053	PFKFB3	NM_004566.2	6.4e-05	2.54985	9.99e-07
	1470601	PFKFB3	NM_004566.2	0.00444497	1.71017	0.00021223
	7400653	PFKFB4	NM_004567.2	0.0313018	-1.30854	0.00312084
	2850402	PFN1	NM_005022.2	0.000192757	-1.66288	3.92e-06
	3710612	PGAP2	NM_014489.1	0.00777395	1.36163	0.000445721
	2230465	PGBD2	NM_170725.2	3.07e-05	1.34064	4.07e-07
	2640377	PGCP	NM_016134.2	1.39e-09	-2.21851	4.4e-12
	2900594	PGD	NM_002631.2	0.000161033	-2.35069	3.16e-06
	360735	PGK1	NM_000291.2	0.000112726	-1.88869	2.04e-06
	2070291	PGM1	NM_002633.2	0.00154905	1.37748	5.3e-05
	1690326	PGRMC2	NM_006320.1	0.000889564	-1.51547	2.63e-05
	610358	PGS1	NM_024419.3	0.00884022	1.34911	0.000536592
	1940064	PHACTR4	NM_001048183.1	0.0136759	-1.56351	0.000992242
	3800040	PHAX	NM_032177.2	0.0361468	-1.30439	0.0038243
	4280204	PHB	NM_002634.2	0.0372977	-1.42475	0.00398397
	6100521	PHF11	NM_001040443.1	0.00222437	1.57288	8.72e-05
	1510196	PHF11	NM_001040443.1	0.0142545	1.49416	0.00105674
	2630189	PHF16	NM_001077445.1	0.0499428	1.33278	0.00604466
	2760494	PHF2	NM_005392.3	0.00198421	-1.57252	7.51e-05
	6580164	PHF21A	NM_016621.2	0.0249199	-1.483	0.00229514
	6980092	PHF23	NM_024297.2	0.000297343	-1.45327	6.7e-06
	4280608	PHF3	NM_015153.1	0.00349127	-1.44298	0.000155747
	1740682	PHKB	NM_001031835.1	0.00682856	-1.53115	0.000373011
	4060546	PHYH	NM_006214.3	0.0151656	1.34236	0.00114887
	5860187	PHYH	NM_001037537.1	0.00425412	-1.39018	0.000200441
	4180376	PI4K2A	NM_018425.2	0.00194596	-1.35247	7.3e-05
	1820019	PIAS1	NM_016166.1	0.000126396	-1.64718	2.35e-06
	5820463	PICALM	NM_007166.2	0.0112617	-1.56611	0.000753703
	1410114	PID1	NM_017933.3	0.000293213	-2.25802	6.56e-06
	5810630	PIGP	NM_153682.2	3.12e-05	-1.92055	4.16e-07
	2030520	PIGS	NM_033198.2	2.12e-05	-1.58684	2.6e-07
	4610180	PIK3C2B	NM_002646.2	0.0189121	1.3616	0.00157604
	5390730	PIK3IP1	NM_052880.3	0.0124746	1.51671	0.000873727
	650040	PILRA	NM_178272.1	6.56e-06	-2.27577	2.13e-05
	2030088	PILRA	NM_178273.1	0.000748655	-2.54556	6.66e-08
	5420672	PILRA	NM_013439.2	0.000226447	-2.59907	4.79e-06
	1570039	PILRB	NM_013440.3	0.0358257	1.45317	0.00376833
	6200168	PIM2	NM_006875.2	1.12e-05	2.50335	1.23e-07
	2490259	PINK1	NM_032409.2	0.00052973	-1.54749	1.39e-05
	2340301	PION	NM_017439.3	0.00358885	-1.47291	0.000161272
	1470373	PIP4K2B	NM_138687.1	0.0220149	1.67174	0.00194113
	2570008	PIP5K1C	NM_012398.1	2.36e-07	-1.99206	1.47e-09
	4830546	PIP5KL1	NM_173492.1	0.000726231	1.56027	2.04e-05
	2120037	PIR	NM_001018109.1	0.0103439	-1.31614	0.000673882
	1510072	PITRM1	NM_014889.2	0.0389893	1.3006	0.0042373
	520431	PJA2	NM_014819.3	0.0444342	-1.50981	0.00512728
	160170	PKM2	NM_182471.1	2.31e-10	-2.24306	5.82e-13
	2030093	PKM2	NM_182470.1	2.39e-08	-2.99848	1.1e-10
	2360474	PKN1	NM_213560.1	0.00269852	-1.5315	0.000111755
	6480037	PLA2G15	NM_012320.3	0.000637008	-1.32052	1.74e-05
	1990672	PLA2G4C	NM_003706.1	0.0103402	-1.55361	0.000673333
	3390438	PLA2G7	NM_005084.2	2.17e-08	-4.72012	9.89e-11
	5090411	PLAA	NM_001031689.1	0.0271137	-1.31081	0.00257813
	4830113	PLAC8	NM_016619.1	0.00867624	1.70301	0.000520349
	360475	PLAUR	NM_001005376.1	0.000406064	-2.0366	9.9e-06
	2140288	PLBD1	NM_024829.4	5.95e-06	-2.68112	5.92e-08
	6380093	PLD3	NM_001031696.1	1.39e-11	-4.81494	2.31e-14
	4010397	PLEKHG3	NM_015549.1	1.63e-06	-1.60903	1.36e-08
	2640014	PLEKHG4	NM_015432.2	0.0179645	1.36347	0.0014674
	7550437	PLEKHM1	XM_001128220.1	0.0204087	-1.42466	0.00175009
	3450280	PLEKHO1	NM_016274.4	0.0271021	-1.42608	0.00257645
	3990546	PLEKHO2	NM_025201.3	1.81e-12	-3.60046	1.92e-15
	1400446	PLIN2	NM_001122.2	1.08e-06	-2.13044	1.36e-08
	460204	PLIN2	NM_001122.2	1.63e-06	-2.55675	8.31e-09
	620008	PLIN3	NM_005817.3	0.00230836	-1.57679	9.11e-05
	60437	PLOD1	NM_000302.2	5.2e-05	-1.79612	7.78e-07
	160630	PLOD3	NM_001084.4	0.00676796	-1.39872	0.000368411
	2190603	PLS3	NM_005032.3	0.00182568	1.37906	6.72e-05
	10673	PLXNB2	NM_012401.2	6.8e-05	-1.97897	1.08e-06
	5260433	PMCHL1	XR_017995.1	0.046696	1.33072	0.00550097
	4890408	PMM1	NM_002676.1	0.0355025	-1.37813	0.00371705
	7560138	PMP22	NM_153321.1	0.000512063	-1.9706	1.32e-05
	1690446	PNPLA6	NM_006702.3	0.0240106	-1.3212	0.00218139
	3180600	PNPO	NM_018129.2	0.0306865	-1.31662	0.0030322
	6550288	POGLUT1	NM_020231.3	0.00625364	1.47243	0.000333
	290731	POLD1	NM_002691.1	0.00529437	-1.36344	0.000264433
	1050240	POLD4	NM_021173.2	3.41e-05	-1.53845	4.7e-07
	1090687	POLR1D	NM_152705.1	0.0055304	-1.40573	0.000280437
	2750632	POLR2J3	NM_001097615.1	0.0209688	-1.4352	0.00181581
	7000703	POLR3K	NM_016310.2	0.0048359	-1.42055	0.000236005
	3360273	POM121L8P	NM_001029950.1	0.0050697	1.48578	0.000249991
	4780632	POMT1	NM_007171.2	0.00316735	1.36248	0.000137072
	2480554	POP7	NM_005837.2	0.00505085	-1.34596	0.000248741
	4850138	POTEF	NM_001099771.1	0.0136974	-1.41646	0.00099473
	770356	PPA2	NM_006903.4	0.0427292	1.59303	0.00485363
	4250626	PPAP2C	NM_177526.1	0.000951002	1.43749	2.86e-05
	7510682	PPARD	NM_177435.1	0.0123795	1.31701	0.00351069
	2630168	PPARD	NM_006238.2	0.034097	-1.30447	0.000863636
	2230563	PPBP	NM_002704.2	7.42e-06	-3.79098	7.74e-08
	2570725	PPCS	NM_001077447.1	0.033224	-1.45288	0.00338775
	130608	PPFIA1	NM_003626.2	0.000763822	-1.82615	2.18e-05
	3390364	PPFIBP1	NM_003622.2	0.00116511	1.3558	3.69e-05
	3450681	PPM1B	NM_177968.2	0.000159277	-1.5503	3.1e-06
	5690554	PPM1D	NM_003620.2	0.00866161	-1.41186	0.000518439
	6280059	PPM1E	NM_014906.3	0.00484881	1.33061	0.000237456
	240348	PPM1F	NM_014634.2	0.0328767	-1.34961	0.00333563
	7150253	PPM1M	NM_144641.1	4.12e-07	-2.28816	2.77e-09
	4210414	PPP1CA	NM_002708.3	0.00484881	-1.484	0.000237442
	5720017	PPP1CB	NM_206876.1	0.00269564	-1.32592	0.00125923
	6200369	PPP1CB	NM_206876.1	0.0161815	-1.7529	0.000111579
	4010400	PPP1R12A	NM_002480.1	0.0197716	-1.44068	0.00167293
	5490333	PPP1R16B	NM_015568.2	0.000406064	1.61486	9.9e-06
	3440368	PPP1R7	NM_002712.1	0.00991534	-1.3346	0.000633368
	6840280	PPP2CB	NM_004156.2	0.00727551	-1.69197	0.000406021
	3710594	PPP2R2A	NM_002717.2	0.0254918	-1.32445	0.00237048
	5270138	PPP2R3C	NM_017917.2	0.00155878	-1.61918	5.35e-05
	6040114	PPP2R4	NM_021131.3	0.000533972	-1.66945	1.4e-05
	5090035	PPP2R5D	NM_180976.1	0.0148214	-1.36944	0.00111401
	4290475	PPP3CA	NM_000944.2	0.00865147	-1.37194	0.000517465
	5560020	PPP4R1	NM_005134.2	0.03222	-1.36243	0.00324513
[truncated: 1,411 more rows]

## Sheet: O CLO97 6HRS
Old CLO97 6hrs vs untreated	ProbeID	SYMBOL	RefSeq_ID	adj.P.Val (FDR)	FC	P.Value
	6060377	ABCG1	NM_016818.2	0.02759	-1.69013	0.000300254
	940148	ABTB2	NM_145804.1	0.000280224	1.6213	1.13e-06
	6480059	ACTA2	NM_001613.1	0.00691846	1.61142	5.21e-05
	7210192	ADA	NM_000022.2	0.0115163	2.19279	9.58e-05
	6900209	ADAM19	NM_033274.2	0.000130444	2.14877	4.66e-07
	5490433	ADAR	NM_015840.2	3.95e-08	2.39842	5.27e-11
	2900450	ADAR	NM_001111.3	4.82e-11	2.28169	3.06e-14
	7560440	ADORA2A	NM_000675.3	0.000522322	2.21427	2.31e-06
	3290113	ADRBK1	NM_001619.3	0.0232065	-1.43468	0.000239891
	5560102	AGPAT2	NM_001012727.1	0.0164061	-1.39426	0.000151796
	2060477	AGPAT9	NM_032717.3	1.91e-05	-2.07498	5.26e-08
	160148	AK4	NM_013410.2	0.00134783	1.64938	7.08e-06
	4290192	AK4	NM_203464.1	0.0179241	1.55641	0.000168877
	1400209	ALKBH5	NM_017758.3	0.00954011	-1.33359	7.59e-05
	1580465	AMICA1	NM_153206.1	0.0198761	-1.76637	0.000194558
	1820068	AMY1C	NM_001008219.1	0.0464455	-1.45667	0.000601257
	450300	ANKFY1	NM_016376.3	0.000177711	1.8317	6.58e-07
	1820722	APBB1IP	NM_019043.3	0.0231427	-1.56232	0.000238135
	7320402	APBB3	NM_133173.2	0.034034	-1.4683	0.000396208
	7330671	APOBEC3A	NM_145699.2	0.000517654	3.4992	2.28e-06
	1570358	APOL2	NM_145637.1	0.0431193	1.41088	0.000542005
	6130725	ARHGEF18	NM_015318.2	0.00561697	-1.5375	3.96e-05
	6250435	ARHGEF3	NM_019555.1	0.00409649	1.61832	2.67e-05
	160554	ARID5A	NM_212481.1	0.0287328	1.30094	0.000315732
	1710753	ARL5B	NM_178815.3	0.00954073	1.46741	7.62e-05
	7000609	ARRDC2	NM_015683.1	0.00299257	-1.81646	1.84e-05
	3890528	ATG9A	NM_001077198.1	0.0131451	-1.4141	0.000236068
	3190326	ATG9A	NM_001077198.1	0.0231002	-1.44473	0.000113831
	1770546	ATIC	NM_004044.4	0.00336488	1.56131	2.11e-05
	1580301	ATP10A	NM_024490.3	0.000126524	1.52168	4.47e-07
	3450743	ATP5H	NM_001003785.1	0.00071888	-1.3243	8.99e-05
	4290300	ATP5H	NM_006356.2	0.0110327	-1.40208	3.32e-06
	7050131	ATP6V1A	NM_001690.2	0.00808207	-1.56854	6.21e-05
	2060047	B4GALT5	NM_004776.2	0.00937764	2.07267	7.35e-05
	6220195	BATF	NM_006399.2	2.2e-06	2.14802	4.62e-09
	5900253	BATF3	NM_018664.1	0.00269183	1.50935	1.62e-05
	5220347	BCKDK	NM_005881.1	0.0485266	-1.37912	0.000637008
	7380477	BCL2A1	NM_004049.2	0.0154439	1.60886	0.000140932
	670673	BCL2L1	NM_138578.1	0.000212027	1.7273	8.13e-07
	7200452	BCL2L13	NM_015367.2	0.00589706	1.4792	4.23e-05
	1660435	BOP1	NM_015201.3	0.0227209	1.59064	0.000229946
	4890093	BRP44L	NM_016098.1	0.0151779	-1.4226	0.000137861
	20673	BSG	NM_198590.1	0.0195577	-1.40989	0.000190065
	4900674	BST2	NM_004335.2	6.68e-11	3.08419	4.38e-14
	2190538	C10orf2	NM_021830.3	0.0122495	1.42798	0.000104214
	160242	C13orf15	NM_014059.2	0.0005625	-1.93247	2.51e-06
	130020	C14orf159	NM_024952.5	0.00456942	1.63867	3.07e-05
	5220204	C19orf66	NM_018381.2	7.42e-09	2.74443	8.64e-12
	580066	C1GALT1	NM_020156.1	0.0263389	1.46573	0.000282177
	1990717	C1orf63	NM_020317.3	0.0449483	-1.561	0.000574865
	4560554	C20orf24	NM_018840.2	0.0330342	-1.30782	0.000375139
	4180673	C20orf43	NM_016407.2	0.00259319	-1.30812	1.54e-05
	5810632	C22orf28	NM_014306.3	0.000285663	1.94369	1.17e-06
	4590167	C4orf32	NM_152400.1	0.000913902	1.38377	4.39e-06
	6450092	C5AR1	NM_001736.3	2.54e-07	-3.20268	4.25e-10
	6280725	C7orf40	NR_003697.1	0.000122743	1.5415	4.29e-07
	6520661	C9orf46	NM_018465.2	0.000714749	1.65978	3.28e-06
	2760370	CALR	NM_004343.2	0.00644975	-1.4199	4.78e-05
	1230348	CARHSP1	NM_001042476.1	0.0434209	-1.40304	0.000547921
	2000504	CCDC28A	NM_015439.2	0.000860183	-1.51622	4.09e-06
	160068	CCDC69	NM_015621.2	0.0336062	-1.37062	0.000387071
	650300	CCDC86	NM_024098.1	0.00478497	1.53153	3.25e-05
	1030204	CCL1	NM_002981.1	0.0109484	2.46553	8.9e-05
	1190390	CCL14	NM_032962.2	2.93e-07	2.11041	4.96e-10
	1030333	CCL2	NM_002982.3	8.34e-05	4.28161	2.83e-07
	4220246	CCL20	NM_004591.1	0.0133506	3.92043	0.000115893
	6590682	CCL3	NM_002983.1	5.49e-08	10.0677	7.75e-11
	610524	CCL3L1	NM_021006.4	2.61e-09	12.1277	2.59e-12
	4250053	CCL3L1	NM_021006.4	1.11e-08	9.9793	1.39e-11
	6660288	CCL3L1	NM_021006.4	3.51e-06	9.30808	7.97e-09
	2810010	CCL3L3	NM_001001437.3	8.45e-09	8.13237	1.02e-11
	870754	CCL4	NM_002984.1	0.00113149	1.35706	5.65e-06
	3520102	CCL4L1	NM_001001435.2	4.91e-08	8.93732	6.76e-11
	2970575	CCL4L2	NM_207007.2	1.07e-11	8.18493	5e-15
	4610364	CCL7	NM_006273.2	0.020041	3.29953	0.000197308
	6620121	CCL8	NM_005623.2	5.3e-05	6.51942	1.63e-07
	3460520	CCND2	NM_001759.2	0.0021676	1.93254	1.24e-05
	1570348	CCND2	NM_001759.2	0.00159399	1.9211	8.77e-06
	7000369	CD14	NM_000591.2	6.39e-07	-3.32886	1.11e-08
	6370369	CD14	NM_001040021.1	4.72e-06	-3.55829	1.18e-09
	2760500	CD38	NM_001775.2	0.000285923	2.00432	1.17e-06
	6420520	CD40	NM_001250.4	0.00018109	1.89496	6.79e-07
	3370138	CD40	NM_152854.2	0.000189865	1.5041	7.16e-07
	2030767	CD48	NM_001778.2	0.00561697	1.3861	3.96e-05
	5050347	CD5	NM_014207.2	0.00144451	-1.84738	7.8e-06
	2710575	CD69	NM_001781.1	7.67e-05	2.19832	2.5e-07
	6900634	CD69	NM_001781.1	0.00390446	1.84914	2.54e-05
	4260725	CD79B	NM_021602.1	0.0104246	-1.73446	0.000437081
	770167	CD79B	NM_001039933.1	0.0367981	-2.22937	8.43e-05
	6620026	CD83	NM_004233.3	0.0405372	2.09823	0.000501233
	5050162	CD83	NM_001040280.1	0.0181295	1.87891	0.000171196
	5260541	CDK2AP1	NM_004642.2	0.0233648	-1.44723	0.000242894
	1030348	CDKN1B	NM_004064.2	0.0147002	-1.5581	0.00013041
	1430280	CEBPA	NM_004364.2	0.0205195	-1.67633	0.000203323
	3060692	CERK	NM_182661.1	0.00309431	-1.74387	1.91e-05
	3370349	CFB	NM_001710.4	0.000202896	2.02237	7.73e-07
	4640703	CHMP5	NM_016410.4	5.19e-07	2.01004	9.23e-10
	6760192	CHP	NM_007236.3	0.0321578	-1.83622	0.000361537
	1260228	CLEC5A	NM_013252.2	0.00561697	-2.17929	3.96e-05
	2360348	CMPK2	NM_207315.2	0.00257414	1.66787	1.53e-05
	3390017	CNDP2	NM_018235.1	0.00372135	1.59084	2.4e-05
	5550037	CNN2	NM_201277.1	0.0059318	-1.64904	4.27e-05
	1230523	COMMD3	NM_012071.2	0.00414196	-1.40806	2.73e-05
	5390113	CORO1A	NM_007074.2	0.0322405	-1.59051	0.00036315
	1070014	CSF1R	NM_005211.2	6.46e-06	-4.0141	1.6e-08
	2750196	CSF2	NM_000758.2	0.000668615	2.7224	3.02e-06
	6270553	CXCL10	NM_001565.2	5.91e-05	8.23587	1.86e-07
	4540709	CXCL11	NM_005409.3	0.0487911	2.49627	0.000642545
	3890400	CXCR5	NM_032966.1	0.000412816	3.11107	1.77e-06
	5290647	CXCR5	NM_032966.1	0.00113309	2.05109	5.69e-06
	1050279	CXXC5	NM_016463.7	0.000105531	-1.70605	0.000196389
	1010048	CXXC5	NM_016463.5	0.0199906	-1.89175	3.64e-07
	4210192	DCTPP1	NM_024096.1	0.0301937	1.56641	0.000335155
	2750719	DDX21	NM_004728.2	0.0112912	1.84067	9.31e-05
	4760703	DDX58	NM_014314.3	8.48e-11	2.52247	5.92e-14
	7610053	DDX60	NM_017631.4	1e-05	2.23527	2.56e-08
	6510735	DDX60L	NM_001012967.1	1.99e-07	2.51171	3.21e-10
	3890521	DEDD2	NM_133328.2	4.19e-05	-1.54194	1.23e-07
	3930731	DHRS7	NM_016029.1	0.00464251	-1.48576	3.15e-05
	3930681	DHX58	NM_024119.2	6.74e-12	3.61587	2.71e-15
	2370128	DIRC2	NM_032839.1	0.00132899	-1.74001	6.95e-06
	6980327	DKC1	NM_001363.2	0.0323376	1.41252	0.000365614
	1980632	DNAJA1	NM_001539.2	0.0121982	1.46424	0.000103048
	3830653	DNAJB2	NM_006736.5	0.00099449	-1.49091	4.86e-06
	3990598	DRAP1	NM_006442.2	9.68e-06	1.75082	2.46e-08
	3190634	DSTN	NM_006870.3	0.0299641	-1.51355	0.000331165
	5390161	DUSP5	NM_004419.3	0.000193115	2.25565	7.32e-07
	4230520	DYNLL1	NM_003746.1	0.000179404	-1.44842	4.66e-08
	6220086	DYNLL1	NM_001037494.1	1.72e-05	-1.51724	6.69e-07
	6350634	DYNLT1	NM_006519.1	0.00090942	1.73063	4.35e-06
	2810767	EBI3	NM_005755.2	0.000493306	2.58555	2.14e-06
	6400647	EHD4	NM_139265.2	3.92e-06	2.06009	9.13e-09
	2120079	EIF2AK2	NM_002759.1	5.22e-09	4.60423	5.86e-12
	4610753	ENG	NM_000118.1	0.00229336	-2.21128	1.33e-05
	5700725	EPSTI1	NM_033255.2	1.73e-07	4.8955	2.67e-10
	6550243	ESYT1	NM_015292.1	0.00318875	-1.60237	1.98e-05
	7050152	EVI2B	NM_006495.3	0.000517654	-1.62727	2.27e-06
	6220142	EXOSC9	NM_001034194.1	0.0338141	1.55629	0.00039233
	4220431	EXT1	NM_000127.2	0.0147881	1.49349	0.000132093
	10079	F3	NM_001993.2	1.45e-06	4.22701	2.91e-09
	3120138	F3	NM_001993.2	5.49e-08	3.37215	7.78e-11
	1690630	FAM43A	NM_153690.4	0.0266291	-1.37578	0.000286413
	6480092	FAM65A	NM_024519.2	0.0122184	-1.58283	0.000103478
	3420026	FAS	NM_152877.1	0.000786743	1.77254	3.68e-06
	3800398	FBXO6	NM_018438.4	0.000388968	2.19257	1.66e-06
	3180156	FCRL4	NM_031282.1	3.79e-05	1.39367	1.11e-07
	7210717	FGD2	NM_173558.2	0.0156083	1.71688	0.000143569
	4480220	FGFRL1	NM_021923.3	0.00188488	-1.5389	1.05e-05
	4480575	FOXO4	NM_005938.2	0.00985025	-1.45726	7.9e-05
	2470519	FRG1	NM_004477.2	0.0149493	-1.47103	0.000134836
	6450139	FTH1P3	NR_002201.1	0.0388411	-1.60227	0.00047286
	2940059	FTSJD2	NM_015050.2	1.01e-07	2.06718	1.45e-10
	2060121	FUCA1	NM_000147.3	0.0221417	-5.27784	0.000222325
	1470332	FXYD5	NM_144779.1	0.0307274	-1.38799	0.000471561
	7380546	FXYD5	NM_014164.4	0.0388019	-1.46023	0.000343675
	6420465	GABARAPL1	NM_031412.2	0.00565248	-1.75718	4.02e-05
	3120520	GABARAPL2	NM_007285.6	8.17e-05	-1.56001	2.75e-07
	4920110	GADD45B	NM_015675.2	3.33e-06	1.89378	7.34e-09
	4490161	GAPDH	NM_002046.3	0.000932513	-1.46905	0.000490585
	2640091	GAPDH	NM_002046.3	0.00141261	-1.58583	7.48e-06
	2640048	GAPDH	NM_002046.3	0.0401147	-1.60912	4.5e-06
	6480079	GAPT	NM_152687.2	0.0231002	-1.87195	0.000236609
	5700278	GARS	NM_002047.2	0.0115163	1.46904	9.58e-05
	2190148	GBP1	NM_002053.1	0.0172412	2.94133	0.000160983
	6840035	GBP1	NM_002053.1	0.0182265	2.79112	0.000172498
	1940162	GBP2	NM_004120.3	0.00633146	1.76007	4.61e-05
	1980524	GBP4	NM_052941.3	3.75e-05	3.09939	1.08e-07
	240053	GCH1	NM_001024071.1	0.0121155	1.94244	0.000102093
	4560064	GLB1	NM_000404.1	0.00797019	-1.5237	0.000468641
	1340634	GLB1	NM_001079811.1	0.0386965	-1.60923	6.11e-05
	2030376	GLG1	NM_012201.4	0.00113087	-1.46962	5.63e-06
	3370452	GMFG	NM_004877.1	0.0301937	-1.42217	0.00033562
	670082	GNA12	NM_007353.2	0.0156083	-1.54536	0.000143754
	1300730	GNAI2	NM_002070.2	0.000124395	-1.4744	4.37e-07
	1820544	GPATCH4	NM_182679.1	0.0221638	1.37851	0.00022337
	3520598	GPR162	NM_019858.1	0.0487911	-1.66226	0.000642132
	6420386	GPSM3	NM_022107.1	0.0266048	-1.34336	0.000285588
	6270615	GSDMB	NM_001042471.1	0.0329811	1.48919	0.000373586
	610148	GSDMD	NM_024736.5	1.05e-05	1.90517	2.72e-08
	1090437	GTPBP4	NM_012341.2	5.62e-06	1.53418	1.38e-08
	3460477	H3F3A	NM_002107.3	0.00655416	-1.41307	0.000622728
	2850026	H3F3A	NM_002107.3	0.0477468	-1.47762	4.88e-05
	4900086	HAPLN3	NM_178232.2	0.0333787	1.77607	0.000380917
	3170519	HARS2	NM_012208.2	0.00987608	-1.32628	7.97e-05
	3140056	HDAC1	NM_004964.2	0.0141051	-1.33121	0.000124234
	3290347	HEG1	NM_020733.1	0.0195662	1.4249	0.000190562
	5720482	HERC5	NM_016323.2	1e-12	7.82595	2.13e-16
	6860482	HERC6	NM_017912.3	1.24e-15	6.68528	1.05e-19
	5260070	HES4	NM_021170.2	0.00916913	1.8238	7.16e-05
	7510315	HIGD2A	NM_138820.2	0.0118081	-1.32268	9.88e-05
	4900731	HLA-DMB	NM_002118.3	0.000219409	-2.76386	8.73e-07
	1030747	HLA-E	NM_005516.4	0.00948897	1.55882	7.51e-05
	6660601	HMOX1	NM_002133.1	0.00142456	-2.252	7.66e-06
	6040647	HSH2D	NM_032855.2	1.82e-12	3.21284	5.01e-16
	7050332	HSP90AA1	NM_005348.2	0.0205468	1.32726	0.000204028
	4830100	HSP90AB1	NM_007355.2	0.0231132	1.69026	0.000237343
	2070037	ICOS	NM_012092.2	0.0401961	1.57693	0.000493324
	2600138	IDS	NM_006123.2	0.0330534	-1.48919	0.000376506
	3870594	IFI16	NM_005531.1	0.000153058	2.72473	5.57e-07
	2000300	IFI30	NM_006332.3	0.00528195	-2.24311	3.65e-05
	2510220	IFI35	NM_005533.2	1.78e-13	5.07011	3.38e-17
	2570300	IFI44	NM_006417.3	1.22e-12	7.924	2.85e-16
	3870338	IFI44L	NM_006820.1	3.16e-11	7.26219	1.67e-14
	5090215	IFI6	NM_022873.2	4.94e-06	4.75223	1.18e-08
	1010246	IFI6	NM_022872.2	0.00193348	3.62068	1.08e-05
	4570441	IFIH1	NM_022168.2	1.06e-09	3.97683	9.91e-13
	2000148	IFIT1	NM_001548.3	1.53e-10	11.5462	1.2e-13
	2600747	IFIT2	NM_001547.4	5.49e-10	8.69296	4.53e-13
	1500280	IFIT3	NM_001031683.1	4.19e-11	10.8015	2.49e-14
	520408	IFIT3	NM_001549.2	0.000786743	4.10268	3.68e-06
	4890327	IFIT5	NM_012420.1	0.00234487	1.66721	1.37e-05
	5360156	IFITM1	NM_003641.3	2.71e-09	3.76476	2.75e-12
	1230767	IFITM2	NM_006435.2	0.000240251	2.78203	9.61e-07
	6650242	IFITM3	NM_021034.2	0.00646763	4.61754	4.81e-05
	940356	IL15RA	NM_002189.2	0.00115113	1.56331	5.8e-06
	6520180	IL18RAP	NM_003853.2	0.0248099	1.91274	0.000260018
	1980672	IL1A	NM_000575.3	0.00205075	5.21142	1.15e-05
	5890689	IL1F9	NM_019618.2	0.00328312	4.09415	2.04e-05
	3060735	IL1RN	NM_173843.1	4.79e-06	4.45883	1.14e-08
	2470601	IL1RN	NM_173842.1	0.00068936	3.76612	3.14e-06
	130021	IL2RA	NM_000417.1	0.0260575	1.51006	0.000278059
	4040576	IL6	NM_000600.1	2.17e-07	17.4407	3.54e-10
	4830500	IPO4	NM_024658.3	0.0468063	1.4175	0.000607488
	6980370	IRF4	NM_002460.1	0.042832	1.63338	0.000535955
	6400176	IRF7	NM_004029.2	1e-09	3.76443	9.11e-13
	1470382	IRF7	NM_004029.2	1.68e-08	3.4444	2.13e-11
	2000022	IRF9	NM_006084.4	3.01e-06	1.74102	6.5e-09
	1770072	IRG1	XM_001133269.2	0.000218936	3.05139	8.62e-07
	2100196	ISG15	NM_005101.1	4.19e-12	11.4152	1.6e-15
	6330132	ISG20	NM_002201.4	4.01e-11	4.15494	2.29e-14
	610452	ITGB1	NM_002211.2	0.0435455	-1.41246	0.000550416
	60719	KCNJ2	NM_000891.2	3.26e-05	2.21328	9.25e-08
	2060482	KIAA0907	NM_014949.2	0.0256515	-1.35596	0.000271554
	1580338	KIAA1267	NM_015443.2	0.0366364	-1.34089	0.000433608
	4880392	KIAA1539	NM_025182.2	0.000366952	-1.74928	1.54e-06
	3390292	KLF9	NM_001206.2	0.00122436	-1.51103	6.22e-06
	6620201	KLHL24	NM_017644.3	0.0122495	-1.4821	0.00010426
	6840577	KPNB1	NM_002265.4	0.00672918	1.32089	5.06e-05
	2680189	LAG3	NM_002286.4	3.63e-08	4.36235	4.77e-11
	7320546	LAMP3	NM_014398.2	1.06e-10	4.91177	7.63e-14
	520059	LAMP3	NM_014398.2	0.00101121	1.84787	4.97e-06
	3290292	LAP3	NM_015907.2	0.00356454	2.22292	2.28e-05
	5360376	LAPTM5	NM_006762.1	0.00142456	-1.58477	7.65e-06
	940020	LARS	NM_020117.9	0.0492435	1.40515	0.000650589
	620300	LASP1	NM_006148.1	0.000216977	-1.6311	8.45e-07
	460259	LAT	NM_001014987.1	0.0256919	-1.67781	0.000272525
	2810246	LBH	NM_030915.1	0.00035244	-1.59881	1.46e-06
	840431	LGALS9	NM_009587.2	0.000515093	2.03226	2.25e-06
	5090632	LGALS9	NM_009587.2	0.00641167	1.56485	4.73e-05
	990358	LIMS1	XM_938773.1	0.00416099	-1.53835	2.75e-05
	3420593	LMNB1	NM_005573.2	0.00276307	1.46396	1.67e-05
	520427	LOC100128266	XR_037888.1	0.0175201	1.46162	0.000163958
	50075	LOC100128274	XM_001725558.1	4.82e-05	1.83873	1.44e-07
	7000328	LOC100129550	NR_024618.1	0.0463321	-1.31732	0.000598391
	3940364	LOC347376	XM_937928.1	0.00627387	-1.70512	4.56e-05
	650605	LOC388789	XM_939954.2	0.0322539	-1.34494	0.000363983
	840296	LOC440926	NR_002315.1	0.0160758	-1.44398	0.000186371
	2360136	LOC440926	NR_002315.1	0.0193086	-1.63488	0.0001484
	4180402	LOC644914	XM_930111.2	0.0274116	-1.68931	0.000297151
	3710079	LOC728877	XR_041759.1	0.0244062	1.69972	0.00025527
	510224	LPIN2	NM_014646.2	0.00960343	1.49742	7.69e-05
	7150324	LRMP	NM_006152.2	0.00213222	-1.56328	1.21e-05
	5550035	LRRC50	NM_178452.3	1.83e-06	2.38088	3.75e-09
	730632	LSP1	NM_001013255.1	0.0150381	-1.48678	0.000135954
	1030743	LTA	NM_000595.2	3.42e-21	4.98355	7.25e-26
	1430524	LTA4H	NM_000895.1	0.0250518	-1.62521	0.000263084
	4890270	LY6E	NM_002346.1	5.17e-09	4.74488	5.7e-12
	6280184	MAN1C1	NM_020379.2	0.0147881	1.74306	0.000133068
	6400386	MAP4K2	NM_004579.2	0.012311	-1.50796	0.000105044
	2970563	MAP7D1	NM_018067.2	0.00655824	-1.44743	4.9e-05
	2060561	MAPK3	NM_002746.1	0.0263389	-1.39169	0.000281663
	3400360	MAPRE2	NM_014268.1	0.0147881	-1.42099	0.000132241
	6770242	MARCKSL1	NM_023009.4	0.000695194	-1.9579	3.18e-06
	4200475	MAST3	NM_015016.1	0.0206302	-1.48116	0.000205293
	20521	MASTL	NM_032844.1	0.0298096	1.39771	0.000328826
	7150176	MAT2A	NM_005911.4	0.00589706	1.64473	4.23e-05
	5490068	MCOLN2	NM_153259.2	0.000817504	2.33842	3.84e-06
	1990358	METTL1	NM_005371.4	0.00034326	1.57957	1.42e-06
	650348	METTL1	NM_005371.5	0.0198761	1.52702	0.000194843
	3840196	MFSD2A	NM_032793.2	9.93e-05	1.37426	3.41e-07
	5910152	MGC39372	XM_376463.3	0.00561787	1.34987	3.98e-05
	3170064	MICB	NM_005931.2	0.0344992	1.50612	0.000404662
	5860722	MIR155HG	NR_001458.3	9e-14	6.34634	1.52e-17
	4560541	MLKL	NM_152649.1	0.00387479	1.86044	2.51e-05
	4640392	MLLT6	NM_005937.3	0.0194718	1.33974	0.000188818
	7560471	MOBKL2C	NM_145279.4	0.0204487	1.56572	0.000201755
	6580484	MOV10	NM_020963.2	8.48e-10	2.49276	7.54e-13
	4590446	MSL3	NM_078628.1	0.0112912	1.50075	9.35e-05
	6200402	MT1A	NM_005946.2	1.19e-07	4.84829	1.77e-10
	450615	MT2A	NM_005953.2	1.04e-08	5.67425	1.28e-11
	1300706	MTHFD2	NM_006636.3	0.00859773	1.45197	6.68e-05
	5310161	MTHFD2L	NM_001004346.2	0.000216977	1.7627	8.5e-07
	3170300	MTSS1	NM_014751.2	0.00464251	-1.76025	3.14e-05
	1690066	MX1	NM_002462.2	1.39e-11	7.76626	6.78e-15
	5490470	MX2	NM_002463.1	1.24e-15	7.27568	8.48e-20
	6270646	MYC	NM_002467.3	7.48e-05	2.57512	2.42e-07
	6550600	MYC	NM_002467.3	0.0307274	2.17225	0.000344155
	4560576	MYD88	NM_002468.3	0.00484891	1.82958	3.31e-05
	2680561	N4BP1	NM_153029.3	0.00183547	1.49821	1.02e-05
	7650538	NCKAP1L	NM_005337.4	0.0127167	-1.48071	0.000109582
	1990762	NCKAP5L	NM_020941.1	0.0190742	-1.34076	0.00018254
	630091	NCOA7	NM_181782.2	6.83e-05	1.90549	2.18e-07
	5490017	NCRNA00152	NR_024204.1	0.0232065	1.30361	0.000240265
	6840189	NDUFA2	NM_002488.3	0.00352651	-1.33945	2.25e-05
	4180441	NDUFA4	NM_002489.2	0.00269288	-1.38329	1.62e-05
	1820482	NDUFB10	NM_004548.1	0.013882	-1.33649	0.000121682
	580678	NEURL3	NM_001080535.1	0.00641167	2.20626	4.74e-05
	5820035	NFE2L3	NM_004289.5	0.0302284	1.39801	0.000336646
	7400626	NFKB1	NM_003998.2	7.83e-05	1.80248	2.57e-07
	2470348	NFKBIZ	NM_001005474.1	3.36e-07	2.72034	5.75e-10
	130673	NHP2	NM_017838.3	0.0267361	1.51662	0.000288696
	1010035	NLRP3	NM_004895.3	0.000284135	2.00663	1.16e-06
	3420154	NLRP3	NM_001079821.1	0.00132899	1.958	6.91e-06
	1820504	NME1	NM_000269.2	0.000130444	2.49201	4.67e-07
	4050554	NMI	NM_004688.1	0.00235889	1.74438	1.38e-05
	3180706	NOL6	NM_139235.3	0.0422326	1.40646	0.000526667
	5960132	NOLC1	NM_004741.1	0.00604054	1.39825	4.37e-05
	6940204	NOP10	NM_018648.3	0.00713807	-1.311	5.41e-05
	380370	NOP16	NM_016391.3	3.75e-05	1.8727	1.09e-07
	4780561	NOP16	NM_016391.4	0.013915	1.44658	0.000122266
	6400364	NR4A2	NM_006186.2	0.00338483	-1.65483	2.14e-05
	3940520	NT5C3	NM_001002010.1	1.05e-07	3.66151	1.53e-10
	7000398	NT5C3	NM_001002010.1	1.13e-06	3.04291	2.22e-09
	6200672	NUB1	NM_016118.3	4.12e-08	2.21534	5.58e-11
	4850164	NUP214	NM_005085.2	0.0401147	-1.3899	0.000490894
	7040035	OAS1	NM_001032409.1	4.65e-09	4.98476	5.03e-12
	1090390	OAS1	NM_001032409.1	1.84e-07	4.93002	2.89e-10
	3450180	OAS1	NM_002534.2	7.1e-07	4.32423	1.32e-09
	1070767	OAS1	NM_016816.2	0.00447939	2.18972	2.97e-05
	7320561	OAS2	NM_016817.2	7.87e-14	6.38685	1.17e-17
	240722	OAS2	NM_002535.2	3.39e-08	3.23151	4.38e-11
	2230204	OAS2	NM_001032731.1	1.05e-05	2.91711	2.72e-08
	990768	OAS3	NM_006187.2	1.53e-10	7.60345	1.18e-13
	10360	OAS3	NM_006187.2	5.58e-09	3.49893	6.38e-12
	7650097	OASL	NM_198213.1	4.87e-05	3.47346	1.47e-07
	6280543	OASL	NM_003733.2	4.82e-07	2.58426	8.37e-10
	4260253	OBFC2A	NM_001031716.1	0.0377269	1.35517	0.000448911
	6860382	OGFR	NM_007346.2	0.00260335	1.59091	1.55e-05
	7510132	OLR1	NM_002543.3	0.0281684	-1.99661	0.000308933
	3990201	OTUD4	NM_199324.1	0.000366952	1.55098	1.55e-06
	2060605	P2RX4	NM_002560.2	0.0205195	1.74111	0.000202949
	6420424	PAICS	NM_006452.3	0.0124172	1.71499	0.000106739
	460086	PARD6A	NM_001037281.1	0.0150911	-1.32354	0.000136753
	2070059	PARP10	NM_032789.1	3.32e-12	3.32021	1.06e-15
	3930601	PARP10	XM_001127571.1	5.35e-06	2.22137	1.3e-08
	1090132	PARP10	XM_001127571.1	1.13e-06	2.14157	2.25e-09
	2340072	PARP12	NM_022750.2	1.3e-15	3.87545	1.38e-19
	4150692	PARP14	NM_017554.1	9.6e-12	3.90287	4.27e-15
	2450148	PARP4	NM_006437.3	3.51e-06	1.70041	8.02e-09
	5700735	PARP9	NM_031458.1	7.17e-10	3.64093	6.22e-13
	3140707	PARP9	NM_031458.1	4.15e-09	2.86599	4.39e-12
	4560164	PDLIM7	NM_213636.1	0.00148339	-1.82707	8.1e-06
	3120086	PDSS1	NM_014317.3	0.00122469	1.54647	6.25e-06
	430747	PECAM1	NM_000442.3	0.0401961	-1.55769	0.000494055
	10594	PECI	NM_006117.2	0.00460033	-1.59201	3.1e-05
	4220630	PFDN5	NM_145897.2	0.00331891	-1.33986	2.07e-05
	6100521	PHF11	NM_001040443.1	7.87e-14	2.85441	1.1e-17
	1510196	PHF11	NM_001040443.1	4.19e-12	2.79408	1.57e-15
	6980092	PHF23	NM_024297.2	0.00541566	-1.38672	3.76e-05
	770047	PI4K2B	NM_018323.2	2.37e-06	2.19959	5.01e-09
	4180403	PI4K2B	NM_018323.2	0.0422054	1.47474	0.000525435
	5220189	PIK3AP1	NM_152309.2	0.0344992	1.61325	0.000404282
	3130301	PIM1	NM_002648.2	0.00016493	2.29367	6.04e-07
	6200168	PIM2	NM_006875.2	0.00414196	1.98849	2.72e-05
	6960215	PITPNM1	NM_004910.1	1.1e-06	-1.82634	2.15e-09
	160170	PKM2	NM_182471.1	0.0229362	-1.44996	0.000232611
	2490372	PLAC8	NM_016619.1	0.000533713	2.06458	2.37e-06
	4830113	PLAC8	NM_016619.1	0.00293781	1.89463	1.79e-05
	4810020	PLEK	NM_002664.1	0.0455481	1.72791	0.0005873
	2970437	PLEKHA2	NM_021623.1	0.0439541	-1.47122	0.000559303
	460204	PLIN2	NM_001122.2	0.00661317	-1.85428	4.96e-05
	620008	PLIN3	NM_005817.3	0.00241878	-1.6293	1.42e-05
	3890609	PLSCR1	NM_021105.1	0.008085	1.694	6.23e-05
	5900497	PLXDC2	NM_032812.7	0.0059318	-1.51182	4.28e-05
	10673	PLXNB2	NM_012401.2	0.0136248	-1.66498	0.000118851
	6020598	PMAIP1	NM_021127.1	0.0492371	1.51598	0.000649461
	4060050	PNPT1	NM_033109.2	0.00541566	1.35843	3.76e-05
	830019	PPARG	NM_015869.4	0.0409352	-1.42301	0.00050702
	3450681	PPM1B	NM_177968.2	0.0121155	-1.41495	0.000101875
	3710594	PPP2R2A	NM_002717.2	0.0333866	1.37343	0.000381765
	2650253	PRDX4	NM_006406.1	1.48e-05	2.14142	3.97e-08
	3310564	PRDX5	NM_181652.1	5.3e-05	-1.41722	7.49e-05
	2630056	PRDX5	NM_181652.1	0.00948422	-1.53579	1.64e-07
	4670193	PRF1	NM_005041.4	0.00377101	2.74541	2.44e-05
	5960343	PRIC285	NM_033405.2	1.82e-12	5.5703	4.61e-16
	990138	PRKD2	NM_016457.3	8.17e-05	1.79235	2.74e-07
	1450136	ProbeID: 1450136	XM_937514.1	1.08e-05	2.21981	2.85e-08
	160079	ProbeID: 160079	NR_001565.1	0.0142624	1.51291	0.000125922
	1690465	ProbeID: 1690465	XR_018848.1	0.000976454	1.67656	4.76e-06
	1940296	ProbeID: 1940296	XM_932678.1	0.0137232	1.594	0.000119999
	2490328	ProbeID: 2490328	XM_001133149.1	0.00541566	-1.62204	3.77e-05
	3130358	ProbeID: 3130358		0.00220754	1.5017	1.27e-05
	4260440	ProbeID: 4260440	XR_037172.1	0.00141346	1.63892	7.51e-06
	450546	ProbeID: 450546	XR_036905.1	0.0410994	-1.50921	0.000509925
	4670114	ProbeID: 4670114	XM_001133269.1	5.44e-05	5.04891	1.7e-07
	4850494	ProbeID: 4850494	XR_016363.2	1.38e-05	2.39896	3.68e-08
	580326	ProbeID: 580326		3.5e-06	1.62932	7.86e-09
	5820424	ProbeID: 5820424	XM_001726834.1	1.53e-10	2.98332	1.15e-13
	6220482	ProbeID: 6220482	XM_001133177.2	0.0077973	2.45447	5.94e-05
	6550092	ProbeID: 6550092	XR_016557.2	4.87e-05	-1.89944	1.48e-07
	6560201	ProbeID: 6560201	XM_001133190.1	4.46e-11	8.14979	2.74e-14
	6840477	ProbeID: 6840477		0.00447939	1.77534	2.98e-05
	6860162	ProbeID: 6860162	XM_498969.2	0.0215936	1.62052	0.000216251
	6860180	ProbeID: 6860180	XM_001128283.1	0.0273089	1.42523	0.000295459
	6940605	ProbeID: 6940605		0.0112912	1.50337	9.34e-05
	6980685	ProbeID: 6980685	XM_001128558.1	0.00017248	-1.61151	6.35e-07
	7000059	ProbeID: 7000059	XR_016385.2	0.0154752	-1.64281	0.000141544
	7550592	ProbeID: 7550592	XR_039184.1	0.0377423	-1.49434	0.000450237
	3890300	PRR13	NM_018457.2	0.00140676	-1.38622	7.42e-06
	5570445	PRR5	NM_001017529.1	0.0120595	1.61948	0.000101111
	6130630	PRR5	NM_001017530.1	0.0191652	1.53311	0.000184223
	5080451	PSMA5	NM_002790.2	0.00182606	1.36857	1.01e-05
	7210326	PSMB8	NM_004159.4	0.000219409	1.80031	8.71e-07
	3420632	PSMB8	NM_148919.3	0.00169891	1.72469	9.39e-06
	1940180	PSMB9	NM_002800.4	0.00338483	2.23623	2.14e-05
	830403	PSME2	NM_002818.2	0.0266445	1.52516	0.000287143
	2260477	PTGS2	NM_000963.1	0.0433578	2.57854	0.000546207
	6580044	PTPN22	NM_015967.3	0.034034	-1.742	0.000396323
	6400465	PTPN6	NM_080548.3	0.0196198	-1.63311	0.0001915
	4880168	PTTG1IP	NM_004339.2	2.19e-05	-1.54049	6.12e-08
	2710253	QARS	NM_005051.1	0.034986	-1.33827	0.000413334
	2850021	QSOX1	NM_001004128.2	0.0123397	-1.72441	0.000105757
	2850626	RAB5B	NM_002868.2	0.00144553	-1.36751	7.84e-06
	1940377	RAN	NM_006325.3	0.00785674	1.47009	6.01e-05
	1980059	RASSF2	NM_170774.1	1.87e-05	-1.75294	8.58e-05
	5390095	RASSF2	NM_170773.1	0.0105761	-1.8615	5.12e-08
	5820753	RBCK1	NM_006462.3	1.56e-09	2.1739	1.49e-12
	2510523	RBCK1	NM_031229.2	1.87e-07	2.0498	2.97e-10
	4880551	RBM42	NM_024321.3	0.0303563	-1.45201	0.000338714
	70541	REC8	NM_005132.2	0.00232221	1.50115	1.35e-05
	3400019	RGS2	NM_002923.1	0.000448314	-2.41959	1.94e-06
	6590445	RIN2	NM_018993.2	1.2e-07	5.01722	1.8e-10
	5560086	RIPK1	NM_003804.3	0.00288511	1.54172	1.75e-05
	4150520	RIPK2	NM_003821.5	0.000366952	1.97783	1.54e-06
	5670661	RNASEK	NM_001004333.2	0.0258947	-1.30985	0.000305381
	2470484	RNASEK	NM_001004333.3	0.0279524	-1.42355	0.000275773
	3440338	RNF181	NM_016494.3	5.35e-05	-1.45174	1.66e-07
	7400743	RNF213	NM_020954.2	0.000961249	1.98416	4.66e-06
	460376	RNF7	NM_183237.1	3.33e-06	-1.4085	7.31e-09
	5570678	RPS27L	NM_015920.3	0.0123397	-1.42127	0.000105812
	650349	RPS28	NM_001031.4	0.0439541	-1.32021	0.000558602
	4730739	RPS6KA1	NM_002953.3	0.0257026	-1.68275	0.000273183
	3360343	RSAD2	NM_080657.4	3.99e-09	8.3965	4.14e-12
	1450427	RTP4	NM_022147.2	4.85e-07	2.35695	8.52e-10
	7000356	RXRA	NM_002957.3	0.000212808	-2.17748	8.2e-07
	4210692	SAC3D1	NM_013299.3	0.00263058	-1.47971	1.58e-05
	2600204	SACM1L	NM_014016.2	0.0250946	-1.37814	0.000264595
	1240142	SAMD9	NM_017654.2	1.84e-09	3.74122	1.8e-12
	3170136	SAMD9L	NM_152703.2	2.21e-12	4.37515	6.56e-16
	2320053	SAP30L	NM_024632.4	0.0172412	-1.32309	0.000160868
	1980762	SAT2	NM_133491.2	0.00149121	-1.63357	8.18e-06
	3850767	SBK1	NM_001024401.2	0.0014775	1.69771	8.04e-06
	3190112	SERPINB1	NM_030666.2	0.00360311	1.889	2.31e-05
	3370474	SERTAD3	NM_013368.2	0.0386415	-1.35553	0.000466339
	2190228	SGPP2	XM_001128702.1	0.0212526	1.3336	0.000212387
	5810068	SIPA1	NM_006747.2	0.0193086	-1.50964	0.000186418
	4280497	SLAMF7	NM_021181.3	4.87e-05	2.62921	1.48e-07
	110719	SLC16A3	NM_004207.2	0.000820914	-1.90703	3.88e-06
	2360392	SLC25A28	NM_031212.3	0.00132518	1.5259	6.85e-06
	4860181	SLC38A5	NM_033518.1	1.35e-05	1.72102	3.56e-08
	4250670	SLC43A3	NM_014096.2	7.22e-05	1.77546	2.32e-07
	2600431	SLC43A3	NM_017611.2	0.0112912	1.73443	9.33e-05
	4830632	SLC7A7	NM_003982.2	0.0147881	2.2373	0.000131721
	3390689	SMCHD1	NM_015295.2	0.0431193	1.46754	0.000542289
	2060095	SNRK	NM_017719.3	0.0281684	-1.42874	0.000308589
	1990300	SOCS1	NM_003745.1	0.0164332	1.60787	0.000152394
	4230102	SOCS3	NM_003955.3	0.000150135	1.84202	5.44e-07
	4200240	SP100	NM_001080391.1	0.00296755	1.66742	1.82e-05
	6650541	SP100	NM_001080391.1	0.00853798	1.64112	6.62e-05
	3840593	SP110	NM_004510.2	7.34e-11	3.50064	4.98e-14
	1340491	SP110	NM_004510.2	8.5e-12	3.37168	3.6e-15
	1990397	SP110	NM_004510.2	1.03e-06	2.49017	1.98e-09
	6400681	SP140	NM_001005176.1	0.0333866	1.42723	0.000382421
	450673	SPATA2L	NM_152339.2	0.0425484	-1.35274	0.000531506
	7380221	SPATS2L	NM_001100422.1	3.5e-06	2.45003	7.77e-09
	4290075	SRA1	NM_001035235.2	8.13e-05	-1.65136	2.7e-07
	5570088	SRM	NM_003132.2	0.0112169	1.53347	9.19e-05
	10379	ST6GALNAC4	NM_175039.3	0.0183522	-1.60004	0.000174465
	1820750	STAT1	NM_007315.2	0.000138817	2.95982	5e-07
	4810187	STAT1	NM_007315.2	3.68e-06	2.85648	8.5e-09
	2570079	STAT1	NM_139266.1	8.94e-05	2.8252	3.05e-07
	130519	STAT2	NM_005419.2	8e-09	3.02415	9.49e-12
	1940487	STAT5A	NM_003152.2	0.00132899	1.57834	6.95e-06
	2060291	STOM	NM_004099.4	0.0111515	1.87811	9.11e-05
	6290519	STOM	NM_004099.4	0.0401961	1.55249	0.000495313
	520133	SUMO2	NM_001005849.1	0.0387407	-1.39209	0.000469997
	2640411	SUN2	NM_015374.1	0.00245534	-1.73118	1.45e-05
	4850735	TAF4B	NM_005640.1	0.0342044	1.35229	0.00039903
	7330392	TAP1	NM_000593.5	0.000370625	2.07764	1.57e-06
	3940477	TAP2	NM_000544.3	0.00025031	2.21822	1.01e-06
	2650156	TAP2	NM_018833.2	0.0117686	1.76021	9.82e-05
	2230201	TARBP1	NM_005646.3	0.0436944	1.49902	0.000553223
	5050603	TBC1D10C	NM_198517.2	0.000860183	-1.9767	4.1e-06
	5310100	TDRD7	NM_014290.1	2.45e-07	2.49157	4.05e-10
	5270296	TFB2M	NM_022366.1	0.0431193	1.35024	0.000541823
	7650358	TGFBI	NM_000358.1	0.00142456	-3.90982	7.63e-06
	5570730	TICAM1	NM_182919.1	0.0034233	1.72803	2.17e-05
	1740471	TINF2	NM_012461.1	0.00561787	1.39293	3.98e-05
	4210220	TMEM111	NM_018447.1	0.0147881	-1.32855	0.000132777
	6100324	TMEM126B	NM_018480.2	0.0156083	1.47764	0.000143375
	2750600	TMEM126B	NM_018480.2	0.00447939	1.41933	2.99e-05
	5690711	TMEM134	NM_001078651.1	0.0464455	-1.3919	0.000601821
	3850224	TMEM167A	NM_174909.3	0.0344992	-1.41392	0.000403402
	1230546	TMEM41B	NM_015012.1	0.0473622	-1.42072	0.000615706
	10725	TMEM59	NM_004872.3	0.00228932	-1.31075	1.32e-05
	5050735	TMEM62	NM_024956.3	0.0235995	1.42105	0.000246333
	2640301	TNF	NM_000594.2	1.09e-15	6.78685	4.6e-20
	2140242	TNFAIP6	NM_007115.2	0.0446471	2.35561	0.000569065
	6510377	TNFRSF12A	NM_016639.1	0.00221341	-1.37434	1.27e-05
	650328	TNFRSF4	NM_003327.2	0.0225726	1.72509	0.000227967
	870202	TNFSF10	NM_003810.2	1.92e-05	3.97832	5.33e-08
	4830471	TNIP3	NM_024873.3	0.00709358	1.84069	5.36e-05
	1850482	TNK2	NM_005781.4	4.73e-05	1.95365	1.4e-07
	150095	TP53BP2	NM_001031685.2	0.00299833	1.73965	1.85e-05
	4760747	TPST1	NM_003596.2	0.0234178	-1.63036	0.00024394
	2650706	TRADD	NM_003789.2	0.00112071	1.56517	5.55e-06
	4570768	TRAF1	NM_005658.3	2.71e-05	1.92361	7.63e-08
	2650477	TRAF4	NM_004295.3	5.51e-07	1.5709	9.92e-10
	1570129	TRAFD1	NM_006700.1	7.82e-06	2.12279	1.95e-08
	150400	TRANK1	NM_014831.1	7.37e-07	2.06838	1.39e-09
	6560075	TRIM21	NM_003141.3	5.33e-06	2.04148	1.29e-08
	5960747	TRIM22	NM_006074.3	2.25e-10	4.65798	1.81e-13
	5260612	TRIM25	NM_005082.4	3.44e-05	1.94933	9.83e-08
	6020463	TRIM26	NM_003449.3	2.64e-06	1.65351	5.64e-09
	940435	TRIM8	NM_030912.2	1.9e-06	-1.89608	3.94e-09
	6350632	TSC22D3	NM_198057.2	6.03e-07	-2.06724	1.1e-09
	5820528	TSEN34	NM_001077446.1	0.0450079	-1.49018	0.000577476
	4250753	TSPAN33	NM_178562.2	0.0191652	1.68252	0.000183824
	770754	TTYH3	NM_025250.2	0.0021676	-1.59247	1.24e-05
	4760474	TUBA4A	NM_006000.1	8.03e-05	-1.73612	2.65e-07
	5340132	TWF2	NM_007284.3	0.0188155	-1.39938	0.000179666
	3940446	TXN	NM_003329.2	0.034829	1.65105	0.000409267
	7160274	TXNDC12	NM_015913.2	0.00126147	-1.41729	6.46e-06
	1240440	TXNIP	NM_006472.2	0.0377423	-1.4269	0.000450692
	2850202	UBA7	NM_003335.2	0.000749593	1.68643	3.48e-06
	2070170	UBE2L6	NM_004223.3	7.17e-10	2.98342	6.11e-13
	6580059	UCP2	NM_003355.2	0.0287816	-1.89903	0.000316877
	1740373	ULK1	NM_003565.1	0.000678365	-1.46839	0.000579982
	770440	ULK1	NM_003565.1	0.0451287	-1.5038	3.07e-06
	4780612	UNC93B1	NM_030930.2	7.97e-06	2.10394	2.01e-08
	1070731	UQCRHL	NM_001089591.1	0.00940776	-1.37147	7.41e-05
	1740360	USP18	NM_017414.3	3.95e-11	4.21975	2.17e-14
	6220477	USP3	NM_006537.2	0.00500214	-1.39733	3.44e-05
	6110020	USP41	XM_036729.5	0.00954011	1.53729	7.59e-05
	6650639	VAMP1	NM_199245.1	0.0182969	-1.44079	0.000173552
	5910113	VCAN	NM_004385.2	4.19e-12	-6.02375	1.52e-15
	4860224	WARS	NM_004184.3	0.0255917	2.05909	0.000270379
	70451	WAS	NM_000377.1	8.64e-07	-1.79384	1.65e-09
	3890398	WBP2	NM_012478.3	0.00833322	-1.37964	6.44e-05
	2030148	WDR54	NM_032118.2	0.00338483	-1.50063	2.14e-05
	450189	XAF1	NM_199139.1	2.37e-11	5.93221	1.21e-14
	7610440	XAF1	NM_199139.1	0.00118586	3.04445	6e-06
	1990487	XRN1	NM_019001.2	6.07e-05	1.90489	1.93e-07
	5260537	YEATS2	NM_018023.3	0.00130969	1.78809	6.74e-06
	130750	YPEL3	NM_031477.4	0.000216977	-1.81771	8.48e-07
	2680097	YPEL5	NM_016061.1	0.0336709	-1.4371	0.000389203
	1340521	YWHAB	NM_139323.2	0.0348749	-1.35828	0.000410545
	6760017	YY1	NM_003403.3	0.00487626	-1.41458	3.34e-05
	4880010	ZBP1	NM_030776.1	1.46e-06	2.80642	2.96e-09
	7560273	ZBTB32	NM_014383.1	0.0449226	1.76607	0.000573529
	2900441	ZBTB4	NM_020899.2	0.00589706	-1.37383	4.22e-05
	380672	ZC3H12C	NM_033390.1	1.59e-07	1.86372	2.42e-10
	4540382	ZC3HAV1	NM_020119.3	0.0147881	1.52908	0.000132943
	6620750	ZC3HAV1	NM_020119.3	0.00641167	1.42301	4.72e-05
	60403	ZFAND2B	NM_138802.1	0.0401961	-1.31296	0.000495028
	3800487	ZNFX1	NM_021035.2	0.000109553	2.19759	3.8e-07
	7050484	ZYX	NM_003461.4	0.00641167	-1.51395	0.00026391
	7320594	ZYX	NM_003461.4	0.02508	-1.53014	4.71e-05

## Sheet: O CLO97 24HRS
Old CLO97 24hrs vs untreated	ProbeID	SYMBOL	RefSeq_ID	adj.P.Val (FDR)	FC	P.Value
	290603	AARS	NM_001605.2	0.0386769	1.35274	0.000919611
	270615	ABCC3	NM_003786.2	1.18e-10	-3.01012	6.26e-14
	7610050	ABCC5	NM_001023587.1	0.00260142	-1.41781	6.49e-09
	6580553	ABCC5	NM_005688.2	2.49e-06	-1.44052	2.79e-05
	2190273	ABCF1	NM_001025091.1	0.0458767	1.43867	0.00115882
	7380113	ABCF1	NM_001025091.1	0.00895123	1.32179	0.000134938
	2710615	ABHD12	NM_015600.3	0.0396052	-1.33876	0.000950068
	1170647	ACADVL	NM_001033859.1	0.0353481	-1.47302	0.000818011
	7330753	ACAT2	NM_005891.2	0.0138593	1.53672	0.000229726
	4290050	ACOT7	NM_181864.2	0.000192502	1.55597	1.22e-06
	6580639	ACOT7	NM_007274.3	0.000780475	1.32137	6.53e-06
	7050082	ACP5	NM_001611.2	0.00363137	-2.44543	4.24e-05
	1030431	ACSL1	NM_001995.2	0.000609293	2.3228	4.86e-06
	4610390	ACTB	NM_001101.2	0.00547141	1.51112	7.2e-05
	3310424	ACTG1	NM_001614.2	0.000138115	1.45264	7.95e-07
	7210192	ADA	NM_000022.2	0.00160463	2.40024	1.53e-05
	6900209	ADAM19	NM_033274.2	1.22e-05	2.30753	4.55e-08
	3990433	ADAP2	NM_018404.2	0.0199694	-1.90748	0.000364525
	2900450	ADAR	NM_001111.3	1.66e-06	1.8493	3.87e-09
	5490433	ADAR	NM_015840.2	0.00367758	1.6844	4.31e-05
	5670465	ADM	NM_001124.1	0.00245036	1.83479	2.6e-05
	7560440	ADORA2A	NM_000675.3	1.91e-07	2.97893	2.99e-10
	7570326	ADRB2	NM_000024.4	0.0021589	-1.58655	2.2e-05
	4390121	ADRM1	NM_175573.1	0.000284173	1.38356	1.96e-06
	5870228	ADSL	NM_000026.1	0.00232924	1.45136	2.42e-05
	2000497	AFMID	NM_001010982.1	0.000990046	-1.95158	8.74e-06
	7560452	AGK	NM_018238.2	0.0384095	1.33901	0.000911627
	450553	AHNAK	NM_001620.1	0.000257843	-1.84594	1.74e-06
	1170220	AHSA2	NM_152392.2	0.0451888	-1.41952	0.00113663
	1940047	AIF1	NM_001623.3	1.05e-09	-3.60969	6.4e-12
	3800047	AIF1	NM_032955.1	7.36e-09	-4.57899	6.89e-13
	6960056	AIMP2	NM_006303.3	0.00573929	1.64539	7.68e-05
	1990491	AK2	NM_001625.2	9.55e-05	1.9821	5.15e-07
	5720669	AK2	NM_001625.2	0.00614324	1.74987	8.31e-05
	6330358	AK8	NM_152572.2	0.00177137	1.41437	1.71e-05
	5690202	AKIRIN2	NM_018064.2	0.023601	1.33971	0.000462216
	7210632	AKR1C3	NM_003739.4	0.00505926	1.94826	6.51e-05
	1070477	ALDH1A1	NM_000689.3	2.53e-05	-1.59923	1.07e-07
	1690608	ALDH3A2	NM_000382.2	4.05e-06	-1.74075	1.14e-08
	1580465	AMICA1	NM_153206.1	0.0141426	-1.75281	0.000235355
	150504	AMPD3	NM_000480.2	0.00629592	1.31189	8.61e-05
	1740220	AMY1A	NM_004038.3	0.00548032	1.69197	7.23e-05
	1820068	AMY1C	NM_001008219.1	0.00202572	1.60363	2.02e-05
	7000754	AMY2B	NM_020978.3	0.0305849	-1.33675	0.000655978
	3930392	ANG	NM_001097577.1	0.000247404	-1.73548	1.64e-06
	6560112	ANKRD1	NM_014391.2	0.000876723	1.73761	7.54e-06
	4860707	ANKRD33	NM_182608.2	0.0245268	-1.84704	0.000482943
	940706	AP1S2	NM_003916.3	1.71e-05	-1.63242	0.000346931
	1070192	AP1S2	NM_003916.3	0.0191872	-1.94892	6.78e-08
	6370661	AP2S1	NM_004069.3	0.000876723	-1.48716	7.53e-06
	7320402	APBB3	NM_133173.2	0.000169033	-1.75772	3.63e-07
	4120279	APBB3	NM_133172.2	7.03e-05	-2.00054	1.02e-06
	6510053	APEX1	NM_080649.1	0.00723152	1.54183	0.000103349
	3450577	APLP2	NM_001642.1	0.0285932	-1.44906	0.000585874
	3830465	APOC1	NM_001645.3	0.0138593	-1.3049	0.000230054
	730414	APOE	NM_000041.2	0.0269952	-1.30797	0.000546409
	110180	ARHGAP9	NM_001080157.1	0.0125435	-1.5772	0.000203698
	6130725	ARHGEF18	NM_015318.2	0.0453294	-1.40066	0.00114113
	4180307	ARNT2	NM_014862.3	0.000981044	1.36632	8.6e-06
	4830056	ARPC5L	NM_030978.1	0.0079444	1.61737	0.000116733
	2370064	ASGR1	NM_001671.2	1.67e-06	-1.35478	3.96e-09
	1770546	ATIC	NM_004044.4	0.00356281	1.5349	4.15e-05
	4540021	ATP5B	NM_001686.3	0.00236167	1.39385	2.48e-05
	6590201	ATP6AP1	NM_001183.4	0.00206758	-1.69883	2.07e-05
	7560097	ATP6AP2	NM_005765.2	5.13e-06	-2.33384	1.56e-08
	1660215	ATP6V0A1	NM_005177.3	0.0104914	-1.90937	0.000163487
	6370091	ATP6V1G1	NM_004888.3	2.06e-06	-1.48446	5.11e-09
	5080154	ATXN1	NM_000332.2	0.00634877	-1.39278	8.73e-05
	990500	AVPI1	NM_021732.1	7.74e-07	-2.46215	1.61e-09
	2060047	B4GALT5	NM_004776.2	0.0448981	1.81041	0.00112837
	2140121	BASP1	NM_006317.3	7.36e-09	3.18447	6.54e-12
	6220195	BATF	NM_006399.2	1.04e-07	2.33693	1.28e-10
	5900253	BATF3	NM_018664.1	0.0489346	1.35493	0.00125931
	6450138	BCAP31	NM_005745.6	0.0389953	-1.32973	0.000932134
	4070053	BCAR3	NM_003567.2	0.000320397	1.77099	2.25e-06
	7650524	BCAT1	NM_005504.4	0.000162819	2.10676	9.58e-07
	6330725	BCL3	NM_005178.2	0.0266069	1.36744	0.000537423
	6280458	BCL6	NM_001706.2	0.0285932	1.43727	0.000586018
	5080021	BIRC3	NM_001165.3	1.75e-07	1.85121	2.63e-10
	3060255	BIRC3	NM_182962.1	0.0135848	1.40167	0.000223196
	6620521	BLVRB	NM_000713.1	0.00924118	-1.59789	0.00014107
	60148	BOLA2	NM_001031827.1	0.0134228	1.51498	0.00022025
	1660435	BOP1	NM_015201.3	0.000664825	1.78595	5.41e-06
	6270095	BRI3	NM_015379.3	0.000681875	-1.81341	5.6e-06
	540601	BRI3P1	XR_015539.2	0.0138395	-1.64325	0.000228553
	1110722	BRIX1	NM_018321.3	0.0228283	1.48679	0.000445149
	20673	BSG	NM_198590.1	0.0207503	-1.38565	0.000383541
	4900674	BST2	NM_004335.2	0.00228844	1.80412	2.36e-05
	4860356	BYSL	NM_004053.3	4.41e-05	1.59856	2.1e-07
	1440612	BZW2	NM_014038.1	0.017514	1.65539	0.000308519
	6290168	C10orf116	NM_006829.2	1.11e-10	1.71912	5.65e-14
	6620292	C10orf54	NM_022153.1	1.2e-08	-1.92342	1.1e-11
	3130291	C12orf57	NM_138425.2	0.00897376	-1.83938	0.000135468
	160242	C13orf15	NM_014059.2	0.000326512	-1.93767	2.3e-06
	5290025	C14orf156	NM_031210.3	0.0199694	1.3551	0.0003647
	1110373	C15orf48	NM_032413.2	3.43e-07	3.61149	6.52e-10
	4070719	C15orf48	NM_032413.2	0.000189934	2.52555	1.19e-06
	6250427	C17orf96	NM_001130677.1	0.0208564	1.38964	0.00038771
	2850630	C19orf48	NM_199250.1	0.00489875	1.59593	6.23e-05
	7050719	C1orf162	NM_174896.2	7.52e-07	-2.42238	1.54e-09
	2600278	C1orf54	NM_024579.2	0.00195133	-1.49191	1.94e-05
	7200392	C1QBP	NM_001212.3	1.58e-05	1.89993	6.06e-08
	5090079	C1QTNF1	NM_198594.1	1.62e-05	2.37011	6.3e-08
	6520692	C6orf125	NM_032340.2	0.0287641	1.47382	0.000591489
	6280725	C7orf40	NR_003697.1	0.000337534	1.49378	2.42e-06
	5260538	C9orf30	NM_080655.1	0.0234265	1.52766	0.000458302
	2060674	CA2	NM_000067.1	0.00489875	-1.7211	5.3e-05
	870630	CA2	NM_000067.1	0.00434718	-1.85492	6.24e-05
	1440241	CALHM2	NM_015916.3	0.00635072	-1.41787	8.75e-05
	7100711	CALM2	NM_001743.3	9.29e-08	-1.74836	1.12e-10
	4610338	CAMK1	NM_003656.3	5.12e-08	-2.52626	5.85e-11
	3840367	CAPG	NM_001747.2	0.0492113	-1.46941	0.00127428
	6620072	CAPZB	NM_004930.1	0.00505926	-1.3972	6.51e-05
	3710685	CARD9	NM_052813.3	3.96e-14	-2.28063	1.68e-18
	3360059	CASP2	NM_032982.2	0.00270847	-1.34462	2.94e-05
	3850021	CASP4	NM_001225.3	0.0122402	1.43555	0.000198254
	3390121	CASP5	NM_004347.1	0.0138039	1.3124	0.000227673
	1240446	CAT	NM_001752.2	0.0305157	-1.43015	0.000652556
	7150685	CBX5	NM_012117.1	0.0078331	1.32852	0.000114766
	1500747	CBX7	NM_175709.2	0.000451558	-1.79723	3.41e-06
	2000504	CCDC28A	NM_015439.2	0.0293789	-1.35619	0.000612695
	70603	CCDC50	NM_174908.2	0.0021589	1.78803	2.19e-05
	650300	CCDC86	NM_024098.1	5.2e-05	1.71093	2.55e-07
	1030204	CCL1	NM_002981.1	0.00029182	3.02657	2.02e-06
	1230605	CCL13	NM_005408.2	0.0149938	1.93415	0.000252378
	7100646	CCL19	NM_006274.2	1.2e-06	2.51817	2.68e-09
	2480092	CCL22	NM_002990.3	0.00350728	2.83481	4.03e-05
	6590682	CCL3	NM_002983.1	3.1e-09	12.4294	2.29e-12
	610524	CCL3L1	NM_021006.4	4.37e-09	11.913	3.52e-12
	4250053	CCL3L1	NM_021006.4	2.78e-09	11.1344	2e-12
	6660288	CCL3L1	NM_021006.4	0.00056523	5.68424	4.49e-06
	2810010	CCL3L3	NM_001001437.3	5.41e-12	12.8988	8.94e-16
	3520102	CCL4L1	NM_001001435.2	0.000327091	4.62682	2.31e-06
	2970575	CCL4L2	NM_207007.2	8.36e-07	4.69974	1.79e-09
	4610364	CCL7	NM_006273.2	0.0173535	3.18042	0.000303119
	6620121	CCL8	NM_005623.2	7.56e-06	7.45375	2.45e-08
	3460520	CCND2	NM_001759.2	0.00038333	2.03279	2.82e-06
	1570348	CCND2	NM_001759.2	0.00250154	1.84906	2.67e-05
	580706	CCR2	NM_000647.4	0.000361542	-1.66267	7.13e-06
	6040711	CCR2	NM_000647.3	0.000845772	-1.70057	2.63e-06
	5390246	CCR7	NM_001838.2	0.00491706	2.11499	6.29e-05
	7100288	CCT2	NM_006431.2	0.0184672	1.541	0.000331419
	7650484	CCT3	NM_005998.3	0.0144166	1.60667	0.00024045
	5270717	CCT3	NM_001008800.1	0.000780475	1.55864	6.52e-06
	4290358	CCT7	NM_001009570.1	1.49e-05	1.58216	5.66e-08
	5270500	CCT7	NM_006429.2	0.00631126	1.41092	8.65e-05
	7000369	CD14	NM_000591.2	0.00567407	-2.24754	7.54e-05
	7560487	CD163	NM_004244.4	2.51e-11	-1.53866	1.07e-07
	20593	CD163	NM_203416.2	4.95e-12	-2.78014	5.24e-16
	2680092	CD163	NM_203416.1	2.53e-05	-3.47142	6.41e-15
	2490066	CD2BP2	NM_006110.1	0.000513034	1.38383	3.99e-06
	1010592	CD36	NM_001001548.1	1.91e-07	-1.74427	1.75e-09
	3310538	CD36	NM_000072.2	8.25e-07	-2.58787	3.11e-10
	6420520	CD40	NM_001250.4	0.000464814	1.81022	3.54e-06
	20129	CD52	NM_001803.2	2.89e-05	-2.62726	1.28e-07
	5390239	CD80	NM_005191.3	0.000451932	1.63405	3.43e-06
	1500189	CD81	NM_004356.3	0.00692916	-1.41022	9.74e-05
	5050162	CD83	NM_001040280.1	5.28e-06	2.65541	1.62e-08
	6620026	CD83	NM_004233.3	0.00345415	2.41698	3.93e-05
	6250487	CD9	NM_001769.2	4.63e-05	-2.21006	2.22e-07
	6100615	CD93	NM_012072.3	0.00118819	3.01346	1.08e-05
	4760338	CDC25B	NM_004358.3	0.000555144	-1.58289	4.4e-06
	6180253	CDC42EP2	NM_006779.2	0.0336887	1.30709	0.000757962
	1300113	CDH1	NM_004360.2	0.000675642	1.30378	5.52e-06
	5550465	CDK5RAP3	NM_176096.1	0.0460045	-1.4293	0.00116397
	6660382	CDKN1A	NM_000389.2	0.00156348	1.85109	1.48e-05
	1430280	CEBPA	NM_004364.2	9.44e-11	-3.09173	4.6e-14
	3060692	CERK	NM_182661.1	0.00309832	-1.71236	3.44e-05
	3440168	CHCHD9	XM_928381.2	0.0199293	1.30413	0.00036288
	4640703	CHMP5	NM_016410.4	0.000913675	1.63975	7.93e-06
	4050768	CHST13	NM_152889.1	2.44e-06	-1.59422	6.25e-09
	6980156	CIAO1	NM_004804.2	0.0155308	-1.3199	0.000262404
	4200162	CIRH1A	NM_032830.1	0.00470061	1.64886	5.87e-05
	6220441	CISD1	NM_018464.2	0.0430831	1.34299	0.00106178
	4150066	CKB	NM_001823.3	0.000362309	1.67887	2.65e-06
	2760519	CKLF	NM_001040139.1	0.0290417	-1.47787	0.000556047
	5080367	CKLF	NM_001040138.1	0.0273285	-1.51024	0.000600743
	2450358	CKS1B	NM_001826.1	0.000780475	1.57654	6.51e-06
	780528	CKS2	NM_001827.1	0.00216335	1.63237	2.21e-05
	4590717	CLEC2D	NM_013269.3	0.000256123	1.42254	1.71e-06
	1260228	CLEC5A	NM_013252.2	0.0112395	-2.02912	0.000176335
	730523	CLIP2	NM_032421.2	0.0140578	-1.35036	0.000233648
	2350441	COL23A1	NM_173465.2	2.44e-06	-1.59665	6.29e-09
	5310170	CORO1B	NM_001018070.1	0.00588131	-1.71138	7.91e-05
	630735	COX17	NM_005694.1	0.000433512	1.53609	3.25e-06
	3850110	COX6A1	NM_004373.2	0.00234037	1.32493	2.45e-05
	3780554	CRBN	NM_016302.2	0.0149559	-1.34036	0.000251108
	7000634	CSE1L	NM_001316.2	0.0318028	1.34167	0.000698934
	1070014	CSF1R	NM_005211.2	1.44e-07	-4.89078	2.01e-10
	2750196	CSF2	NM_000758.2	0.0199694	2.12313	0.000364879
	6270114	CSF3R	NM_172313.1	0.00473308	-1.72115	5.95e-05
	3170239	CSK	NM_004383.1	0.0272699	1.31597	0.000554279
	7560041	CSRNP1	NM_033027.2	0.0014539	1.53631	1.35e-05
	6450543	CST3	NM_000099.2	0.00458092	-2.38923	5.66e-05
	5080682	CTDSP1	NM_021198.1	0.0331139	-1.39443	0.000738964
	6370273	CTPS	NM_001905.1	0.0115393	1.54333	0.000182497
	240309	CTSB	NM_147780.2	0.0440206	-1.76367	0.00130148
	60121	CTSB	NM_001908.3	0.0498541	-1.85287	0.00109461
	1110092	CTSD	NM_001909.3	0.00740103	-1.95635	0.000106555
	1980288	CTSH	NM_004390.2	0.0375708	1.8512	0.000885437
	4670162	CTSH	NM_004390.3	0.0320159	1.55494	0.000704295
	4150189	CTSL1	NM_001912.3	2.26e-05	3.3423	9.36e-08
	4260386	CTSL1	NM_145918.2	1.62e-05	3.3236	6.32e-08
	2070168	CX3CR1	NM_001337.3	0.0287641	-1.83422	0.000591071
	5720039	CXCL1	NM_001511.1	9.24e-06	5.25799	3.21e-08
	4670390	CXCL2	NM_002089.3	1.16e-05	4.21633	4.19e-08
	60192	CXCL6	NM_002993.2	0.000245176	2.99265	1.62e-06
	6620487	CXCL6	NM_002993.2	0.000118591	2.90454	6.55e-07
	3890400	CXCR5	NM_032966.1	0.00162002	2.77232	1.54e-05
	5290647	CXCR5	NM_032966.1	0.0336887	1.69036	0.000758722
	5090491	CXorf38	NM_144970.1	0.0416562	1.43378	0.00101338
	2940050	CYB5R2	NM_016229.3	0.00236924	1.58282	2.49e-05
	840168	CYBB	NM_000397.2	5.08e-06	-2.46419	1.54e-08
	3890008	CYCSP55	NR_001561.1	0.00335813	1.62737	3.79e-05
	5820400	CYP4B1	NM_000779.2	0.000965225	2.10839	8.42e-06
	6200068	CYP51A1	NM_000786.2	0.0489558	1.35543	0.0012624
	610152	DAB2	NM_001343.2	0.0332815	-1.51604	0.00074506
	6420168	DBNDD2	NM_001048223.1	1.59e-07	-1.92337	2.36e-10
	4210192	DCTPP1	NM_024096.1	0.000150906	1.87185	8.82e-07
	7650435	DCTPP1	NM_024096.1	0.00547141	1.69613	7.16e-05
	7050349	DDA1	NM_024050.4	0.00126408	1.35303	1.15e-05
	3190148	DDIT4	NM_019058.2	1.89e-06	2.20975	4.61e-09
	610324	DDX1	NM_004939.1	0.000315011	1.37139	2.21e-06
	3930553	DDX10	NM_004398.2	0.00287842	1.5318	3.16e-05
	1780709	DDX17	NM_030881.2	0.0044795	-1.74297	5.49e-05
	7610053	DDX60	NM_017631.4	0.00721358	1.72654	0.00010294
	4210066	DEF8	NM_017702.2	0.00547141	-1.34318	0.000138119
	5820768	DEF8	NM_207514.1	0.00911101	-1.67621	7.19e-05
	1500703	DENND2D	NM_024901.3	0.00679627	-1.38806	9.48e-05
	7160468	DHRS9	NM_005771.3	0.000861568	-1.82211	0.000711659
	630315	DHRS9	NM_005771.3	0.0322865	-3.1052	7.28e-06
	3930681	DHX58	NM_024119.2	0.00029709	2.05598	2.08e-06
	1260195	DLD	NM_000108.3	0.000353959	1.62884	2.56e-06
	4050687	DLL1	NM_005618.3	0.026481	1.39287	0.000534228
	1980632	DNAJA1	NM_001539.2	0.000247404	1.61097	1.65e-06
	6200315	DNASE2	NM_001375.2	0.00152985	-1.51076	1.44e-05
	3890632	DNM1L	NM_012063.1	0.0125821	1.32432	0.000204858
	1260162	DNMT1	NM_001379.1	0.0457932	-1.36803	0.00115474
	6220538	DOK2	NM_003974.2	4.95e-08	-2.18122	5.35e-11
	1820681	DPEP2	NM_022355.1	2.09e-08	-2.11252	2.08e-11
	6760274	DPP3	NM_005700.3	0.00341452	1.42238	3.87e-05
	430408	DPP3	NM_005700.3	0.00830684	1.30659	0.000123466
	6350164	DTNA	NM_001392.3	0.00420458	1.32125	5.06e-05
	6860377	DUSP1	NM_004417.2	1.08e-07	2.75048	1.35e-10
	5390161	DUSP5	NM_004419.3	4.95e-12	4.15418	6.29e-16
	5260288	DUSP6	NM_022652.2	0.0021589	-2.1629	2.2e-05
	2810767	EBI3	NM_005755.2	6.57e-12	5.59329	1.25e-15
	290114	EBNA1BP2	NM_006824.1	0.00233986	1.86871	2.44e-05
	50301	EEF1E1	NM_004280.3	0.00533205	1.4248	6.93e-05
	2120079	EIF2AK2	NM_002759.1	0.000118775	2.89047	6.61e-07
	2710068	EIF3I	NM_003757.2	0.0209147	1.3211	0.000391137
	1450670	EIF4A1	NM_001416.2	3.08e-11	1.87427	1.04e-14
	1850414	EIF5A	NM_001970.3	0.0218281	1.58885	0.000415478
	7210273	EIF6	NM_181469.1	0.00213918	1.39154	2.15e-05
	1850681	EIF6	NM_181466.1	0.0191874	1.35518	0.00034734
	4850091	EMG1	NM_006331.5	0.0294312	1.38336	0.000615032
	2510356	EMR1	NM_001974.3	0.0209147	1.46608	0.000391449
	4610753	ENG	NM_000118.1	2.44e-06	-2.9622	6.15e-09
	6380441	ENO1	NM_001428.2	8.87e-06	1.61013	3.02e-08
	5550279	ENTPD1	NM_001098175.1	3.26e-05	1.46713	1.5e-07
	5700725	EPSTI1	NM_033255.2	0.00133691	2.88976	1.23e-05
	1450356	ERCC1	NM_001983.2	0.0391067	1.53895	0.000935625
	3840056	ERCC1	NM_001983.2	0.047979	1.38642	0.00122408
	6200259	ERGIC3	NM_198398.1	0.000190823	-1.42729	1.2e-06
	7050152	EVI2B	NM_006495.3	9.55e-05	-1.68123	5.15e-07
	1450131	EXOSC3	NM_016042.2	0.00352885	1.37292	4.08e-05
	2810241	EXOSC5	NM_020158.3	0.00811266	1.38895	0.000119721
	6450687	EXOSC7	NM_015004.2	0.0348522	1.46978	0.000802109
	4150048	FABP5	NM_001444.1	0.000477203	1.8152	3.66e-06
	580358	FABP5P2	XM_001134012.2	0.00184077	1.70012	1.81e-05
	4540475	FABP5P2	XM_001721172.1	0.00228844	1.66845	2.36e-05
	5270520	FAIM3	NM_005449.3	0.00520828	-1.97318	6.76e-05
	1740685	FAM116A	XM_001132771.1	0.0336887	-1.33248	0.000758924
	5310736	FAM162A	NM_014367.3	0.0379602	1.3454	0.000896142
	3460014	FAM198B	NM_016613.5	3.23e-06	-1.73746	8.63e-09
	4860646	FAM20C	NM_020223.2	2.35e-05	-2.20821	9.8e-08
	2510184	FAM49A	NM_030797.2	0.0162318	1.40555	0.000278027
	2000224	FAM89B	NM_001098784.1	0.0174581	-1.62287	0.000306795
	6020224	FBP1	NM_000507.2	7.67e-05	-2.13364	3.98e-07
	3800398	FBXO6	NM_018438.4	0.000117118	2.26599	6.45e-07
	4200176	FCGRT	NM_004107.3	6.13e-07	-2.67958	1.23e-09
	6660398	FCN1	NM_002003.2	0.00230677	-3.45155	2.39e-05
	5700142	FDFT1	NM_004462.3	0.0219715	1.50009	0.000422395
	2360630	FDFT1	NM_004462.3	0.0100611	1.37807	0.000156143
	3370703	FEN1	NM_004111.4	0.0272048	1.3631	0.000551256
	5270619	FGD3	NM_033086.2	0.0227881	-1.41945	0.000443073
	10504	FGFBP2	NM_031950.2	0.0269297	-2.3453	0.000544512
	1430170	FGL2	NM_006682.1	0.000534736	-2.44103	4.19e-06
	4280017	FOS	NM_005252.2	3.92e-06	-2.6079	1.09e-08
	4230470	FOXN3	NM_005197.2	0.0423616	-1.39813	0.00103682
	4480575	FOXO4	NM_005938.2	0.00830684	-1.4416	0.000123317
	1240309	FOXRED1	NM_017547.2	0.0409863	1.34418	0.000992746
	5310402	FPR3	NM_002030.3	0.00100624	-3.07018	8.97e-06
	7330026	FRAT2	NM_012083.2	0.0001437	-1.49363	8.37e-07
	4560328	FSCN1	NM_003088.2	0.000173244	2.69658	1.05e-06
	2940059	FTSJD2	NM_015050.2	0.00378435	1.55849	4.46e-05
	2060121	FUCA1	NM_000147.3	0.00534065	-6.04218	6.95e-05
	1470332	FXYD5	NM_144779.1	0.000135629	-1.60885	6.81e-07
	7380546	FXYD5	NM_014164.4	0.000121762	-1.70358	7.78e-07
	5890414	FYB	NM_001465.3	0.0021589	-1.74399	2.2e-05
	4230674	FZD1	NM_003505.1	0.00152985	-1.34705	1.44e-05
	1190634	GAA	NM_001079804.1	0.0169679	-1.46343	0.000295297
	4920110	GADD45B	NM_015675.2	0.000226096	1.68639	1.47e-06
	1340647	GAR1	NM_032993.2	0.00254986	1.73818	2.73e-05
	1010544	GAR1	NM_018983.3	0.000411047	1.70833	3.04e-06
	5700278	GARS	NM_002047.2	4.94e-05	1.68048	2.41e-07
	20544	GART	NM_000819.3	0.0225967	1.69074	0.000438721
	1070435	GAS7	NM_201433.1	1.61e-05	-1.98525	6.18e-08
	2190148	GBP1	NM_002053.1	0.0219708	2.73234	0.000421484
	1980524	GBP4	NM_052941.3	0.0308783	2.02332	0.000665539
	1510364	GBP5	NM_052942.2	0.0167521	2.61087	0.000289422
	4730670	GCLC	NM_001498.2	0.0206343	-1.60859	0.000379225
	6020735	GINS2	NM_016095.1	2.53e-07	1.36833	4.44e-10
	6220746	GLIPR1	NM_006851.2	0.00628424	-1.69843	8.58e-05
	6560017	GLIS3	NM_152629.3	4.22e-05	1.80888	2e-07
	7380279	GLT25D1	NM_024656.2	0.0107567	-1.49819	0.000168305
	3610286	GLTSCR2	NM_015710.3	0.00396319	-1.36476	4.72e-05
	6840156	GMDS	NM_001500.2	0.0204505	1.35181	0.000375402
	520196	GNL2	NM_013285.1	0.0119451	1.39313	0.000191704
	6110392	GNS	NM_002076.2	0.0345273	-1.51186	0.000791706
	1820544	GPATCH4	NM_182679.1	0.00329825	1.43444	3.71e-05
	5270270	GPN2	NM_018066.3	0.00682404	1.48286	9.55e-05
	1570154	GPNMB	NM_002510.2	1.93e-07	-3.32045	6.41e-10
	6840164	GPNMB	NM_001005340.1	3.43e-07	-5.88444	3.19e-10
	5390682	GPR108	NM_001080452.1	0.0191649	-1.40226	0.000345716
	5870692	GPR132	NM_013345.2	0.0491081	1.39622	0.00126849
	1240392	GPR137B	NM_003272.1	0.0109374	1.52906	0.000171364
	3520598	GPR162	NM_019858.1	1.46e-06	-2.49853	3.34e-09
	4890241	GPR56	NM_201524.1	0.0493411	-1.84908	0.00128182
	60647	GPX1	NM_201397.1	3.17e-05	-2.4193	1.43e-07
	2370482	GSN	NM_198252.2	2.12e-05	-1.75789	8.76e-08
	1090437	GTPBP4	NM_012341.2	6.3e-06	1.52617	1.99e-08
	2850026	H3F3A	NM_002107.3	0.0136005	-1.42346	0.00022403
	1050414	HAMP	NM_021175.2	6.11e-05	-2.05951	3.12e-07
	1820594	HBEGF	NM_001945.1	0.0208192	1.77007	0.000386137
	2260113	HCST	NM_014266.3	3.15e-07	-1.66107	8.74e-05
	1580088	HCST	NM_001007469.1	0.00634877	-1.85368	5.74e-10
	3460242	HEATR1	NM_018072.4	0.0012857	1.64832	1.18e-05
	5720482	HERC5	NM_016323.2	0.000620476	2.87388	4.97e-06
	6860482	HERC6	NM_017912.3	2.68e-06	3.04074	7.03e-09
	3800139	HEXB	NM_000521.2	9.13e-06	-2.35182	3.15e-08
	6110630	HIST1H2BK	NM_080593.1	0.0207499	-1.45477	0.000383093
	1660196	HK1	NM_033500.1	0.00440215	-1.37749	5.39e-05
	540563	HLA-DMA	NM_006120.2	0.0335287	-1.74949	0.0007521
	4900731	HLA-DMB	NM_002118.3	0.00270847	-2.3489	2.94e-05
	1030747	HLA-E	NM_005516.4	7.63e-06	1.89874	2.51e-08
	7330053	HLA-F	NM_018950.1	0.0404915	1.54558	0.000976472
	1050309	HLX	NM_021958.2	0.00214324	1.89494	2.17e-05
	5270112	HMGCS1	NM_002130.6	0.000188526	1.67161	1.18e-06
	3370487	HNRNPAB	NM_004499.3	0.0304365	1.55531	0.000648368
	1820398	HNRNPAB	NM_031266.2	0.0421378	1.44305	0.00102956
	5810440	HNRNPAB	NM_004499.3	0.0138593	1.35682	0.000230042
	6450646	HNRNPM	NM_005968.2	0.000179805	1.53559	1.11e-06
	6510437	HNRNPM	NM_005968.3	0.0275465	1.35447	0.000561651
	520184	HPCAL1	NM_134421.1	0.00903725	-1.54481	0.000136618
	670736	HPD	NM_002150.2	0.0031278	1.56714	3.48e-05
	6100056	HSD17B10	NM_004493.2	0.00749685	1.40953	0.000108919
	620414	HSD17B10	NM_004493.1	0.0219708	1.36322	0.000421235
	6040647	HSH2D	NM_032855.2	0.0154114	1.61683	0.00026006
	4830100	HSP90AB1	NM_007355.2	3.91e-06	2.32416	1.08e-08
	5090368	HSPA4	NM_198431.1	0.0300012	1.43088	0.000633295
	160092	HSPA6	NM_002155.3	0.000534736	-1.73951	4.21e-06
	430672	HSPA8	NM_153201.1	0.000168022	1.4941	9.96e-07
	2650619	HSPA8	NM_006597.3	0.00945045	1.4701	0.000144665
	430630	HSPA9	NM_004134.4	0.0219099	1.51873	0.000419354
	7200608	HSPB1	NM_001540.2	0.00181683	-1.7452	1.77e-05
	70605	HSPD1	NM_002156.4	1.98e-07	2.18572	3.31e-10
	6960072	HSPD1	NM_002156.4	0.0100149	1.67364	0.000155002
	110110	HSPE1	NM_002157.1	0.00662077	2.21499	9.2e-05
	2680170	HSPE1	NM_002157.1	0.000130256	1.94902	7.42e-07
	160598	HSPH1	NM_006644.2	0.0304365	1.39983	0.000647462
	730612	HTRA1	NM_002775.3	1.79e-07	-2.05768	2.73e-10
	5550278	ICAM3	NM_002162.2	0.0259375	-1.34318	0.000516763
	5570711	IDO1	NM_002164.4	2.44e-06	7.21668	6.27e-09
	380259	IDO1	NM_002164.3	1.21e-06	7.18268	2.73e-09
	1190367	IER3	NM_003897.3	0.00289427	2.47726	3.18e-05
	650241	IER5	NM_016545.4	0.00398216	1.53055	4.75e-05
	6620050	IFFO1	NM_080730.2	0.0012114	-1.66145	1.1e-05
	3990170	IFI27	NM_005532.3	4.71e-05	3.27641	2.27e-07
	2000300	IFI30	NM_006332.3	0.0172611	-2.01882	0.00030114
	2510220	IFI35	NM_005533.2	0.00111536	2.17701	1.01e-05
	2570300	IFI44	NM_006417.3	3.01e-08	5.03327	3.06e-11
	3870338	IFI44L	NM_006820.1	5.09e-11	7.22353	1.91e-14
	5090215	IFI6	NM_022873.2	0.0297768	2.46606	0.000626668
	4570441	IFIH1	NM_022168.2	0.0147288	1.94632	0.00024667
	2000148	IFIT1	NM_001548.3	0.00291004	3.61944	3.2e-05
	2600747	IFIT2	NM_001547.4	0.0409019	2.50213	0.000988102
	1500280	IFIT3	NM_001031683.1	0.000118775	4.33225	6.61e-07
	5360156	IFITM1	NM_003641.3	4.51e-06	2.85371	1.29e-08
	2470358	IFNGR1	NM_000416.1	4.02e-06	-2.44588	1.12e-08
	4730747	IGLL1	NM_020070.2	0.00571851	2.55042	7.64e-05
	2760148	IL11RA	NM_004512.3	0.0184188	-1.82371	0.000329917
	2190717	IL18BP	NM_173042.2	1.72e-05	-3.82093	6.83e-08
	3180068	IL19	NM_013371.2	7.79e-06	3.43612	2.57e-08
	6330070	IL19	NM_013371.2	0.00147828	2.42804	1.38e-05
	1980672	IL1A	NM_000575.3	0.019813	3.77473	0.000360343
	840685	IL1B	NM_000576.2	7.82e-10	11.4124	4.8e-13
	1240528	IL1F5	NM_173170.1	2.9e-05	1.38862	1.29e-07
	5890689	IL1F9	NM_019618.2	1.27e-07	8.98837	1.69e-10
	3060735	IL1RN	NM_173843.1	7.3e-07	4.92252	1.48e-09
	10630	IL21R	NM_181078.1	0.00379786	1.52495	4.49e-05
	4290201	IL24	NM_006850.2	2.71e-05	5.0772	1.18e-07
	1660746	IL24	NM_181339.1	0.000113502	3.89946	6.15e-07
	130021	IL2RA	NM_000417.1	0.0255423	1.48225	0.000506183
	7570292	IL3RA	NM_002183.2	0.0492113	1.57441	0.00127327
	4040576	IL6	NM_000600.1	5.8e-05	9.83138	2.94e-07
	1570553	IL8	NM_000584.2	1.23e-07	5.16552	1.59e-10
	1980309	IL8	NM_000584.2	5.41e-12	2.68248	9.17e-16
	5690437	ILF2	NM_004515.2	0.000638195	1.49698	5.15e-06
	6560041	IMP4	NM_033416.1	0.0213774	1.55552	0.000403673
	4590026	IMPDH2	NM_000884.2	0.0071352	1.69952	0.000101451
	6560468	INTS9	NM_018250.1	0.0254702	1.36971	0.000503677
	4830500	IPO4	NM_024658.3	0.0211131	1.43476	0.000396312
	3930750	IRAK2	NM_001570.3	4.98e-06	2.41919	1.48e-08
	2360719	IRAK3	NM_007199.1	0.0337852	1.56307	0.000764806
	6980370	IRF4	NM_002460.1	0.042682	1.5895	0.00105008
	1470382	IRF7	NM_004029.2	8.8e-05	2.46086	4.66e-07
	6400176	IRF7	NM_004029.2	0.000171374	2.37618	1.03e-06
	2000022	IRF9	NM_006084.4	2.68e-05	1.65173	1.15e-07
	2100196	ISG15	NM_005101.1	1.7e-05	4.73523	6.69e-08
	6330132	ISG20	NM_002201.4	3.06e-08	3.34899	3.17e-11
	6650692	ISOC2	NM_024710.1	0.0122402	1.43471	0.000198243
	460220	ITGA1	NM_181501.1	1.67e-06	1.34542	3.92e-09
	3890373	ITGB2	NM_000211.2	9.98e-06	-2.51571	6.5e-08
	7200156	ITGB2	NM_000211.1	1.66e-05	-2.61533	3.55e-08
	2650114	ITGB5	NM_002213.3	0.000947315	-1.34165	1.2e-05
	2490411	ITGB5	NM_002213.3	0.00131266	-1.34705	8.24e-06
	3120068	ITIH1	NM_002215.1	4.41e-06	1.3655	1.25e-08
	6380315	ITM2B	NM_021999.2	0.0077403	-1.63146	0.000113242
	6370523	KBTBD8	NM_032505.1	0.0182394	1.57186	0.000325452
	1500603	KIAA0020	NM_014878.4	0.0174655	1.42794	0.000307294
	1010152	KIAA0922	NM_015196.2	0.0484317	1.32127	0.00124076
	110181	KIAA1199	NM_018689.1	0.00023104	2.4686	1.52e-06
	3140242	KIR2DL3	NM_014511.3	0.0295342	-2.65251	0.000617809
	2140719	KIR2DL4	NM_002255.5	0.00454345	-2.07448	0.000509334
	2900360	KIR2DL4	NM_002255.3	0.0256191	-2.8234	5.61e-05
	1740328	KIR2DL5A	NM_020535.3	0.0442626	-1.56359	0.00110584
	5560731	KIR3DL2	NM_006737.1	0.0160979	-1.84159	0.000274712
	3850692	KLF2	NM_016270.2	0.00265245	-2.02647	2.86e-05
	6200019	KLRB1	NM_002258.2	0.0010549	-2.02499	9.45e-06
	6840577	KPNB1	NM_002265.4	1.78e-05	1.45901	7.19e-08
	1170349	LAD1	NM_005558.3	0.00621592	1.65551	8.45e-05
	2680189	LAG3	NM_002286.4	0.000258643	2.81215	1.75e-06
	7320546	LAMP3	NM_014398.2	1.51e-07	3.72923	2.14e-10
	520059	LAMP3	NM_014398.2	0.000209107	1.92096	1.34e-06
	5360376	LAPTM5	NM_006762.1	0.0209147	-1.43396	0.000390115
	770326	LDHA	NM_001135239.1	0.00295781	1.54693	3.26e-05
	3190092	LDHA	NM_005566.1	0.000353959	1.45838	2.57e-06
	6620392	LFNG	NM_001040167.1	0.0337227	-1.49345	0.000762547
	1300452	LGMN	NM_001008530.1	1.22e-05	-3.42117	1.56e-10
	4560129	LGMN	NM_001008530.1	1.23e-07	-4.10052	4.54e-08
	6110037	LILRA3	NM_006865.2	2.89e-06	7.82258	7.65e-09
	6200370	LILRA3	NM_006865.2	1.52e-07	4.50063	2.23e-10
	2470162	LILRA5	NM_021250.2	0.0180726	1.71068	0.000321036
	6420450	LIME1	NM_017806.1	1.21e-05	-2.03873	4.37e-08
	5360148	LIPA	NM_000235.2	0.000868043	-2.3893	7.41e-06
	10152	LOC100128266	XR_038984.1	0.000506196	1.89505	3.92e-06
	520427	LOC100128266	XR_037888.1	0.0002231	1.63661	1.45e-06
	1230209	LOC100128410	XR_037117.1	0.0424084	1.37709	0.00103886
	7000328	LOC100129550	NR_024618.1	0.0288088	-1.31753	0.000594097
	2570379	LOC100130932	XM_001726766.1	0.0218502	1.42854	0.000417287
	2600136	LOC143666	XM_001127524.1	1.86e-05	2.08063	7.57e-08
	1230026	LOC339192	XM_001726300.1	0.00544333	-1.61343	7.11e-05
	3940364	LOC347376	XM_937928.1	0.0241107	-1.57476	0.00047373
	3190450	LOC389168	XR_039278.1	0.0388325	1.31413	0.000925778
	160047	LOC389787	XM_497072.2	0.0337852	-1.43984	0.00076539
	2640082	LOC390940	XM_001129773.1	1.59e-06	-1.60009	3.67e-09
	2450255	LOC391532	XR_017653.1	0.00352885	1.54495	4.09e-05
	6020669	LOC391811	XR_018614.1	0.000864959	1.63422	7.36e-06
	4850136	LOC399988	XR_018287.2	0.000124805	1.56782	7.03e-07
	3890360	LOC439953	XR_017375.2	0.00636734	1.4216	8.8e-05
	4180278	LOC440043	XR_015812.2	0.0218033	1.30384	0.000414545
	3840474	LOC441481	XR_038228.1	0.0440206	-1.52264	0.001097
	4880477	LOC643031	XM_926402.1	0.0343744	-1.74984	0.000786017
	4290102	LOC644563	XR_018203.2	0.00621399	1.42416	8.43e-05
	5080369	LOC644914	XM_001128558.2	0.000965989	-1.57348	8.45e-06
	110195	LOC646197	XM_929153.1	0.00188726	1.67224	1.86e-05
	3170431	LRCH4	NM_002319.2	0.0104851	-1.56701	0.000163168
	4760349	LRP10	NM_014045.3	0.0441566	1.30306	0.00110225
	1470593	LST1	NM_205840.1	5.03e-08	-2.1194	4.63e-09
	4280435	LST1	NM_205839.1	1.89e-06	-2.15449	5.64e-11
	1030743	LTA	NM_000595.2	6.49e-05	1.95751	3.34e-07
	1430524	LTA4H	NM_000895.1	9.98e-06	-2.12724	3.55e-08
	4890270	LY6E	NM_002346.1	9.1e-05	2.9915	4.84e-07
	6840408	LY86	NM_004271.3	0.0115421	-1.56147	0.000182793
	70167	LY96	NM_015364.2	0.000659649	-2.02596	5.34e-06
	7320551	LYN	NM_002350.1	0.00044173	2.36246	3.33e-06
	4810162	LYZ	NM_000239.1	0.031356	-4.14539	1.12e-11
	1690056	LYZ	NM_000239.1	1.2e-08	-6.03018	0.000685793
	2510278	MAD2L2	NM_006341.2	0.0100611	1.33748	0.000155971
	2060440	MAFB	NM_005461.3	0.00193253	-2.47929	1.91e-05
	7550202	MAFF	NM_012323.2	0.0386807	1.8034	0.000920522
	1430138	MAFF	NM_012323.2	0.0211131	1.48216	0.000396506
	4560110	MANF	NM_006010.2	0.0105282	1.3751	0.000164506
	5490240	MAP1LC3A	NM_181509.1	1.45e-05	2.3968	5.46e-08
	7320731	MAP3K4	NM_005922.2	0.00205678	2.20602	2.06e-05
	5270575	MAPK8IP3	NM_001040439.1	0.00509613	-1.58287	6.58e-05
	6060484	MARCKS	NM_002356.5	0.00916962	1.90297	0.000139784
	2450546	MBNL2	NM_144778.2	0.0381625	-1.39765	0.000904471
	610750	MCL1	NM_021960.3	0.012217	1.34304	0.000197102
	6770408	MCM2	NM_004526.2	1.93e-08	1.54872	1.88e-11
	5490068	MCOLN2	NM_153259.2	0.0470697	1.79504	0.0011969
	3390326	ME1	NM_002395.3	3.98e-08	-1.78305	4.21e-11
	4730315	MERTK	NM_006343.2	1.89e-09	-1.55209	7.04e-08
	7550066	MERTK	NM_006343.2	1.75e-05	-2.11101	1.32e-12
	650348	METTL1	NM_005371.5	0.0224875	1.48984	0.000435646
	1990358	METTL1	NM_005371.4	0.00476204	1.4562	6.01e-05
	1820008	METTL7A	NM_014033.3	0.000169033	-1.6052	1.02e-06
	510288	MFSD1	NM_022736.1	2.46e-07	-2.3084	4.23e-10
	3830327	MGLL	NM_007283.5	0.0118896	1.39814	0.000190005
	7160400	MGST3	NM_004528.2	0.0236103	-1.53125	0.000462898
	4490671	MIF	NM_002415.1	5.71e-05	1.76909	2.88e-07
	460521	MIR1275	NR_031681.1	0.017631	1.52583	0.000310953
	940026	MIR142	NR_029683.1	0.00616459	1.31293	8.35e-05
	5860722	MIR155HG	NR_001458.3	3.6e-09	4.27369	2.82e-12
	3990307	MIR302C	NR_029858.1	0.00868432	2.0235	0.000130179
	6450278	MKNK1	NM_003684.3	0.00694931	-1.67154	9.8e-05
	5090070	MMP14	NM_004995.2	8.77e-05	1.59679	4.61e-07
	3800088	MMP7	NM_002423.3	7.82e-07	2.623	1.64e-09
	2350537	MMP7	NM_002423.3	5.3e-06	2.12102	1.64e-08
	5310554	MPP1	NM_002436.2	0.00170362	-2.62009	1.64e-05
	7000431	MPZL1	NM_024569.3	0.00694931	1.36754	9.8e-05
	5080546	MRPL12	NM_002949.2	0.000265217	1.79269	1.8e-06
	430196	MRPL14	NM_032111.2	0.0329574	1.48259	0.000731984
	7610747	MRPL24	NM_145729.1	0.00214324	1.50743	2.17e-05
	2360243	MRPL35	NM_145644.1	0.0220778	1.41126	0.000425373
	6370196	MRPL37	NM_016491.2	0.0042431	1.36335	5.14e-05
	6940025	MRPL39	NM_017446.3	0.0276698	1.4259	0.00056475
	450468	MRPL44	NM_022915.2	0.00451713	1.42356	5.56e-05
	1850370	MRPS12	NM_033363.1	0.00098438	1.46085	8.65e-06
	2690400	MRPS17	NM_015969.2	0.00034152	1.66773	2.46e-06
	5340138	MRPS18B	NM_014046.2	0.0125701	1.33231	0.000204396
	6450647	MRPS28	NM_014018.2	0.00193088	1.53787	1.91e-05
	6400195	MRPS6	NM_032476.2	0.000190823	-1.54259	1.2e-06
	130220	MRTO4	NM_016183.3	0.0313318	1.30065	0.000683568
	2260129	MS4A6A	NM_022349.2	0.00025665	-1.34687	1.72e-06
	6200402	MT1A	NM_005946.2	5e-05	3.47981	2.45e-07
	450615	MT2A	NM_005953.2	1.74e-05	3.83242	6.96e-08
	6290437	MTHFD1L	NM_015440.3	0.0315396	1.46902	0.000691705
	1300706	MTHFD2	NM_006636.3	0.000390562	1.55589	2.88e-06
	7650026	MUC1	NM_001044391.1	0.00809411	1.37808	0.000119276
	1690066	MX1	NM_002462.2	3.29e-07	4.79271	6.06e-10
	5490470	MX2	NM_002463.1	0.000454227	2.48324	3.45e-06
	5720598	MYO1B	NM_012223.2	1.58e-09	1.60658	1.07e-12
	3450195	MYO1G	NM_033054.1	0.000139194	1.88584	8.08e-07
	3360408	MYO9B	NM_004145.2	0.0420603	-1.40341	0.00102677
	4670592	MYOF	NM_013451.3	0.0287641	-1.54252	0.000591958
	5690390	NAAA	NM_014435.3	0.0375708	-1.31537	0.000886153
	1170554	NAT10	NM_024662.1	0.0252011	1.3952	0.000497289
	7650020	NCEH1	NM_020792.3	4.58e-05	-1.40992	2.48e-05
	7210327	NCEH1	NM_020792.3	0.00236327	-1.78382	2.19e-07
	3940438	NCF1	NM_000265.4	0.0417472	-2.15838	0.00101685
	3180681	NCF1C	NR_003187.1	0.0272048	-1.86342	0.000552379
	6180168	NCF4	NM_013416.2	0.0149559	-1.39777	1.51e-08
	1940041	NCF4	NM_000631.3	5.07e-06	-1.63688	0.000251068
	1300671	NCOA4	NM_005437.2	0.0342046	-1.4701	0.000778579
	5490376	NCOR2	NM_006312.3	0.000217915	1.60374	1.41e-06
	6350189	NCRNA00152	NM_052871.3	0.000863543	2.033	7.31e-06
	150441	NCRNA00219	NM_053000.1	0.0295508	-1.39485	0.000619408
	620615	NDUFA7	NM_005001.2	0.0182394	1.40128	0.000325664
	4860563	NDUFAB1	NM_005003.2	0.0162145	1.3115	0.000277388
	4050681	NDUFV2	NM_021074.1	0.0174581	1.32018	0.000306552
	580678	NEURL3	NM_001080535.1	0.000117118	2.66897	6.43e-07
	7400626	NFKB1	NM_003998.2	2.69e-05	1.83587	1.16e-07
	1710504	NFKB2	NM_001077493.1	0.0483402	1.4673	0.00123535
	3310615	NFKB2	NM_002502.3	0.0310995	1.39319	0.000675177
	4280113	NFKBIA	NM_020529.1	0.000742737	2.01444	6.16e-06
	2470348	NFKBIZ	NM_001005474.1	1.22e-05	2.38792	4.54e-08
	1230731	NFXL1	NM_152995.4	9.79e-07	-3.39909	2.13e-09
	130673	NHP2	NM_017838.3	2.69e-05	1.86655	1.17e-07
	6550291	NHP2	NM_001034833.1	0.00634211	1.7958	8.7e-05
	2760673	NHP2	NM_001034833.1	0.00214324	1.74054	2.16e-05
	4570136	NHP2	NM_001034833.1	0.0343477	1.38797	0.000784679
	5960678	NISCH	NM_007184.3	3.39e-06	-2.26755	9.18e-09
	3830273	NIT2	NM_020202.2	0.0301742	1.32561	0.000639504
	1820504	NME1	NM_000269.2	9.13e-10	3.91933	5.8e-13
	2760358	NME1-NME2	NM_001018136.1	0.000126935	1.78831	7.18e-07
	3180706	NOL6	NM_139235.3	0.0292124	1.40098	0.000606749
	1820470	NOL7	NM_016167.3	0.00177671	1.44127	1.72e-05
	5960132	NOLC1	NM_004741.1	0.0293297	1.32152	0.000610426
	6940204	NOP10	NM_018648.3	0.00426813	1.31192	5.19e-05
	380370	NOP16	NM_016391.3	0.000208418	1.76211	1.33e-06
	4780561	NOP16	NM_016391.4	0.000168843	1.61159	1.01e-06
	6960538	NOP2	NM_006170.2	0.0169679	1.45959	0.000294865
	2340692	NOTCH3	NM_000435.1	0.0277892	-1.34922	0.000567775
	540075	NPC2	NM_006432.3	0.0115393	-1.96846	0.000182505
	110653	NPL	NM_030769.1	0.00183677	-2.02745	3.06e-05
	540243	NPL	NM_030769.1	0.00280735	-2.23328	1.79e-05
	1050619	NPM3	NM_006993.1	0.00133048	1.65767	1.23e-05
	2640528	NPRL3	NM_001039476.1	0.000876723	1.58398	7.53e-06
	6100468	NPTX1	NM_002522.2	0.000196903	1.4175	1.25e-06
	5360347	NQO1	NM_000903.2	0.0492986	1.41055	0.00127863
	3940520	NT5C3	NM_001002010.1	0.00352885	2.22195	4.08e-05
	7000398	NT5C3	NM_001002010.1	0.0330924	1.82744	0.000736384
	6840301	NT5DC2	NM_022908.1	2.47e-07	-1.64894	4.3e-10
	6110477	NUDC	NM_006600.2	8.87e-06	1.50272	3.01e-08
	4850164	NUP214	NM_005085.2	0.00023104	-1.58814	1.52e-06
	3890544	NUP37	NM_024057.2	0.0206557	1.49626	0.000380759
	1090390	OAS1	NM_001032409.1	0.0176551	2.39192	0.000311752
	7040035	OAS1	NM_001032409.1	0.00840382	2.32555	0.000125085
	7320561	OAS2	NM_016817.2	6.8e-06	3.0902	2.17e-08
	990768	OAS3	NM_006187.2	0.00178045	3.01604	1.73e-05
	7650097	OASL	NM_198213.1	0.00350728	2.59906	4.03e-05
	1090753	OAZ2	NM_002537.2	0.0326636	-1.48407	0.000722691
	4260253	OBFC2A	NM_001031716.1	0.0117086	1.38336	0.000186173
	270196	OBFC2B	NM_024068.2	0.000337534	1.43481	2.41e-06
	4070017	ODC1	NM_002539.1	0.000625067	1.83772	5.02e-06
	7150019	OLFML2B	NM_015441.1	2.12e-05	-1.51109	8.77e-08
	1780239	OLIG2	NM_005806.2	0.0444112	1.37918	0.00111143
	7510132	OLR1	NM_002543.3	0.0301742	-1.92129	0.000638439
	6770692	ORC3	NM_181837.1	0.0261804	1.37199	0.000526187
	2070309	OSGIN2	NM_004337.1	8.78e-05	1.74715	4.63e-07
	3930379	P2RY11	NM_002566.4	0.0487974	-1.39143	0.00125323
	5270280	PA2G4	NM_006191.2	0.000663664	1.72834	5.38e-06
	4050639	PAICS	NM_006452.3	0.00131885	2.13382	1.21e-05
	6420424	PAICS	NM_006452.3	0.00663816	1.72383	9.23e-05
	4280253	PAK1IP1	NM_017906.2	0.0118896	1.35832	0.000190311
	3780053	PALLD	NM_016081.3	0.000337534	1.46149	2.42e-06
	4070300	PANX2	NM_052839.2	0.00378435	1.47187	4.46e-05
	5310364	PAPLN	NM_173462.3	1.31e-08	2.07513	1.25e-11
	1820528	PAPSS1	NM_005443.4	0.00949654	-1.42419	0.000145572
	3390289	PARL	NM_018622.5	0.00824578	-1.30209	0.000122209
	4280692	PARP1	NM_001618.2	0.00916962	1.4438	0.000139779
	2070059	PARP10	NM_032789.1	0.00106391	1.84699	9.55e-06
	3930601	PARP10	XM_001127571.1	0.030959	1.5859	0.000669981
	1090132	PARP10	XM_001127571.1	0.0313318	1.51488	0.000683939
	2340072	PARP12	NM_022750.2	3.37e-05	2.04229	1.56e-07
	5700735	PARP9	NM_031458.1	2.74e-05	2.4909	1.21e-07
	3140707	PARP9	NM_031458.1	0.000113811	2.07266	6.19e-07
	6200685	PARVG	NM_022141.4	4.84e-06	-2.00142	1.4e-08
	540056	PCCB	NM_000532.3	0.00348932	1.51587	3.99e-05
	4590424	PDCD2L	NM_032346.1	0.0213774	1.38952	0.000404184
	1240685	PDCD5	NM_004708.2	0.0221097	1.47035	0.000427154
	3310504	PDK4	NM_002612.3	8.24e-08	-1.52173	9.59e-11
	1410010	PDLIM1	NM_020992.2	0.00434185	1.45536	5.29e-05
	430747	PECAM1	NM_000442.3	4.98e-06	-2.10673	1.47e-08
	5960358	PELO	NM_015946.4	0.00352885	1.38094	4.1e-05
	3840092	PFAS	NM_012393.1	0.00483287	1.60184	6.13e-05
	1170619	PFDN5	NM_002624.3	1.89e-06	-1.34114	3.87e-05
	4220630	PFDN5	NM_145897.2	0.00341452	-1.51277	4.61e-09
	4120053	PFKFB3	NM_004566.2	0.000173871	2.45158	1.07e-06
	1510196	PHF11	NM_001040443.1	0.00176788	1.67069	1.7e-05
	6100521	PHF11	NM_001040443.1	0.000670427	1.66299	5.46e-06
	3130301	PIM1	NM_002648.2	0.0489558	1.68809	0.00126248
	6200168	PIM2	NM_006875.2	0.000210311	2.22391	1.35e-06
	6480037	PLA2G15	NM_012320.3	0.00149011	-1.31045	1.39e-05
	2350722	PLA2G4B	NM_005090.2	0.00597469	-1.75489	8.06e-05
	2490372	PLAC8	NM_016619.1	0.00202319	1.91651	2.01e-05
	2140288	PLBD1	NM_024829.4	2.59e-07	-3.02484	4.61e-10
	6380093	PLD3	NM_001031696.1	1.22e-05	-2.80327	4.52e-08
	4010397	PLEKHG3	NM_015549.1	0.0310995	-1.30242	0.000675575
	1400446	PLIN2	NM_001122.2	0.00315188	-1.71614	1.57e-05
	460204	PLIN2	NM_001122.2	0.0016415	-1.878	3.52e-05
	60437	PLOD1	NM_000302.2	0.0026725	-1.60117	2.89e-05
	5900497	PLXDC2	NM_032812.7	0.0218439	-1.42476	0.000416241
	10673	PLXNB2	NM_012401.2	0.00084059	-1.8228	7.07e-06
	1190463	PNPLA2	NM_020376.2	0.0484216	-1.36683	0.00123948
	6900025	POLR2D	NM_004805.2	0.00670225	1.43595	9.34e-05
	1030010	POMP	NM_015932.3	0.00649458	1.32293	8.99e-05
	1230754	POR	NM_000941.2	0.0118989	-1.5647	0.000190711
	650630	POU2F2	NM_002698.1	1.34e-07	1.47398	1.84e-10
	4050452	PPA1	NM_021129.3	0.0331139	1.67152	0.000738444
	4200612	PPIL1	NM_016059.3	0.0185703	1.38698	0.000334204
	240348	PPM1F	NM_014634.2	0.0206343	-1.42066	0.000379649
	7150253	PPM1M	NM_144641.1	0.00118723	-1.77402	1.07e-05
	5490333	PPP1R16B	NM_015568.2	0.00735724	1.49337	0.000105302
	380541	PPPDE2	NM_015704.1	5.88e-06	2.14068	1.84e-08
	7200041	PPT1	NM_000310.2	6.25e-05	-1.83426	3.2e-07
	6110386	PRCP	NM_005040.2	3.38e-06	-1.75067	0.000263375
	1660300	PRCP	NM_199418.2	0.0155688	-2.13572	9.09e-09
	2650253	PRDX4	NM_006406.1	0.000473582	1.88302	3.62e-06
	5960343	PRIC285	NM_033405.2	3.26e-05	2.82878	1.5e-07
	3290731	PRKCH	NM_006255.3	0.0371849	-1.44965	0.000870753
	6400138	PRMT1	NM_198319.2	1.03e-06	2.05392	2.27e-09
	3460669	PRMT1	NM_198318.1	0.00233372	1.73732	2.43e-05
	3850520	PRMT5	NM_001039619.1	0.000426074	1.70756	3.16e-06
	1260156	ProbeID: 1260156	XM_942669.1	0.0200128	-1.6103	0.000366095
	1440064	ProbeID: 1440064		1.33e-10	-1.92303	7.62e-14
	1450136	ProbeID: 1450136	XM_937514.1	0.00567485	1.7408	7.56e-05
	1710594	ProbeID: 1710594	XM_001718563.1	0.004005	1.50383	4.79e-05
	2490328	ProbeID: 2490328	XM_001133149.1	1.27e-07	-2.1824	1.69e-10
	270397	ProbeID: 270397	XR_038699.1	0.000138445	1.45755	8e-07
	3130358	ProbeID: 3130358		0.00150653	1.49814	1.41e-05
	3170286	ProbeID: 3170286	XM_929980.2	1.2e-11	2.33545	2.55e-15
	3310288	ProbeID: 3310288	XM_929980.2	0.00483624	1.60075	6.14e-05
	3420368	ProbeID: 3420368	XR_038490.1	0.049332	1.38336	0.00128054
	360731	ProbeID: 360731	NM_001110781.1	0.0299725	-1.42955	0.000631422
	3800273	ProbeID: 3800273	XM_001132373.1	0.0350333	-1.46433	0.0008085
	3890427	ProbeID: 3890427	XR_016056.1	0.00736895	-1.45841	0.000105781
	3990010	ProbeID: 3990010		0.0367466	1.47154	0.000857377
	4290692	ProbeID: 4290692	XR_039129.1	0.00233986	1.37887	2.44e-05
	460170	ProbeID: 460170	XR_015295.2	0.00370165	1.31216	4.35e-05
	4670114	ProbeID: 4670114	XM_001133269.1	0.0172036	2.9835	0.000299773
	4780187	ProbeID: 4780187		0.0216197	-1.32656	0.000409681
	4900408	ProbeID: 4900408	XM_001721064.1	0.00147912	1.35996	1.38e-05
	5080600	ProbeID: 5080600	XM_001721497.1	0.00245036	1.40673	2.6e-05
	5080768	ProbeID: 5080768	NM_001093761.1	0.0122788	1.39703	0.00019914
	540747	ProbeID: 540747		0.0184672	-1.51127	0.000331565
	5550592	ProbeID: 5550592	XM_001717735.1	0.0114434	-1.51702	0.00018026
	5820424	ProbeID: 5820424	XM_001726834.1	0.00438082	1.74528	5.35e-05
	5960021	ProbeID: 5960021		0.00245153	-1.36059	2.61e-05
	6100626	ProbeID: 6100626	XM_001720509.1	0.0498779	1.47294	0.00130632
	6270193	ProbeID: 6270193	XM_001726973.1	0.00691697	1.64503	9.69e-05
	6330612	ProbeID: 6330612	XM_001720097.1	4.6e-09	4.68261	3.89e-12
	6560201	ProbeID: 6560201	XM_001133190.1	3.43e-07	5.1854	6.54e-10
	6650603	ProbeID: 6650603	XR_039334.1	0.00852357	-1.63741	0.000127048
	6760494	ProbeID: 6760494	XR_039237.1	0.00798345	1.47219	0.000117476
	6760600	ProbeID: 6760600	XM_001714722.1	0.0353422	1.53008	0.000817126
	6860593	ProbeID: 6860593		2.39e-06	-1.54786	5.96e-09
	6980685	ProbeID: 6980685	XM_001128558.1	0.00512376	-1.4573	6.63e-05
	7100376	ProbeID: 7100376	XR_018747.2	0.00202572	1.86522	2.02e-05
	730689	ProbeID: 730689	XM_942117.1	0.0227881	1.38056	0.0004434
	7320296	ProbeID: 7320296	XR_018757.1	0.00558311	1.86356	7.39e-05
	7320707	ProbeID: 7320707	XM_939368.1	0.0261804	1.72301	0.00052609
	7610259	ProbeID: 7610259	XM_001717228.1	0.00743382	1.37911	0.00010721
	7650528	ProbeID: 7650528	XM_937285.1	1.02e-05	1.67548	3.65e-08
	830682	ProbeID: 830682	XM_937508.2	0.0203365	1.54928	0.000372448
	990717	ProbeID: 990717	XM_938166.3	0.00470779	1.66864	5.89e-05
	7050189	PRPF19	NM_014502.3	0.0373517	1.43483	0.000877822
	4390370	PRPF38A	NM_032864.3	0.041234	1.31605	0.00100049
	7560025	PSMA1	NM_148976.1	3.84e-07	1.62911	7.48e-10
	3460324	PSMA3	NM_152132.1	0.00119977	1.79944	1.09e-05
	5720327	PSMA3	NM_002788.2	0.00544333	1.56859	7.1e-05
	3420543	PSMA4	NM_002789.3	0.00026909	1.51432	1.84e-06
	5080451	PSMA5	NM_002790.2	3.06e-11	1.80353	9.72e-15
	5080326	PSMA6	NM_002791.1	0.000162819	1.5602	9.62e-07
	2760376	PSMB1	NM_002793.2	0.000375226	1.3665	2.75e-06
	2000445	PSMB10	NM_002801.2	0.00421444	1.37221	5.1e-05
	610138	PSMB2	NM_002794.3	5.09e-11	1.81661	2.01e-14
	3710332	PSMB3	NM_002795.2	7.8e-06	1.48344	2.61e-08
	580494	PSMB4	NM_002796.2	3.15e-05	1.4201	1.41e-07
	510315	PSMB5	NM_002797.2	5.89e-05	1.51854	2.99e-07
	2360682	PSMB6	NM_002798.1	0.00420615	1.32016	5.08e-05
	1780543	PSMB7	NM_002799.2	5.3e-11	1.74647	2.25e-14
	3420632	PSMB8	NM_148919.3	0.000864959	1.73659	7.35e-06
	7210326	PSMB8	NM_004159.4	0.0204456	1.51752	0.000374878
	3060487	PSMC1	NM_002802.2	0.00218952	1.31391	2.24e-05
	4230296	PSMC2	NM_002803.2	0.0122038	1.39082	0.000196632
	6960315	PSMC3	NM_002804.4	0.000135195	1.40891	7.73e-07
	5090647	PSMD1	NM_002807.2	0.0144458	1.59015	0.000241319
	2600025	PSMD14	NM_005805.3	0.0032548	1.57607	3.65e-05
	450403	PSMD2	NM_002808.3	0.00916934	1.389	0.000139391
	60360	PSMD3	NM_002809.2	0.0366338	1.31025	0.000853968
	5810070	PSMD6	NM_014814.1	0.0075172	1.3206	0.00010966
	150047	PSME1	NM_006263.2	3.91e-06	1.54882	1.07e-08
	830403	PSME2	NM_002818.2	4.04e-07	2.10761	7.96e-10
	1010168	PSMG1	NM_203433.1	0.0340099	1.52318	0.000771202
	2940438	PTGER4	NM_000958.2	0.00501417	1.53988	6.43e-05
	5550332	PTGFRN	NM_020440.2	5.07e-06	-1.40887	1.52e-08
	1990008	PTGIR	NM_000960.3	2.01e-05	1.31005	8.22e-08
	1820632	PTGS2	NM_000963.1	0.00592307	4.67969	7.98e-05
	4390703	PTPN1	NM_002827.2	0.000495875	2.0759	3.83e-06
	1510291	PTTG1	NM_004219.2	0.0207925	1.34677	0.000384762
	4880168	PTTG1IP	NM_004339.2	0.0215209	-1.31554	0.000407353
	5960224	PTTG3P	NR_002734.1	9.53e-05	1.51783	5.1e-07
	5050082	PUF60	NM_014281.3	0.00939077	1.32282	0.000143553
	6860687	PYCARD	NM_013258.3	1.91e-07	-1.85118	3.03e-10
	2760427	PYGL	NM_002863.3	0.000876723	-1.52186	7.55e-06
	1500600	RAB37	NM_175738.3	0.00863166	-1.50931	0.000129207
	3290639	RAB7B	NM_177403.3	0.000633474	-1.61296	5.1e-06
	2600538	RABGGTB	NM_004582.2	0.000426074	1.38964	3.18e-06
	110382	RAC2	NM_002872.3	5.34e-05	1.61797	2.64e-07
	510544	RAD51C	NM_058216.1	0.010508	1.31426	0.000163968
	1940377	RAN	NM_006325.3	7.85e-06	1.72939	2.64e-08
	4610047	RANBP1	NM_002882.2	0.000483252	1.53204	3.72e-06
	3930446	RASAL1	NM_004658.1	4.5e-07	-1.90758	8.96e-10
	3710735	RASGRP2	NM_153819.1	0.016117	-1.81396	0.000101519
	6560722	RASGRP2	NM_005825.2	0.0071352	-1.85597	0.00027538
	270026	RASSF1	NM_007182.4	0.0437067	-1.35112	0.00108177
	1400035	RCBTB2	NM_001268.2	0.00888409	-2.09977	0.00013355
	2100431	RCN3	NM_020650.2	0.00184053	-1.48815	1.8e-05
	1260497	RFTN1	NM_015150.1	3.54e-09	2.00136	2.7e-12
	4490176	RGS1	NM_002922.3	0.00557824	2.20073	7.37e-05
	3830092	RGS10	NM_001005339.1	0.00451724	-1.39369	5.57e-05
	4070215	RGS12	NM_002926.3	5.35e-05	-1.65128	2.66e-07
	3400019	RGS2	NM_002923.1	0.0209147	-1.91059	0.000389976
	6650746	RHBDD2	NM_001040456.1	0.000117118	-1.82084	1.07e-06
	510373	RHBDD2	NM_001040456.1	0.000173871	-1.87243	6.44e-07
	4150520	RIPK2	NM_003821.5	8.25e-08	2.58007	9.78e-11
	990176	RN7SK	NR_001445.1	0.00547141	-1.74577	0.00021352
	2640719	RN7SK	NR_001445.1	0.0130631	-1.87033	7.21e-05
	1090307	RNASE1	NM_198232.1	2.93e-07	-5.70587	3.07e-10
	4010296	RNASE1	NM_198235.1	1.91e-07	-11.9941	5.27e-10
	6590041	RNASE4	NM_194431.1	0.00348932	-1.30135	4e-05
	130681	RNASE6	NM_005615.4	7.09e-06	-3.42449	2.28e-08
	5670661	RNASEK	NM_001004333.2	0.0297099	-1.31466	0.000254512
	2470484	RNASEK	NM_001004333.3	0.0151016	-1.39278	0.00062463
	7380382	RNF115	NM_014455.1	0.0164675	1.50141	0.000282762
	1510722	RNF130	NM_018434.4	0.00051862	-1.96392	4.04e-06
	2630376	RNF135	NM_197939.1	0.0028109	-1.51445	3.07e-05
	70630	RNF144B	NM_182757.2	0.0409863	1.66037	0.000992071
	7400743	RNF213	NM_020954.2	0.00975953	1.75253	0.00014981
	5560112	RNMTL1	NM_018146.2	0.049185	1.43717	0.00127151
	3420561	RPA2	NM_002946.3	0.00520452	1.32857	6.74e-05
	2350368	RPF2	NM_032194.1	0.000479222	1.85214	3.68e-06
	3400482	RPIA	NM_144563.2	0.0368145	1.52437	0.000859739
	2450167	RPL29	NM_000992.2	3.17e-05	1.39837	1.44e-07
	2350465	RPL29	NM_000992.2	0.0028488	1.32605	3.12e-05
	3990215	RPL3	NM_001033853.1	0.00237692	-1.39344	2.51e-05
	2650524	RPL34	NM_033625.2	0.0174104	1.5506	0.000304851
	160204	RPP40	NM_006638.2	0.00713453	1.42502	0.000101208
	2690338	RPS21	NM_001024.3	0.0410282	1.53068	0.000994628
	10546	RPS24	NM_001026.3	0.00745026	1.76144	0.000107737
	3460687	RRP12	NM_015179.2	0.0164781	1.49501	0.000283293
	4900484	RRP15	NM_016052.3	0.0272048	1.40297	0.000551995
	4120437	RRS1	NM_015169.3	0.0169679	1.45191	0.000294482
	3360343	RSAD2	NM_080657.4	0.000986869	3.67316	8.69e-06
	6860193	RTN1	NM_021136.2	0.000555144	-1.54834	4.39e-06
	4920129	RTN3	NM_201430.1	0.0445605	-1.35341	0.00111782
	1450427	RTP4	NM_022147.2	0.00228338	1.77121	2.34e-05
	3990458	S100A4	NM_019554.2	1.68e-06	-2.70124	1.58e-07
	5290270	S100A4	NM_019554.2	3.4e-05	-3.12186	4.01e-09
	2810315	S100A6	NM_014624.3	4.84e-06	-2.4622	1.4e-08
	1240142	SAMD9	NM_017654.2	0.00477143	2.03242	6.03e-05
	3170136	SAMD9L	NM_152703.2	0.000429619	2.20236	3.21e-06
	1980762	SAT2	NM_133491.2	0.00262643	-1.5823	2.82e-05
	5860348	SC4MOL	NM_001017369.1	0.00490227	1.55167	6.26e-05
	6040324	SDCBP	NM_001007067.1	0.0046104	-2.11784	5.72e-05
	3390390	SEC61B	NM_006808.2	2.51e-11	1.96279	6.9e-15
	730047	SERPINA1	NM_001002236.1	0.00705581	2.48698	9.99e-05
	6380484	SERPINA1	NM_001002235.1	0.0191872	2.1114	0.00034683
	5810095	SERPINB2	NM_002575.1	0.000130256	4.64966	7.42e-07
	6350209	SERPINB2	NM_002575.1	0.000230226	3.68363	1.5e-06
	7200243	SERPINB7	NM_003784.2	3.24e-10	4.34815	1.92e-13
	450463	SERPINB7	NM_003784.2	5.09e-11	3.68398	2.05e-14
	1820706	SFXN4	NM_213649.1	0.00309321	1.52668	3.43e-05
	1410209	SGK1	NM_005627.3	0.000269952	-2.1027	3.07e-05
	2030324	SGK1	NM_005627.3	0.000247404	-2.40323	1.65e-06
	4390450	SGK1	NM_005627.2	0.0028109	-2.59871	1.85e-06
	3370273	SGPL1	NM_003901.2	0.0425071	-1.32814	0.00104398
	5890242	SH3BGRL	NM_003022.1	0.0165453	-1.57011	0.000285149
	6280240	SH3BGRL3	NM_031286.3	1.34e-07	-2.19953	1.85e-10
	4860692	SHFM1	NM_006304.1	3.65e-07	1.48864	7.03e-10
	4220193	SIGIRR	XM_001129013.1	0.000884106	-2.1142	7.64e-06
	5360193	SIRPA	NM_080792.2	0.0212491	-1.65196	0.00093147
	1940129	SIRPA	NM_001040023.1	0.0389953	-2.12926	0.000399508
	7200743	SLAMF6	NM_052931.3	0.0218502	-1.41845	0.000416997
	4280497	SLAMF7	NM_021181.3	0.0305849	1.84088	0.000655449
	6040577	SLAMF8	NM_020125.2	3.47e-05	-2.01636	1.63e-07
	110450	SLC12A9	NM_020246.2	0.0498779	-1.36205	0.00130631
	3890402	SLC25A24	NM_013386.3	0.000151385	2.64855	8.88e-07
	620682	SLC25A37	NM_016612.2	0.00823821	2.00846	0.000121922
	6550673	SLC25A5	NM_001152.1	1.52e-05	1.45995	5.78e-08
	6180608	SLC27A1	NM_198580.1	4.22e-05	-1.37813	1.99e-07
	2940095	SLC36A1	NM_078483.2	0.00785372	-1.387	0.000115234
	2600431	SLC43A3	NM_017611.2	0.00401277	1.77541	4.81e-05
	4250670	SLC43A3	NM_014096.2	0.000832563	1.63795	6.98e-06
	4290605	SLC44A1	NM_080546.3	0.0445605	-1.57163	0.00111691
	2640324	SLC46A3	NM_181785.2	0.0325083	-1.34542	0.000718567
	620543	SLC4A7	NM_003615.2	0.000741212	-1.88241	6.14e-06
	270152	SLC7A5	NM_003486.5	0.00134803	2.14999	1.25e-05
	4830632	SLC7A7	NM_003982.2	0.0304365	2.04398	0.000647222
	4860537	SLC7A8	NM_182728.1	1.27e-06	-1.58686	2.89e-09
	1400121	SLCO2B1	NM_007256.2	6.8e-11	-1.84024	4.32e-14
	6580441	SLCO2B1	NM_007256.2	9.27e-11	-2.2528	3.02e-14
	4560736	SLCO4A1	NM_016354.3	0.00743382	1.43572	0.000107342
	4610139	SMAGP	NM_001033873.1	0.0290081	1.36366	0.000598948
	4860243	SNRPB	NM_003091.3	0.000290189	1.33179	2e-06
	6020491	SNRPB2	NM_198220.1	0.0440206	1.36757	0.0010952
	650301	SNRPF	NM_003095.2	0.000123444	1.69815	6.93e-07
	460114	SNRPF	NM_003095.1	0.000230968	1.5655	1.51e-06
	2940168	SNRPG	NM_003096.2	0.000898502	1.40553	7.78e-06
	5550736	SNX2	NM_003100.2	0.0213774	-1.43594	0.000403151
	6480095	SNX27	NM_030918.5	0.0425071	-1.33007	0.00104396
	1990300	SOCS1	NM_003745.1	0.0010793	1.74992	9.71e-06
	4230102	SOCS3	NM_003955.3	0.0308858	1.50026	0.000666356
	3420373	SOD2	NM_001024466.1	0.0071727	2.76484	0.000102205
	3890326	SOD2	NM_001024465.1	0.000182848	2.70389	1.14e-06
	6650541	SP100	NM_001080391.1	0.00462015	1.64833	5.74e-05
	4200240	SP100	NM_001080391.1	0.0246555	1.50954	0.000485999
	1340491	SP110	NM_004510.2	9.96e-06	2.24096	3.5e-08
	3840593	SP110	NM_004510.2	0.00102466	1.9991	9.16e-06
	3140041	SP140	NM_007237.3	0.000293839	1.61712	2.05e-06
	6400681	SP140	NM_001005176.1	0.00472545	1.49857	5.93e-05
	5700707	SPRED1	NM_152594.1	0.0261804	-1.5556	0.000526591
	3120367	SQLE	NM_003129.3	3.43e-05	1.76784	1.6e-07
	6770707	SQRDL	NM_021199.2	0.00753738	1.88232	0.000110114
	4290075	SRA1	NM_001035235.2	0.00398216	-1.4772	4.76e-05
	5420592	SRC	NM_198291.1	0.0354365	1.59954	0.000821001
	5570088	SRM	NM_003132.2	0.00472096	1.55213	5.92e-05
	6040053	STAB1	NM_015136.2	9.26e-17	-5.62577	1.96e-21
	4810187	STAT1	NM_007315.2	0.00228346	2.11959	2.35e-05
	130519	STAT2	NM_005419.2	0.0301742	1.68686	0.000639116
	4780224	STMN3	NM_015894.2	0.00017964	-2.0733	1.11e-06
	6650458	STOML2	NM_013442.1	0.00177671	1.51087	1.72e-05
	6110253	SUMF2	NM_001042470.1	0.0337215	-1.33948	0.000761462
	780753	SUPT16H	NM_007192.2	0.0413749	1.32317	0.00100566
	2760437	SYTL1	NM_032872.1	0.000328706	-1.57415	2.33e-06
	7330392	TAP1	NM_000593.5	0.000741212	1.98494	6.12e-06
	3940477	TAP2	NM_000544.3	0.0158911	1.79128	0.000270148
	2230201	TARBP1	NM_005646.3	0.0101757	1.5598	0.000158137
	5050603	TBC1D10C	NM_198517.2	0.00750309	-1.76191	0.000109295
	3940390	TBXAS1	NM_001061.2	3.67e-13	-3.12741	2.33e-17
	5310100	TDRD7	NM_014290.1	0.0381012	1.58789	0.000900277
	5270296	TFB2M	NM_022366.1	0.0192014	1.36466	0.000348001
	360377	TGFA	NM_003236.1	2.69e-05	1.54217	1.16e-07
	3420296	TGFA	NM_001099691.1	0.000292796	1.34295	2.03e-06
	7650358	TGFBI	NM_000358.1	1.33e-10	-11.2787	7.43e-14
	5490070	TGFBR2	NM_001024847.1	0.0313419	-1.43657	0.000684823
	770672	THOP1	NM_003249.3	0.0337215	1.3759	0.000761806
	5570730	TICAM1	NM_182919.1	0.00737846	1.64351	0.000106074
	780270	TIMP2	NM_003255.4	4.48e-09	-3.16083	3.7e-12
	1740471	TINF2	NM_012461.1	0.0216976	1.32691	0.000411616
	1430681	TLCD1	NM_138463.2	7.63e-06	1.35486	2.5e-08
	620441	TLR10	NM_030956.2	5.43e-05	1.38659	2.71e-07
	4480543	TLR10	NM_001017388.1	0.0221097	1.32286	0.000427109
	2680110	TM4SF1	NM_014220.2	0.000268126	1.64315	1.83e-06
	5820097	TMBIM1	NM_022152.4	0.00812499	-1.51361	0.000120075
	2680128	TMBIM4	NM_016056.2	0.00856595	-1.40149	0.000127861
	3830762	TMEM119	NM_181724.1	2.58e-11	1.71993	7.65e-15
	2350279	TMEM44	NM_138399.3	0.000331858	1.35288	2.36e-06
	380102	TMEM51	NM_018022.1	0.000534736	-1.94389	4.21e-06
	380068	TMEM80	NM_174940.2	0.0260271	-1.40132	0.000519649
	7150196	TMEM87A	NM_015497.2	7.8e-06	-1.52223	2.6e-08
	3140520	TMOD1	NM_003275.2	0.000426074	1.30913	3.17e-06
	2640301	TNF	NM_000594.2	6.42e-06	2.91031	2.04e-08
	3360681	TNFAIP3	NM_006290.2	0.0305849	1.57041	0.000654857
	2140242	TNFAIP6	NM_007115.2	0.0165846	2.46913	0.000286178
	620484	TNFRSF13B	NM_012452.2	0.000182848	2.28031	1.14e-06
	4670750	TNFRSF1A	NM_001065.2	0.0347987	-1.60169	0.000798667
	2680100	TNIP1	NM_006058.3	1.99e-07	1.82753	3.38e-10
	4830471	TNIP3	NM_024873.3	0.0136005	1.74187	0.000223807
	5560561	TNS3	NM_022748.10	0.0309445	-1.96085	0.000668932
	1740494	TOMM40	NM_006114.1	0.00314353	1.67512	3.51e-05
	6940377	TOMM7	NM_019059.2	0.0127685	-1.36679	0.000306309
	4880129	TOMM7	NM_019059.2	0.0174581	-1.40601	0.000208433
	670113	TPP1	NM_000391.3	0.000732401	-1.62347	6.03e-06
	4570768	TRAF1	NM_005658.3	5.2e-05	1.86754	2.56e-07
	2650477	TRAF4	NM_004295.3	0.00379786	1.33812	4.49e-05
	1570129	TRAFD1	NM_006700.1	0.0323332	1.55048	0.000714013
	150400	TRANK1	NM_014831.1	0.0127429	1.53457	0.000207746
	1990630	TRIB3	NM_021158.3	0.0368458	1.30858	0.000861251
	5960747	TRIM22	NM_006074.3	0.0182747	2.01379	0.000326948
	2810674	TRIM4	NM_033091.1	0.00384097	-1.31617	4.56e-05
	430431	TRIP10	NM_004240.2	0.0115523	1.37194	0.000183198
	6350632	TSC22D3	NM_198057.2	5.03e-08	-2.201	5.57e-11
	6770008	TSPAN32	NM_005705.4	0.000210107	-1.38738	0.000862787
	770575	TSPAN32	NM_005705.4	0.0368781	-1.81067	1.35e-06
	4250753	TSPAN33	NM_178562.2	9.5e-06	2.20338	3.32e-08
	1230019	TSPO	NM_000714.4	9.3e-05	-1.53397	0.000508539
	6860753	TSPO	NM_000714.4	0.0256064	-1.79313	4.96e-07
	3290044	TTC27	NM_017735.3	0.0440206	1.47106	0.0010961
	290343	TTC3	NM_003316.3	0.026362	-1.41923	0.000530801
	770754	TTYH3	NM_025250.2	1.4e-05	-1.80352	5.25e-08
	6510176	TUBA1B	NM_006082.2	0.00636373	1.50894	8.78e-05
	6100673	TUBA1C	NM_032704.3	0.0300012	1.40971	0.000633036
	6580474	TUBB	NM_178014.2	2.6e-05	1.88534	1.1e-07
	3610259	TUBB	NM_178014.2	0.0312756	1.58778	0.000680726
	2070368	TUBB2C	NM_006088.5	0.0210969	1.46215	0.000395307
	5670180	TUBG1	NM_001070.3	0.0259577	1.38179	0.000517714
	5860411	TUBG1	NM_001070.3	0.0440206	1.36263	0.001095
	6370097	TUFM	NM_003321.3	0.00547141	1.3764	7.18e-05
	4290543	TXN	NM_003329.2	2.51e-12	3.53763	2.12e-16
	3940446	TXN	NM_003329.2	1.38e-11	3.37726	3.22e-15
	7160274	TXNDC12	NM_015913.2	2.49e-05	-1.51708	1.04e-07
	1240440	TXNIP	NM_006472.2	0.0034767	-1.52131	3.97e-05
	6900424	TYK2	NM_003331.3	0.0182371	-1.45114	0.000324732
	2370358	TYROBP	NM_003332.2	0.0069606	-2.07712	9.83e-05
	6100609	UAP1L1	NM_207309.1	0.00623712	-1.38436	8.5e-05
	2070170	UBE2L6	NM_004223.3	0.000173244	2.02735	1.05e-06
	4860458	UBE2Z	NM_023079.3	0.0287536	1.60089	0.000589915
	6020246	UBXN11	NM_183008.2	1.21e-05	-1.94954	4.39e-08
	3800647	UGCG	NM_003358.1	0.0209147	1.32963	0.000390932
	7570673	UPP1	NM_003364.2	0.0458165	1.55594	0.0011563
	4210041	UQCRQ	NM_014402.4	0.00100557	1.4419	8.92e-06
	1740360	USP18	NM_017414.3	0.00479348	2.02014	6.07e-05
	4920382	VAC14	NM_018052.3	0.00188726	1.47915	1.86e-05
	6650639	VAMP1	NM_199245.1	0.0349019	-1.3832	0.000804449
	5910128	VAMP8	NM_003761.2	0.0260703	-1.51737	0.000521617
	6980100	VARS	NM_006295.2	4.91e-06	2.36566	1.43e-08
	2600746	VAT1	NM_006373.3	0.0158223	-1.56271	0.000268334
	2450093	VCP	NM_007126.2	0.0228489	1.51276	0.000446034
	510341	VEZF1	NM_007146.2	0.0454406	-1.35248	0.00114489
	2690709	VIPR1	NM_004624.2	0.0292124	-1.50981	0.000606121
	1770703	VKORC1	NM_024006.4	0.000352764	-1.41504	2.55e-06
	1660484	VMO1	NM_182566.1	3.12e-05	-4.24885	1.4e-07
	4010133	VNN3	NM_001024460.1	0.00301305	1.5626	3.33e-05
	3710068	WARS	NM_173701.1	0.00656622	2.27095	9.11e-05
	4860224	WARS	NM_004184.3	0.0168768	2.05067	0.000291934
	70451	WAS	NM_000377.1	0.0209147	-1.39129	0.000390713
	3890398	WBP2	NM_012478.3	0.0118804	-1.34932	0.000189409
	3400612	WDFY1	NM_020830.3	0.00988806	1.69208	0.000152201
	2350068	WDR12	NM_018256.2	0.000993584	1.47422	8.79e-06
	3930703	WDR4	NM_033661.3	0.0115393	1.53867	0.000182344
	5130594	WDR81	NM_152348.1	0.029367	-1.44482	0.000611825
	6110091	WSB1	NM_134265.2	0.0169679	-1.48766	0.000295307
	1980201	WWP1	NM_007013.3	0.000677435	-1.552	5.55e-06
	450189	XAF1	NM_199139.1	8.89e-06	3.37453	3.05e-08
	7610440	XAF1	NM_199139.1	0.0208304	2.3667	0.000386785
	5690333	XPO1	NM_003400.3	0.0044795	1.3905	5.5e-05
	430100	XRCC6	NM_001469.3	0.0213774	1.39176	0.000404162
	4570333	YARS2	NM_001040436.1	0.0217567	1.46769	0.000413198
	4150053	YBX1	NM_004559.3	0.00258692	1.40773	2.77e-05
	130750	YPEL3	NM_031477.4	0.00263663	-1.65252	2.84e-05
	1340521	YWHAB	NM_139323.2	0.0474197	-1.32265	0.0012068
	4880010	ZBP1	NM_030776.1	0.0173631	1.83163	0.000303655
	2490017	ZC3H12A	NM_025079.1	1.52e-07	2.37331	2.22e-10
	380672	ZC3H12C	NM_033390.1	0.0328432	1.37237	0.000728057
	5360154	ZDHHC7	NM_017740.1	0.00162002	-1.49	1.55e-05
	2470079	ZNF207	NM_001032293.2	0.00352885	1.4611	4.09e-05
	6550632	ZNF219	NM_016423.1	0.00139873	-1.31022	1.3e-05
	20170	ZNF385A	NM_015481.1	0.0133953	-1.4696	0.000219516
	2490333	ZNF467	NM_207336.1	0.00501417	-1.41413	6.43e-05
	5810201	ZNF593	NM_015871.3	0.0463393	1.47442	0.0011744
	3800487	ZNFX1	NM_021035.2	0.0381479	1.65209	0.000902996

## Sheet: O 5'pppRNA 6hrs
Old 5'pppRNA 6hrs vs Lyovec only	ProbeID	SYMBOL	RefSeq_ID	adj.P.Val (FDR)	FC	P.Value
	4900674	BST2	NM_004335.2	0.00335329	2.02242	7.81e-07
	2120079	EIF2AK2	NM_002759.1	0.00273793	2.94798	5.45e-07
	5720482	HERC5	NM_016323.2	0.00135507	3.5507	8.61e-08
	2510220	IFI35	NM_005533.2	0.00273793	2.45424	5.8e-07
	2570300	IFI44	NM_006417.3	0.0451424	2.68208	2.69e-05
	4570441	IFIH1	NM_022168.2	0.0435916	2.19017	2.24e-05
	2000148	IFIT1	NM_001548.3	0.00159202	5.11612	2.7e-07
	2600747	IFIT2	NM_001547.4	0.000188781	5.3927	7.99e-09
	1500280	IFIT3	NM_001031683.1	9.12e-05	6.19075	1.93e-09
	6400176	IRF7	NM_004029.2	0.0198177	2.21544	7.73e-06
	2100196	ISG15	NM_005101.1	0.00159202	4.55982	1.7e-07
	1690066	MX1	NM_002462.2	0.00485041	3.34002	1.34e-06
	5490470	MX2	NM_002463.1	0.0448713	2.28865	2.57e-05
	7320561	OAS2	NM_016817.2	0.00159202	2.9008	1.43e-07
	2070059	PARP10	NM_032789.1	0.0435916	1.8039	2.38e-05
	5960343	PRIC285	NM_033405.2	0.00159202	2.79569	2.61e-07
	5820424	ProbeID: 5820424	XM_001726834.1	0.00159202	2.07475	2.59e-07
	1990397	SP110	NM_004510.2	0.0399919	1.89057	1.95e-05
	1340491	SP110	NM_004510.2	0.0435916	1.84308	2.4e-05
	5310100	TDRD7	NM_014290.1	0.0289497	1.86287	1.29e-05
	4780612	UNC93B1	NM_030930.2	0.0380273	1.75474	1.77e-05

## Sheet: O 5'pppRNA 24hrs
Old 5'pppRNA 24hrs vs Lyovec only	ProbeID	SYMBOL	RefSeq_ID	adj.P.Val (FDR)	FC	P.Value
	270615	ABCC3	NM_003786.2	0.000273338	-1.88111	2.48e-06
	6580553	ABCC5	NM_005688.2	0.0131977	-1.35771	0.000261266
	4890609	ABCD1	NM_000033.2	0.0203564	1.39668	0.000458884
	2000100	ABI2	XM_001126750.1	0.0496376	1.32347	0.00159009
	1240551	ACADVL	NM_000018.2	4.86e-05	-1.57321	0.00153233
	1170647	ACADVL	NM_001033859.1	0.0481207	-1.79819	3.26e-07
	2450608	ACO1	NM_002197.1	0.000164411	-1.51285	1.38e-06
	5220497	ACOT9	NM_001037171.1	1.19e-08	2.32748	2.71e-11
	7160592	ACOT9	NM_001033583.2	0.00154185	2.30051	1.84e-05
	6480059	ACTA2	NM_001613.1	0.00190286	1.62157	2.41e-05
	5080364	ACTN1	NM_001102.2	5.84e-05	-1.85834	4.11e-07
	5570196	ACTR2	NM_001005386.1	0.0059236	-1.51099	9.52e-05
	6900209	ADAM19	NM_033274.2	7.17e-05	2.08957	5.25e-07
	2470184	ADAMDEC1	NM_014479.2	0.00934658	2.19532	0.000167416
	3990433	ADAP2	NM_018404.2	0.0262051	1.81707	0.000648026
	2900450	ADAR	NM_001111.3	2.05e-11	2.23181	2.38e-14
	5490433	ADAR	NM_015840.2	0.00396351	1.64132	5.87e-05
	7330097	ADARB1	NM_001112.2	0.00658609	-1.64358	0.00010793
	5550619	ADPGK	NM_031284.3	0.0396671	1.36955	0.00114808
	730010	ADPRHL2	NM_017825.1	2.78e-06	1.6561	1.26e-08
	6370500	AGRN	NM_198576.2	3.55e-06	1.81508	1.67e-08
	450553	AHNAK	NM_001620.1	1.41e-12	-2.91149	1.07e-15
	4640445	AIDA	NM_022831.2	0.000205447	1.50178	1.76e-06
	1940047	AIF1	NM_001623.3	0.00374441	-1.92381	0.000132288
	3800047	AIF1	NM_032955.1	0.00781014	-2.17982	5.49e-05
	1260270	AIM2	NM_004833.1	0.0020791	2.00708	2.67e-05
	1990491	AK2	NM_001625.2	0.0117518	1.61152	0.000226422
	4260139	AKR1B1	NM_001628.2	0.0266774	-1.37204	0.000667062
	2070575	ALCAM	NM_001627.2	0.00426044	-1.57862	6.4e-05
	1690608	ALDH3A2	NM_000382.2	0.0449107	-1.33553	0.00139873
	1820044	ALDH9A1	NM_000696.3	0.0299125	-1.30923	0.000784687
	7330544	ALDOC	NM_005165.2	0.00407058	-1.47699	6.08e-05
	3930343	ALOX5AP	NM_001629.2	3.05e-05	1.8996	1.88e-07
	7000754	AMY2B	NM_020978.3	0.0138321	-1.35043	0.000280267
	2970672	ANKIB1	NM_019004.1	0.00115711	1.59463	1.32e-05
	6560112	ANKRD1	NM_014391.2	0.00200934	1.65008	2.57e-05
	3370274	ANKRD11	NM_013275.4	0.000998839	-1.5227	1.1e-05
	4150270	ANKRD22	NM_144590.1	5.9e-09	2.56431	1.26e-11
	130181	ANKRD22	NM_144590.2	0.0289367	1.54325	0.000746224
	4860707	ANKRD33	NM_182608.2	0.0472053	1.71384	0.00149419
	4570075	ANKRD36B	XM_944061.1	0.0260723	-1.40565	0.000641475
	2510224	ANKRD57	NM_023016.3	0.00587185	-1.73854	9.42e-05
	940706	AP1S2	NM_003916.3	5.89e-08	-1.81235	9.33e-06
	1070192	AP1S2	NM_003916.3	0.000873977	-2.17825	1.81e-10
	7330671	APOBEC3A	NM_145699.2	2.22e-12	8.90289	1.92e-15
	6290743	APOBEC3F	NM_145298.5	0.00295348	1.36247	4.14e-05
	3370066	APOL2	NM_145637.1	1.03e-05	1.80418	5.55e-08
	1570358	APOL2	NM_145637.1	1.13e-06	1.79786	4.54e-09
	1980750	APOL3	NM_145641.1	1.62e-06	2.00868	6.86e-09
	160494	AQP9	NM_020980.2	0.0098567	-2.37296	0.000179307
	6040097	ARAP3	NM_022481.5	0.0175585	-1.41046	0.000165136
	7380255	ARAP3	NM_022481.5	0.00925213	-1.58795	0.00037659
	5090056	ARFGAP3	NM_014570.3	0.0284032	-1.60652	0.000724878
	160561	ARHGAP17	NM_018054.4	0.0252449	1.41955	0.000613034
	110180	ARHGAP9	NM_001080157.1	0.00315096	-1.62736	4.5e-05
	1570193	ARHGDIB	NM_001175.4	2.6e-05	-1.48033	1.58e-07
	6250435	ARHGEF3	NM_019555.1	9.69e-06	1.85288	5.15e-08
	6510553	ARID3A	NM_005224.2	0.005148	-1.5389	8.07e-05
	2570523	ARL2BP	NM_012106.3	0.0299125	-1.34417	0.000784543
	1710753	ARL5B	NM_178815.3	0.00682728	1.43616	0.00011275
	4260347	ARRB2	NM_199004.1	0.00993307	-1.41082	0.000181706
	7000609	ARRDC2	NM_015683.1	0.0258291	-1.57758	0.000633272
	940164	ASAP1	NM_018482.2	0.0390326	-1.4751	1.16e-05
	6840129	ASAP1	NM_018482.2	0.00103971	-1.52805	0.00112293
	1820347	ASB1	NM_016114.3	0.00115711	-1.47479	1.32e-05
	7200435	ASCL2	NM_005170.2	2.37e-05	2.0864	1.43e-07
	1010349	ASMTL	XM_942506.1	0.000625651	1.42101	6.36e-06
	4780128	ATF3	NM_001040619.1	0.0136811	1.89386	0.000275761
	1570484	ATF5	NM_012068.3	0.000227408	2.39367	2e-06
	20050	ATG10	NM_031482.3	0.0294388	1.38349	0.000767898
	6840605	ATM	NM_000051.3	0.0251902	-1.52604	0.000104
	4250008	ATM	NM_000051.3	0.00639586	-1.53982	0.000610674
	5560131	ATOX1	NM_004045.3	8.48e-06	2.05523	4.45e-08
	1580301	ATP10A	NM_024490.3	0.00149674	1.40705	1.78e-05
	3370164	ATP1A1	NM_000701.6	5.4e-10	-1.50174	0.000185573
	5570152	ATP1A1	NM_000701.6	0.0395534	-1.56482	0.00114228
	4210095	ATP1A1	NM_001001586.1	0.0100861	-1.66284	8.34e-13
	1510088	ATP1B3	XM_001133534.1	0.00140678	-1.36148	0.000991676
	4220632	ATP1B3	XM_001133534.1	0.0357541	-1.48245	1.66e-05
	940711	ATP5A1	NM_004046.4	0.00661371	-1.48464	0.000108784
	4060326	ATP5F1	NM_001688.4	3.32e-06	-1.59264	1.55e-08
	6110754	ATP5O	NM_001697.2	0.0410171	-1.32415	0.00120973
	7560097	ATP6AP2	NM_005765.2	4.99e-08	-2.57181	1.47e-10
	1660215	ATP6V0A1	NM_005177.3	0.0132441	-1.83195	0.000262746
	7050131	ATP6V1A	NM_001690.2	0.039689	-1.41998	0.00114955
	2480241	ATP6V1C1	NM_001695.4	0.0264802	-1.44172	0.000658767
	5080154	ATXN1	NM_000332.2	0.022956	-1.35963	0.000166524
	520601	ATXN1	NM_000332.2	0.00930782	-1.38768	0.000539501
	4640403	AXL	NM_021913.2	3.85e-05	1.54425	2.48e-07
	240195	B2M	NM_004048.2	0.00937187	1.3125	0.000168266
	520332	B4GALT7	NM_007255.1	0.0411662	1.32232	0.001215
	5900253	BATF3	NM_018664.1	2.29e-06	1.72032	1.01e-08
	1410246	BBS2	NM_031885.2	0.0118619	-1.49774	0.000229046
	2370703	BBX	NM_020235.3	0.0216737	1.65517	0.000502481
	7650524	BCAT1	NM_005504.4	0.0198112	-1.66117	0.000440425
	990598	BCCIP	NM_078468.1	0.0469949	-1.40048	0.00148056
	7200452	BCL2L13	NM_015367.2	0.00012957	1.58008	1.04e-06
	6280458	BCL6	NM_001706.2	0.0234866	-1.42296	0.000555948
	2640735	BHLHE40	NM_003670.1	0.00773568	-1.70701	0.000130863
	1440037	BID	NM_197966.1	0.0467907	-1.61297	0.00147116
	2940022	BLVRA	NM_000712.3	0.000155635	2.08001	1.28e-06
	4900674	BST2	NM_004335.2	5.03e-16	3.97432	7.45e-20
	1010487	BTG2	NM_006763.2	0.00728504	-1.61645	0.000121852
	7100280	C11orf48	NM_024099.3	0.00492445	1.41517	7.65e-05
	3130291	C12orf57	NM_138425.2	0.00768881	-1.80715	0.000129908
	160242	C13orf15	NM_014059.2	1.86e-13	-3.38731	9.87e-17
	130020	C14orf159	NM_024952.5	1.45e-05	1.87177	8.27e-08
	6400025	C16orf61	NM_020188.2	0.00130721	1.33995	1.52e-05
	60220	C16orf79	NM_182563.2	0.0150407	-1.32612	0.000312718
	2900358	C19orf28	NM_174983.3	0.000557525	1.6261	5.59e-06
	1070367	C19orf59	NM_174918.2	8.86e-10	-3.0583	1.46e-12
	5220204	C19orf66	NM_018381.2	1.07e-09	2.75566	1.88e-12
	580066	C1GALT1	NM_020156.1	1.99e-05	1.73987	1.17e-07
	620433	C1orf122	NM_198446.1	0.0301749	-1.57311	0.000793571
	3780411	C1orf43	NM_015449.2	0.0189273	-1.37869	0.000413967
	5090079	C1QTNF1	NM_198594.1	0.0292215	-1.65659	0.000757452
	770561	C20orf108	NM_080821.2	0.0189273	-1.36763	0.000414364
	5810632	C22orf28	NM_014306.3	0.000128593	1.90988	1.03e-06
	7330523	C5orf39	NM_001014279.1	0.00103971	1.76292	1.16e-05
	160333	C6orf192	NM_052831.2	0.000127017	1.85582	1.01e-06
	7150017	C6orf48	NM_001040437.1	0.021586	-1.38381	0.000499077
	5720131	C9orf91	NM_153045.2	0.0015433	1.54386	1.84e-05
	2060674	CA2	NM_000067.1	1.47e-05	-1.99733	1.77e-07
	870630	CA2	NM_000067.1	2.88e-05	-2.26505	8.49e-08
	7000017	CAB39	NM_016289.2	3.12e-08	-2.14073	8.33e-11
	3870390	CACNA1A	NM_000068.3	0.00216744	1.40441	2.81e-05
	1660477	CALM1	NM_006888.3	0.0203564	-1.36935	0.000457422
	7100711	CALM2	NM_001743.3	0.00787569	-1.35796	0.000134232
	5860477	CANX	NM_001024649.1	0.00876982	-1.35966	0.000394779
	1070402	CANX	NM_001746.3	0.0182297	-1.42182	0.000153371
	1450671	CARD11	NM_032415.2	7.41e-05	1.63286	5.53e-07
	2030170	CARD16	NM_052889.2	0.0256405	1.53206	0.000625934
	6270500	CARD16	NM_001017534.1	0.01982	1.52091	0.000441041
	7050382	CASP1	NM_033294.2	0.00176812	1.92913	2.2e-05
	450491	CASP1	NM_033294.2	0.00757227	1.83387	0.000127458
	2260215	CASP3	NM_032991.2	0.00236792	1.72024	3.13e-05
	3850021	CASP4	NM_001225.3	0.000109853	1.6015	8.65e-07
	6620291	CBLN3	NM_001039771.2	0.0215726	1.42672	0.000497396
	1500747	CBX7	NM_175709.2	2.62e-06	-2.03426	1.17e-08
	5690131	CCDC101	NM_138414.1	0.0150407	1.36627	0.000312497
	990114	CCDC104	NM_080667.4	0.0172316	-1.54665	0.000367391
	4390612	CCDC14	NM_022757.3	0.00243914	-1.37604	3.25e-05
	70603	CCDC50	NM_174908.2	0.0266044	1.56286	0.000663401
	6400646	CCDC85B	NM_006848.2	0.00518383	1.32778	8.15e-05
	1230605	CCL13	NM_005408.2	2.18e-05	2.56994	1.3e-07
	7100646	CCL19	NM_006274.2	0.000435466	1.96363	4.23e-06
	4220246	CCL20	NM_004591.1	0.000625651	-4.77456	6.37e-06
	780356	CCL24	NM_002991.2	1.12e-09	-3.23338	2.04e-12
	4250053	CCL3L1	NM_021006.4	0.00434509	-2.71738	0.00128356
	6660288	CCL3L1	NM_021006.4	0.0425429	-4.26827	6.59e-05
	6620121	CCL8	NM_005623.2	1.1e-09	12.5813	1.98e-12
	6380370	CCND3	NM_001760.2	0.0163814	1.3322	0.000345101
	2470097	CCNDBP1	NM_037370.1	0.0198642	-1.37163	0.000442865
	3170110	CCNG1	NM_199246.1	0.0030184	-1.35254	4.24e-05
	5390246	CCR7	NM_001838.2	0.000469864	2.30967	4.64e-06
	6370369	CD14	NM_001040021.1	6.04e-08	-3.49857	6.18e-10
	7000369	CD14	NM_000591.2	1.81e-07	-3.72827	1.89e-10
	10142	CD164	NM_006016.3	0.0194144	1.46241	0.000427904
	5900575	CD276	NM_001024736.1	2.83e-07	-1.46821	9.96e-10
	2490066	CD2BP2	NM_006110.1	7.7e-06	1.46298	3.89e-08
	2760500	CD38	NM_001775.2	5.03e-16	4.06766	6.74e-20
	6420520	CD40	NM_001250.4	0.00354954	1.64468	5.14e-05
	5860152	CD44	NM_001001391.1	0.000237088	-2.01609	1.84e-12
	4560193	CD44	NM_001001392.1	1.06e-09	-2.66031	2.09e-06
	2120451	CD46	NM_172358.1	0.00491264	-1.51634	7.62e-05
	2030767	CD48	NM_001778.2	7.25e-05	1.47848	5.34e-07
	2480068	CD63	NM_001040034.1	0.00429023	-1.7368	6.46e-05
	2710575	CD69	NM_001781.1	0.00101126	1.89975	1.12e-05
	7040008	CD74	NM_004355.2	0.0267552	1.55461	0.000669573
	5390239	CD80	NM_005191.3	5.31e-10	2.16223	8.09e-13
	6250487	CD9	NM_001769.2	0.0214903	-1.65507	0.000495045
	6100615	CD93	NM_012072.3	0.0407256	-2.1695	0.00119955
	6960630	CD97	NM_078481.2	0.0133839	1.51427	0.000267218
	4150670	CDC37	NM_007065.3	0.0118712	-1.33857	0.000229477
	6400553	CDK14	NM_012395.2	0.0118792	-1.40091	0.000229882
	3930452	CDK19	NM_015076.3	0.0204966	-1.34499	0.000465209
	20446	CEBPB	NM_005194.2	0.0127013	-1.66071	0.000248749
	6200064	CECR1	NM_177405.1	0.0029667	1.948	4.16e-05
	5390575	CELF2	NM_006561.2	0.0100222	-1.41183	0.000183548
	460561	CENPJ	NM_018451.3	0.021586	1.35477	0.000498933
	3060692	CERK	NM_182661.1	0.000304057	-1.83032	1.9e-06
	2230367	CERK	NM_022766.4	0.000219068	-1.8439	2.83e-06
	2120707	CETN2	NM_004344.1	0.0108703	-1.38647	0.000204374
	3370349	CFB	NM_001710.4	4.04e-15	3.82267	8.55e-19
	1240593	CFLAR	NM_003879.3	0.00134526	1.84441	1.58e-05
	4640703	CHMP5	NM_016410.4	0.015034	1.46521	0.000311942
	7650639	CHRNB1	NM_000747.2	0.00371529	1.37891	5.43e-05
	1710546	CHST12	NM_018641.3	0.01008	1.95177	0.000185247
	7320041	CHST15	NM_015892.2	7.3e-05	-2.17467	5.43e-07
	6220441	CISD1	NM_018464.2	0.0125662	1.3789	0.000245571
	4490528	CKAP4	NM_006825.2	0.00890043	1.68731	0.000156786
	630333	CKAP5	NM_001008938.1	0.0334173	-1.47076	0.000902101
	4150066	CKB	NM_001823.3	0.0243717	1.43486	0.000585155
	5080367	CKLF	NM_001040138.1	0.00192133	-1.57677	9.92e-05
	2760519	CKLF	NM_001040139.1	0.00611936	-1.5951	2.44e-05
	1850156	CLDN23	NM_194284.2	0.00143366	1.76722	1.7e-05
	2570022	CLEC4A	NM_194447.2	6.19e-05	-1.9135	1.27e-06
	4050202	CLEC4A	NM_194448.1	0.000154706	-2.31532	4.43e-07
	1260228	CLEC5A	NM_013252.2	8.19e-13	-5.03085	5.55e-16
	3440138	CLK1	NM_004071.2	0.000738007	-1.65776	7.63e-06
	1470184	CLSTN1	NM_001009566.1	0.00366893	1.34809	5.34e-05
	2640551	CMPK1	NM_016308.1	0.000273228	-1.50182	2.48e-06
	3390017	CNDP2	NM_018235.1	0.000434819	1.63599	4.22e-06
	1230523	COMMD3	NM_012071.2	0.000143163	-1.47381	1.17e-06
	1770400	COMMD8	NM_017845.3	0.0116269	-1.39297	0.000223031
	4150500	COPA	NM_004371.3	3.22e-05	-1.37253	2e-07
	4900670	COX5A	NM_004255.2	0.000120734	1.45459	9.61e-07
	6020543	CPD	NM_001304.3	0.0302529	-1.40943	0.000797461
	3610386	CPEB3	NM_014912.3	0.00141165	1.32292	1.66e-05
	2850059	CRY1	NM_004075.2	0.0264074	-1.53258	0.000656397
	7000634	CSE1L	NM_001316.2	0.0440618	-1.30821	0.00134244
	1070014	CSF1R	NM_005211.2	0.0415566	-2.1006	0.00123444
	7560041	CSRNP1	NM_033027.2	6.8e-05	1.62519	4.93e-07
	6450543	CST3	NM_000099.2	0.0237252	2.04863	0.000563104
	6370288	CTC1	XM_938283.2	0.019268	-1.34586	0.000423862
	650681	CTDSP2	NM_005730.3	0.00087386	-1.53531	9.27e-06
	5270367	CTSC	NM_001814.2	0.00373668	1.665	5.47e-05
	2640768	CTSC	NM_001814.2	0.0364623	1.50521	0.00102136
	4670162	CTSH	NM_004390.3	0.000873977	-1.78092	6.56e-06
	1980288	CTSH	NM_004390.2	0.000639752	-2.23982	9.33e-06
	5720039	CXCL1	NM_001511.1	0.026325	-2.61063	0.000653235
	6270553	CXCL10	NM_001565.2	2.78e-06	9.46977	1.27e-08
	4540709	CXCL11	NM_005409.3	4.13e-08	5.80747	1.15e-10
	4670390	CXCL2	NM_002089.3	0.000873977	-3.02463	9.32e-06
	540377	CXCL5	NM_002994.3	5.18e-05	-3.63078	1.04e-06
	380010	CXCL5	NM_002994.3	0.000129346	-6.88331	3.51e-07
	6620487	CXCL6	NM_002993.2	0.0114048	-2.12413	0.000217723
	840168	CYBB	NM_000397.2	0.000225923	-2.05957	1.98e-06
	2120053	CYP1B1	NM_000104.2	9.2e-05	-2.22032	7.09e-07
	7040735	CYP27A1	NM_000784.2	0.000175766	-2.70986	1.48e-06
	1570661	CYP2J2	NM_000775.2	0.000140919	1.47002	1.15e-06
	3930367	DAB2	NM_001343.1	0.0203564	-1.33698	1.41e-05
	610152	DAB2	NM_001343.2	0.00123718	-1.52072	0.00045901
	1850220	DAPP1	NM_014395.1	0.00111575	1.55779	1.25e-05
	2350315	DCTN1	NM_023019.1	0.00536297	-1.34982	8.49e-05
	7650435	DCTPP1	NM_024096.1	0.018823	1.57251	0.000410885
	2370100	DDB1	NM_001923.3	0.00102253	-1.40871	1.13e-05
	2970195	DDX3X	NM_001356.3	0.00138574	-1.72923	1.63e-05
	4760703	DDX58	NM_014314.3	9.88e-09	2.1869	2.2e-11
	6510735	DDX60L	NM_001012967.1	5.23e-05	2.02458	3.57e-07
	4920040	DEFB1	NM_005218.3	5.21e-05	1.68788	3.54e-07
	4860575	DENND1B	NM_019049.1	0.00885671	1.58007	0.000155281
	1010364	DGCR6	NM_005675.3	0.0240598	1.46757	0.000572574
	5420014	DGCR6L	NM_033257.2	0.00967833	1.4116	0.000174792
	3930731	DHRS7	NM_016029.1	0.0345554	-1.35149	0.000947413
	3930681	DHX58	NM_024119.2	1.43e-09	2.93052	2.73e-12
	5130091	DICER1	NM_030621.2	0.00433961	-1.42099	6.57e-05
	7150674	dJ341D10.1	NM_001007535.1	0.0132937	-1.58937	0.000264293
	4570064	DKFZP586I1420	NR_002186.1	0.000410902	1.5783	3.96e-06
	1980632	DNAJA1	NM_001539.2	6.45e-05	1.6285	4.63e-07
	4570669	DNER	NM_139072.3	0.00288606	-1.40428	4e-05
	7610730	DOCK11	NM_144658.3	0.00809092	-1.45248	0.000138586
	1820681	DPEP2	NM_022355.1	0.00030656	-1.62662	2.86e-06
	3990598	DRAP1	NM_006442.2	3.85e-14	2.43501	1.63e-17
	3190634	DSTN	NM_006870.3	0.00232757	-1.46578	0.000610353
	6900612	DSTN	NM_001011546.1	0.0251902	-1.57037	3.05e-05
	4830315	DUSP10	NM_144729.1	0.038502	1.31988	0.00109724
	5260195	DUSP19	NM_080876.2	1.74e-05	2.36576	1.01e-07
	5390161	DUSP5	NM_004419.3	2.15e-08	2.93447	5.38e-11
	6350634	DYNLT1	NM_006519.1	9.36e-10	2.35912	1.57e-12
	3450719	EEF1A1	NM_001402.5	0.00753627	-1.37769	0.000126692
	1580292	EEF2	NM_001961.3	3.36e-05	-1.6491	2.13e-07
	1070544	EFHD2	NM_024329.4	0.0179126	-1.54135	0.000386461
	870338	EGR1	NM_001964.2	0.0340961	-1.42923	0.000928768
	6020255	EGR2	NM_000399.2	0.00035302	-2.02055	3.35e-06
	6400647	EHD4	NM_139265.2	1.71e-10	2.52215	2.29e-13
	2120079	EIF2AK2	NM_002759.1	4.46e-09	4.31388	9.34e-12
	2850440	EIF2S3	NM_001415.3	0.0382871	-1.53345	0.00108949
	7210082	EIF3F	NM_003754.2	0.000240598	-1.58513	2.13e-06
	5310735	EIF3L	NM_016091.2	5.89e-10	-1.94998	1.9e-12
	2190221	EIF3L	NM_016091.2	1.07e-09	-2.18303	9.6e-13
	5390494	EIF4B	NM_001417.4	1.32e-06	-2.64706	5.46e-09
	2260095	EIF4G2	NM_001418.3	0.00982022	-1.4236	0.000403219
	6220044	EIF4G2	NM_001418.3	0.0185257	-1.57948	0.000178187
	1410168	ELF4	NM_001421.2	0.000286853	1.69448	2.64e-06
	4670603	ELMO2	NM_133171.2	0.00173906	1.3624	2.15e-05
	3400397	EML3	NM_153265.2	0.0319017	-1.40584	0.000851053
	110139	EML4	NM_019063.2	0.00205215	-1.65027	2.63e-05
	2140136	EMR2	NM_152916.1	4.41e-08	-2.27814	1.26e-10
	1030209	EMR3	NM_032571.2	0.00747964	-1.47534	0.000125582
	2510039	ENDOD1	NM_015036.1	0.0229398	1.36778	0.000538635
	4610753	ENG	NM_000118.1	0.000529563	-2.23815	5.29e-06
	50402	ENO2	NM_001975.2	0.0196855	-1.55029	0.000436798
	2710358	ENOSF1	NM_017512.2	0.000171472	-1.79241	1.44e-06
	2490152	ENPP2	NM_001040092.1	0.0065417	1.3227	0.000106809
	6330195	EP400	NM_015409.3	0.0163966	-1.46281	0.000346117
	1510538	EPB41L3	NM_012307.2	0.00249709	-2.48932	3.35e-05
	5700725	EPSTI1	NM_033255.2	5.92e-08	4.72982	1.83e-10
	6200259	ERGIC3	NM_198398.1	0.00375946	-1.32655	5.53e-05
	6550243	ESYT1	NM_015292.1	0.00521038	-1.52102	8.22e-05
	510762	ESYT2	NM_020728.1	0.000980949	-1.77813	1.07e-05
	240333	ETS1	NM_005238.2	0.0112336	-1.67153	0.00021287
	240064	ETV6	NM_001987.4	0.0443777	1.36138	0.00136689
	6370768	ETV7	NM_016135.2	5.71e-08	1.85794	1.74e-10
	4590224	EVI2A	NM_014210.2	0.024269	-1.65515	0.000578066
	7050152	EVI2B	NM_006495.3	0.00907518	-1.44952	0.000160825
	4890397	EWSR1	NM_013986.2	0.00130718	1.5773	1.51e-05
	3520070	EXOSC9	NM_001034194.1	0.0199178	1.62341	0.000444889
	6220142	EXOSC9	NM_001034194.1	0.00905702	1.57976	0.00016012
	5260047	FABP5	NM_001444.1	0.00270373	1.79862	3.68e-05
	4150048	FABP5	NM_001444.1	0.0338932	1.50087	0.000919971
	580358	FABP5P2	XM_001134012.2	0.00577678	1.59384	9.25e-05
	4540475	FABP5P2	XM_001721172.1	0.0147297	1.52234	0.000302434
	3180053	FAM129B	NM_022833.2	0.0377697	-1.62302	0.00106997
	6290379	FAM156A	NM_014138.3	0.000179028	-1.44989	1.52e-06
	990332	FAM175A	NM_139076.2	0.024873	1.83289	0.000600224
	3460014	FAM198B	NM_016613.5	0.00186734	-1.46662	2.36e-05
	6590646	FAM26F	NM_001010919.1	8.3e-14	4.11286	3.69e-17
	3940133	FAM46A	NM_017633.2	7.13e-07	2.98071	2.72e-09
	2510184	FAM49A	NM_030797.2	0.00130721	1.48569	1.52e-05
	7000014	FAM50A	NM_004699.1	0.00460456	-1.44362	7.09e-05
	3420026	FAS	NM_152877.1	0.0476109	1.45176	0.00151005
	6020224	FBP1	NM_000507.2	3.62e-08	-2.61752	9.88e-11
	6250497	FBXL5	NM_012161.2	0.0318085	-1.32494	0.000847222
	3800398	FBXO6	NM_018438.4	3.42e-10	3.34044	4.77e-13
	4780048	FBXO7	NM_001033024.1	0.0404509	1.33122	0.00118275
	450762	FCGR2A	NM_021642.2	1.45e-05	-1.79619	4.35e-06
	1990278	FCGR2A	NM_021642.2	0.000446492	-2.02314	8.27e-08
	2000228	FEM1C	NM_020177.2	0.0178898	1.39746	0.000385589
	3370703	FEN1	NM_004111.4	0.00404625	1.42012	6.02e-05
	7210717	FGD2	NM_173558.2	8.51e-11	2.99059	1.12e-13
	10504	FGFBP2	NM_031950.2	0.0284788	-2.23818	0.000728989
	4480220	FGFRL1	NM_021923.3	0.0448616	-1.34733	0.00139531
	1430170	FGL2	NM_006682.1	0.0472053	1.79582	0.00149344
	360619	FGR	NM_005248.2	2.38e-07	-2.4629	1.84e-10
	6660475	FGR	NM_001042729.1	5.92e-08	-2.96296	8.27e-10
	1780348	FH	NM_000143.2	0.0448616	-1.44161	0.00139437
	50129	FHOD1	NM_013241.2	0.0098567	-1.62962	0.000179475
	5860204	FKBP11	NM_016594.1	0.00919996	1.47215	0.000163426
	5050427	FKBP1A	NM_000801.2	0.0184825	-1.47938	0.000401887
	5670682	FLJ32255	XM_943640.2	3.86e-05	1.86154	2.51e-07
	7650091	FNBP4	NM_015308.1	0.0440701	-1.34378	0.00134363
	4280017	FOS	NM_005252.2	0.000286853	-2.11543	2.62e-06
	4230470	FOXN3	NM_005197.2	0.00473852	-1.4851	7.33e-05
	4560328	FSCN1	NM_003088.2	7.3e-05	2.68652	5.4e-07
	5220240	FTH1	NM_002032.2	5.44e-05	-2.08172	3.79e-07
	6450139	FTH1P3	NR_002201.1	0.0291098	-1.55173	0.000752536
	2940059	FTSJD2	NM_015050.2	2.19e-10	2.26337	3.01e-13
	1470332	FXYD5	NM_144779.1	3.23e-05	-1.47989	1.92e-05
	7380546	FXYD5	NM_014164.4	0.00159631	-1.72479	2.01e-07
	3180465	FYTTD1	NM_001011537.1	0.00104643	1.41831	1.17e-05
	3120520	GABARAPL2	NM_007285.6	0.000286853	-1.47789	2.64e-06
	4920110	GADD45B	NM_015675.2	1.2e-05	1.77403	6.64e-08
	2480450	GALM	NM_138801.1	8.22e-11	2.15699	1.03e-13
	4490161	GAPDH	NM_002046.3	1.33e-05	-1.43216	0.000760755
	2640091	GAPDH	NM_002046.3	0.0292851	-1.72345	7.42e-08
	2190148	GBP1	NM_002053.1	3.27e-05	4.34652	2.04e-07
	6840035	GBP1	NM_002053.1	7.17e-05	3.86664	5.23e-07
	1940162	GBP2	NM_004120.3	3.44e-05	2.03061	2.19e-07
	2350189	GBP3	NM_018284.2	0.00251117	1.68641	3.38e-05
	1980524	GBP4	NM_052941.3	3.78e-05	2.8913	2.42e-07
	1510364	GBP5	NM_052942.2	3.02e-05	3.92786	1.86e-07
	5390121	GDPD3	NM_024307.2	0.00807526	-1.34322	0.000138147
	4850754	GHITM	NM_014394.2	0.00447673	-1.33179	6.84e-05
	4880626	GIMAP4	NM_018326.2	0.0418456	1.59233	0.00124577
	5360079	GIMAP5	NM_018384.3	0.0440836	1.6544	0.00134497
	1190040	GIMAP8	NM_175571.2	0.00141692	1.6888	1.67e-05
	4850088	GIPC1	NM_005716.2	0.0023786	-1.30821	3.15e-05
	6220746	GLIPR1	NM_006851.2	0.00036136	-1.84489	3.45e-06
	5570427	GLS	NM_014905.2	0.00474355	-1.59631	7.35e-05
	7380279	GLT25D1	NM_024656.2	6.16e-05	-1.70851	4.38e-07
	4490017	GLTP	NM_016433.3	0.0296701	-1.4019	0.000775815
	1070044	GMIP	NM_016573.1	0.0112232	1.44251	0.000212436
	3840400	GMPR	NM_006877.2	0.00163761	1.37119	1.99e-05
	670082	GNA12	NM_007353.2	0.00543191	-1.5465	8.61e-05
	450348	GNG10	NM_001017998.2	0.0448616	-1.4875	0.0013919
	6110392	GNS	NM_002076.2	0.0303402	-1.49158	0.000800405
	6250093	GOLGA3	NM_005895.3	0.0280467	-1.42631	0.000711989
	5690671	GOLGA8B	NM_001023567.2	0.00592888	-1.84437	9.54e-05
	3420195	GPN2	NM_018066.2	0.0114048	-1.38847	0.000217805
	5390682	GPR108	NM_001080452.1	0.0397233	-1.3448	0.00115223
	5270674	GPR68	NM_003485.3	8.1e-06	-1.99609	4.2e-08
	2070646	GPR84	NM_020370.1	0.0461692	-1.46174	0.00144656
	6380112	GRAMD4	NM_015124.2	0.0106565	-1.39364	0.000198983
	540678	GRIPAP1	NM_020137.3	8.56e-05	1.50588	6.5e-07
	610148	GSDMD	NM_024736.5	2.25e-06	1.90795	9.8e-09
	6480661	GSK3B	NM_002093.2	0.0319172	1.30982	0.000852143
	2370482	GSN	NM_198252.2	0.000991633	-1.55583	1.09e-05
	5900692	GSTK1	NM_015917.1	1.76e-05	1.71927	1.03e-07
	2450368	GTF2A2	NM_004492.1	0.00682898	-1.36445	0.000113212
	5310411	H2AFJ	NM_177925.2	0.000968438	1.70732	1.05e-05
	4260414	H2AFY	NM_004893.2	0.0279808	-1.41835	0.000709725
	4900333	HAGH	NM_005326.4	0.0398757	-1.39278	0.00116087
	4900086	HAPLN3	NM_178232.2	0.00181065	1.95244	2.27e-05
	1820594	HBEGF	NM_001945.1	3.12e-08	-2.89556	8.4e-11
	6270022	HCK	NM_002110.2	0.0129328	-1.66704	0.000254652
	780600	HCP5	NM_006674.2	0.0214903	1.46963	0.000494637
	1580088	HCST	NM_001007469.1	0.00162767	-1.48853	1.97e-05
	3140056	HDAC1	NM_004964.2	0.00162767	-1.36326	1.97e-05
	7320066	HECTD1	NM_015382.1	0.00579651	-1.36031	9.29e-05
	5720482	HERC5	NM_016323.2	8.51e-11	5.82728	1.12e-13
	6860482	HERC6	NM_017912.3	4.75e-12	4.61099	4.73e-15
	5260070	HES4	NM_021170.2	1.23e-16	4.67294	1.3e-20
	7550242	HESX1	NM_003865.1	4.37e-05	1.5732	2.88e-07
	3800139	HEXB	NM_000521.2	0.0426654	-1.5929	0.00128996
	3840370	HEXDC	NM_173620.2	0.00408622	1.54828	6.11e-05
	4900010	HIF1A	NM_001530.2	0.00876153	-1.3105	0.000153041
	290730	HIST1H2BD	NM_138720.1	0.00922364	1.6856	0.000164237
	1820592	HIST2H2AA3	NM_003516.2	0.000107872	2.27604	8.45e-07
	610451	HIST2H2AA3	NM_003516.2	0.02921	1.78709	0.000756364
	4290148	HIST2H2AA4	NM_001040874.1	0.00241928	1.99606	3.21e-05
	6100022	HIST2H2AC	NM_003517.2	0.00209388	1.91143	2.7e-05
	3400438	HLA-A	NM_002116.5	0.00557567	1.39474	8.88e-05
	5310168	HLA-B	NM_005514.5	0.0181015	1.4097	0.00039092
	1030747	HLA-E	NM_005516.4	1.78e-06	1.90782	7.65e-09
	7330053	HLA-F	NM_018950.1	0.0138321	1.59411	0.000280053
	5220070	HLA-F	NM_001098479.1	0.0134999	1.52721	0.000270678
	2070088	HLA-G	NM_002127.3	0.000120587	1.82413	9.57e-07
	5870521	HLA-H	NR_001434.1	0.00302262	1.56581	4.26e-05
	5900482	HMGB2	NM_002129.2	0.0159304	-1.43739	0.000333577
	5270112	HMGCS1	NM_002130.6	0.000206459	1.62978	1.77e-06
	4220168	HNMT	NM_001024074.1	0.000113033	-1.67845	5.6e-06
	3870102	HNMT	NM_001024074.1	0.000557525	-1.75125	8.93e-07
	6510437	HNRNPM	NM_005968.3	0.0390326	-1.38178	0.000155641
	2360669	HNRNPM	NM_031203.2	0.00885671	-1.46789	0.00112198
	3850246	HOPX	NM_139212.2	0.0425429	-1.90974	0.00128344
	520184	HPCAL1	NM_134421.1	8.11e-06	-1.86093	4.22e-08
	670736	HPD	NM_002150.2	0.0394784	1.40244	0.00113927
	2940301	HPS6	NM_024747.4	0.00558606	1.51053	8.91e-05
	4220088	HSD17B4	NM_000414.1	0.0354058	-1.47462	0.000975609
	6040647	HSH2D	NM_032855.2	1.41e-13	3.22596	6.89e-17
	2650619	HSPA8	NM_006597.3	0.0399498	1.37273	0.00116387
	430672	HSPA8	NM_153201.1	0.0049609	1.36309	7.73e-05
	730612	HTRA1	NM_002775.3	0.00849308	-1.49551	0.000146913
	2340731	IARS2	NM_018060.3	0.000991633	-1.54866	1.09e-05
	730156	ICAM2	NM_001099786.1	0.00036136	1.72152	3.44e-06
	4570524	ICK	NM_016513.3	0.00256433	-1.32192	3.46e-05
	4880433	IDH2	NM_002168.2	0.00682898	1.52796	0.000113168
	5570711	IDO1	NM_002164.4	8e-06	6.02463	4.12e-08
	380259	IDO1	NM_002164.3	3.82e-06	6.02357	1.81e-08
	1190367	IER3	NM_003897.3	1.82e-06	-3.49559	7.92e-09
	3870594	IFI16	NM_005531.1	0.030171	1.88855	0.000792108
	3990170	IFI27	NM_005532.3	4.27e-20	13.4156	1.81e-24
	460379	IFI27L1	NM_145249.2	0.0139004	1.35299	0.000281947
	2510220	IFI35	NM_005533.2	1.51e-14	5.08717	4.48e-18
	2570300	IFI44	NM_006417.3	3.65e-08	4.55796	1.01e-10
	3870338	IFI44L	NM_006820.1	5.65e-11	6.46117	6.7e-14
	1010246	IFI6	NM_022872.2	5.23e-05	4.29457	3.58e-07
	5090215	IFI6	NM_022873.2	7.02e-06	4.28041	3.51e-08
	4570441	IFIH1	NM_022168.2	2.58e-09	3.62214	5.02e-12
	2000148	IFIT1	NM_001548.3	2.08e-08	7.81744	4.98e-11
	2600747	IFIT2	NM_001547.4	4.3e-10	8.00467	6.1e-13
	1500280	IFIT3	NM_001031683.1	6.33e-13	12.1225	4.02e-16
	520408	IFIT3	NM_001549.2	0.00461187	3.19629	7.12e-05
	5360156	IFITM1	NM_003641.3	1.86e-12	4.49158	1.54e-15
	1230767	IFITM2	NM_006435.2	3.81e-12	5.45667	3.71e-15
	6650242	IFITM3	NM_021034.2	7.09e-07	9.37636	2.69e-09
	610047	IFNA1	NM_024013.1	7.12e-06	1.61364	3.57e-08
	3990563	IFNA10	NM_002171.1	9.95e-05	1.3813	7.71e-07
	160594	IFNA13	NM_006900.2	1.7e-05	1.52963	9.85e-08
	6290368	IFNA14	NM_002172.1	1.79e-12	2.28662	1.44e-15
	5960575	IFNA16	NM_002173.2	4.43e-07	1.86942	1.58e-09
	3890762	IFNA2	NM_000605.2	1.54e-05	1.76703	8.87e-08
	3190519	IFNA7	NM_021057.2	5.27e-05	1.34143	3.62e-07
	6940291	IFNA8	NM_002170.3	0.000508786	1.36768	5.06e-06
	1510669	IFNB1	NM_002176.2	1.35e-05	2.16935	7.59e-08
	630725	IFNG	NM_000619.2	0.0135994	4.0912	0.000273825
	2470358	IFNGR1	NM_000416.1	0.0134926	-1.707	0.000269674
	2810156	IGF2R	NM_000876.2	0.0387559	-1.46775	0.00111022
	7510414	IGFBP4	NM_001552.2	0.0292851	1.94871	0.000760788
	4490053	IL10RA	NM_001558.2	0.0495351	1.36639	0.00158576
	870408	IL15	NM_000585.2	0.00409834	1.71367	6.13e-05
	940356	IL15RA	NM_002189.2	0.049299	1.34488	0.00157674
	6330070	IL19	NM_013371.2	0.01293	-2.12614	0.000120877
	3180068	IL19	NM_013371.2	0.00723591	-2.14307	0.000254248
	1980672	IL1A	NM_000575.3	0.000130913	-6.00478	1.06e-06
	840685	IL1B	NM_000576.2	4.85e-07	-6.74552	1.76e-09
	3060735	IL1RN	NM_173843.1	0.044278	2.1865	0.00135808
	6520347	IL24	NM_006850.2	0.0017632	-1.74819	0.000937477
	1660746	IL24	NM_181339.1	0.00765699	-2.70328	0.000129046
	4290201	IL24	NM_006850.2	0.03433	-3.45457	2.19e-05
	6520523	IL27	NM_145659.3	5.84e-05	1.57787	4.11e-07
	540670	IL4I1	NM_172374.1	1.38e-09	3.14546	2.6e-12
	1980309	IL8	NM_000584.2	3.28e-06	-1.8227	7.84e-08
	1570553	IL8	NM_000584.2	1.39e-05	-3.99617	1.53e-08
	360192	INSIG1	NM_198336.1	0.0347499	-1.65217	0.000953523
	4860553	INTS12	NM_020395.2	0.00087066	1.35392	9.2e-06
	6520646	IQGAP1	NM_003870.3	0.00437996	-1.48666	6.65e-05
	6250064	IRF1	NM_002198.1	6.14e-05	2.01395	4.35e-07
	1450246	IRF2	NM_002199.2	0.0215944	1.45218	0.000499728
	1470382	IRF7	NM_004029.2	1.69e-12	4.38066	1.32e-15
	6400176	IRF7	NM_004029.2	5.2e-12	4.17636	5.39e-15
	2000022	IRF9	NM_006084.4	0.00199175	1.46117	2.54e-05
	1770072	IRG1	XM_001133269.2	0.00833505	2.27285	0.00014365
	2100196	ISG15	NM_005101.1	8.32e-11	8.73884	1.06e-13
	6330132	ISG20	NM_002201.4	1.87e-14	4.95553	7.05e-18
	1710070	ITGAM	NM_000632.3	0.0018104	-1.47604	2.27e-05
	4490500	ITGAX	NM_000887.3	0.000800639	-2.17537	8.38e-06
	110440	ITGB1	NM_033668.1	7.81e-08	-1.66095	0.000767608
	610452	ITGB1	NM_002211.2	0.0294388	-1.90009	2.51e-10
	7200156	ITGB2	NM_000211.1	2.09e-08	-2.96316	2.49e-10
	3890373	ITGB2	NM_000211.2	7.8e-08	-3.04009	5.06e-11
	2100253	JAKMIP2	NM_014790.3	0.0114048	-1.54225	0.000217636
	4880370	JUP	NM_002230.1	3.91e-05	2.19426	2.56e-07
	2260468	KCNE1L	NM_012282.2	6.36e-18	4.65298	4.04e-22
	7000142	KIAA0430	NM_014647.2	0.0208195	-1.44228	0.000474866
	2690189	KIAA0664L3	NM_024048.2	0.0387559	1.35869	0.00110921
	5570593	KIAA1751	NM_001080484.1	0.00127713	2.06042	1.47e-05
	1400377	KIDINS220	NM_020738.1	0.00682898	-1.55004	0.000112974
	7040707	KIF1B	NM_015074.2	0.000415557	-1.66632	4.01e-06
	4490025	KIF21B	NM_017596.2	0.0451801	-1.30436	0.00140808
	2570438	KIFC3	NM_005550.2	0.0015433	-1.82482	1.85e-05
	3850692	KLF2	NM_016270.2	0.00920613	-1.84541	0.00016373
	360110	KLF6	NM_001008490.1	0.0119383	2.19835	0.000231279
	4040097	KLF6	NM_001300.4	0.00536283	2.1626	8.48e-05
	4250372	KLHDC3	NM_057161.2	0.00235586	-1.36929	3.11e-05
	6620201	KLHL24	NM_017644.3	0.0354344	-1.3791	0.000977557
	6840577	KPNB1	NM_002265.4	2.1e-08	1.57887	5.17e-11
	2600369	KRT72	NM_080747.1	0.023182	-1.7522	0.000546284
	3460685	KYNU	NM_003937.2	0.00270373	-1.69031	0.000117011
	7040142	KYNU	NM_001032998.1	0.00703122	-2.00504	3.68e-05
	770128	L3MBTL3	NM_032438.1	0.00163761	1.52661	1.99e-05
	2680189	LAG3	NM_002286.4	2.3e-12	5.93641	2.05e-15
	7320546	LAMP3	NM_014398.2	3.93e-09	4.00504	7.99e-12
	520059	LAMP3	NM_014398.2	1.02e-06	2.19041	4.01e-09
	3290292	LAP3	NM_015907.2	0.000989266	2.23734	1.08e-05
	5360376	LAPTM5	NM_006762.1	0.000286853	-1.59957	2.62e-06
	2810162	LAT2	NM_032464.2	0.0006226	-1.62023	9.67e-05
	3060092	LAT2	NM_022040.2	0.00597605	-1.7743	6.31e-06
	580411	LAX1	NM_017773.2	0.0196855	1.52478	0.000436456
	6350161	LCP1	NM_002298.2	0.000782311	-1.56456	8.13e-06
	4290730	LGALS3BP	NM_005567.2	5.5e-07	2.12388	2.03e-09
	5090632	LGALS9	NM_009587.2	1.2e-06	1.90095	4.88e-09
	840431	LGALS9	NM_009587.2	0.00124108	1.87085	1.42e-05
	3370594	LILRA2	NM_006866.1	0.00838523	-1.6208	0.000144692
	6110037	LILRA3	NM_006865.2	0.0284466	3.07439	0.000726961
	6200370	LILRA3	NM_006865.2	0.0328354	2.06805	0.000884448
	2470162	LILRA5	NM_021250.2	0.000105569	2.06679	8.23e-07
	1820114	LILRB4	NM_001081438.1	8.13e-05	2.20486	6.09e-07
	6420450	LIME1	NM_017806.1	0.000639039	-1.74852	6.54e-06
	990358	LIMS1	XM_938773.1	7.03e-11	-2.20767	8.48e-14
	3180672	LITAF	NM_004862.2	0.0383452	-1.46427	0.00109196
	2470608	LLGL1	NM_004140.3	0.00153082	1.51582	1.82e-05
	7210450	LMO4	NM_006769.2	0.000200684	1.56664	1.71e-06
	6980632	LMTK3	XM_936372.2	7.93e-06	-1.44022	4.05e-08
	2690544	LNPEP	NM_175920.3	0.00131241	1.40641	1.53e-05
	50075	LOC100128274	XM_001725558.1	5e-08	2.08524	1.48e-10
	6590349	LOC100129034	XM_001720357.1	5.65e-05	-1.62189	3.95e-07
	7000328	LOC100129550	NR_024618.1	0.00407058	-1.36888	6.07e-05
	4570100	LOC283050	XM_944265.1	0.000800639	-1.59354	8.39e-06
	1230026	LOC339192	XM_001726300.1	0.00266922	-1.62028	3.62e-05
	3190450	LOC389168	XR_039278.1	0.0273382	-1.31162	0.000689373
	2640082	LOC390940	XM_001129773.1	0.000290933	-1.42526	2.7e-06
	4850136	LOC399988	XR_018287.2	0.0337146	1.32915	0.000912268
	6650164	LOC400027	XM_931434.2	0.00170604	-1.42827	2.1e-05
	5890176	LOC442454	NR_002308.1	5.15e-08	-1.59463	1.54e-10
	3870152	LOC643167	XR_038497.1	0.0184078	-1.34439	0.000399874
	650072	LOC643733	XM_001718847.1	0.000221289	1.6609	1.93e-06
	3930598	LOC644246	XM_927427.1	0.0478745	1.35437	0.00152145
	3610309	LOC653881	XM_001718435.1	0.000782311	-1.45566	8.12e-06
	1580746	LOC730246	XR_016080.2	0.0023646	-1.50688	3.12e-05
	2630224	LOC93622	XR_017952.1	0.0442603	-1.33992	0.00135353
	510224	LPIN2	NM_014646.2	0.00273037	1.50479	3.73e-05
	3170431	LRCH4	NM_002319.2	0.00371529	-1.59562	5.42e-05
	1030743	LTA	NM_000595.2	0.000486917	1.78197	4.81e-06
	1430524	LTA4H	NM_000895.1	3.12e-08	-2.40836	8.21e-11
	3140047	LUC7L3	NM_016424.3	0.0268189	-1.51708	0.000673439
	4890270	LY6E	NM_002346.1	9.54e-10	4.72574	1.62e-12
	770538	LYSMD2	NM_153374.1	1.75e-08	1.7403	4.15e-11
	6370739	MACF1	NM_012090.3	0.0100369	-1.49927	0.000184031
	7550202	MAFF	NM_012323.2	0.00943243	-1.91811	0.000169553
	3140288	MAN2A2	NM_006122.2	0.0085656	-1.33435	0.000148349
	1050600	MAP2K1	NM_002755.2	0.0325213	-1.52784	0.000872404
	2060561	MAPK3	NM_002746.1	0.0193531	-1.36354	0.000426144
	7160348	MAPK6	NM_002748.2	0.00431761	-1.79342	6.53e-05
	5670605	MATK	NM_139354.2	0.0313477	-1.71179	0.00083311
	3780681	MBP	NM_001025100.1	2.27e-07	-1.62438	7.78e-10
	3390020	MBTPS1	NM_003791.2	0.0140881	-1.39958	0.000286946
	5290408	MCEE	NM_032601.2	0.00573478	-1.42283	9.17e-05
	5490068	MCOLN2	NM_153259.2	0.0175817	1.86615	0.000377461
	4560717	MDK	NM_001012334.1	1.2e-08	2.19656	2.74e-11
	1500470	MED25	NM_030973.2	0.00981291	1.53193	0.000177638
	4200504	MET	NM_000245.2	0.00170904	-2.15604	2.11e-05
	3170064	MICB	NM_005931.2	7.33e-07	1.99788	2.83e-09
	150438	MID1IP1	NM_021242.4	0.0229023	-1.4082	0.00053727
	7160750	MIIP	NM_021933.2	0.00060904	1.3745	6.15e-06
	6110204	MKLN1	NM_013255.3	0.0310131	-1.49412	0.000821144
	1980113	MKRN1	NM_013446.2	3.28e-08	1.71772	8.89e-11
	4560541	MLKL	NM_152649.1	0.0130818	1.67758	0.000258695
	4640392	MLLT6	NM_005937.3	5.04e-06	1.54558	2.44e-08
	3360224	MMP1	NM_002421.2	0.0143993	-1.94565	0.000294504
	5090070	MMP14	NM_004995.2	0.0260723	-1.34956	0.000641995
	3180528	MMP9	NM_004994.2	0.0138307	-2.80959	0.000279362
	7560471	MOBKL2C	NM_145279.4	0.000242045	1.75329	2.15e-06
	6580484	MOV10	NM_020963.2	1.87e-14	3.02127	7.13e-18
	160736	MRI1	NM_032285.2	0.00169445	-1.38292	0.000429099
	5560370	MRI1	NM_001031727.2	0.0194499	-1.73813	2.08e-05
	430196	MRPL14	NM_032111.2	0.000352678	1.70558	3.33e-06
	6660270	MRPL17	NM_022061.2	2.09e-08	2.0996	5.08e-11
	2060612	MRPL27	NM_148571.1	0.0257309	1.30527	0.000629231
	1850370	MRPS12	NM_033363.1	0.0168445	1.33786	0.000356998
	3520072	MRPS18A	NM_018135.2	0.00263956	1.45021	3.57e-05
	50056	MRPS18B	NM_014046.2	0.00960704	1.37532	0.000172895
	5340138	MRPS18B	NM_014046.2	0.0122917	1.31608	0.000239427
	5690328	MRPS33	NM_016071.2	0.0472989	1.30883	0.00149853
	6400195	MRPS6	NM_032476.2	0.00162371	-1.44166	1.96e-05
	6200402	MT1A	NM_005946.2	4.83e-10	5.76603	7.06e-13
	2760537	MT1IP	NM_175621.2	0.000219068	1.57367	1.9e-06
	450615	MT2A	NM_005953.2	1.21e-09	5.76997	2.23e-12
	3360646	MVP	NM_005115.3	0.00192156	1.58035	2.44e-05
	160291	MVP	NM_017458.2	0.00368192	1.52873	5.36e-05
	1690066	MX1	NM_002462.2	7.68e-08	4.74386	2.44e-10
	5490470	MX2	NM_002463.1	8.22e-11	4.4605	1.01e-13
	670086	MXD1	NM_002357.2	0.0414997	1.66864	0.00123099
	4560576	MYD88	NM_002468.3	0.00247718	1.79475	3.31e-05
	6620136	MYH9	NM_002473.3	0.000109853	-1.42286	0.000146103
	1510458	MYH9	NM_002473.3	0.00845662	-1.53981	8.65e-07
	4730392	MYL12A	NM_006471.2	4.23e-08	1.80327	1.19e-10
	1110338	MYL6	NM_021019.3	0.00291089	1.35189	4.05e-05
	3450195	MYO1G	NM_033054.1	0.00863112	1.59076	0.000149868
	3170273	MYOF	NM_133337.1	0.0436184	-1.58691	0.00132607
	2680561	N4BP1	NM_153029.3	0.0064932	1.40692	0.00010572
	6550133	N4BP2L1	NM_001079691.1	0.0113162	1.37691	0.000214914
	6180066	NACA	NM_005594.2	0.000351545	-1.4582	3.31e-06
	6980753	NADK	NM_023018.3	0.0406758	1.44178	0.00119607
	4010243	NAE1	NM_001018160.1	0.000524577	-1.37403	5.23e-06
	3450326	NAGK	NM_017567.2	0.00692004	1.52519	0.000115014
	3460167	NAP1L1	NM_139207.1	0.00243167	-1.53861	3.23e-05
	7210327	NCEH1	NM_020792.3	0.00413195	-1.5301	6.19e-05
	830750	NCF1B	NR_003186.1	0.00649918	1.41806	0.000105955
	3180681	NCF1C	NR_003187.1	0.0114677	1.9092	0.000219249
	630091	NCOA7	NM_181782.2	1.1e-06	2.04618	4.39e-09
	4810224	NDUFA9	NM_005002.3	0.00286114	1.64426	3.95e-05
	6100050	NECAP2	NM_018090.3	0.0273382	1.44159	0.000688896
	7550358	NELL2	NM_006159.1	0.021586	-1.87867	0.000498225
	580678	NEURL3	NM_001080535.1	1.14e-20	9.97137	2.42e-25
	2750187	NEXN	NM_144573.3	0.000627792	1.54602	6.41e-06
	5820035	NFE2L3	NM_004289.5	0.0135458	1.39044	0.000272097
	7380706	NINJ1	NM_004148.3	0.0443777	1.5974	0.00136552
	3990050	NLRC3	NM_178844.2	0.013331	-1.36569	0.000265881
	4050554	NMI	NM_004688.1	6.19e-07	2.14202	2.31e-09
	7610390	NOD1	NM_006092.1	3.12e-08	1.57026	8.38e-11
	7320170	NPIP	NM_006985.1	0.0289916	-1.49181	0.000988732
	1070070	NPIP	NM_006985.1	0.0357298	-1.49993	0.000748254
	5960722	NPRL2	NM_006545.4	0.0206328	-1.4901	0.000469612
	3710450	NR1H3	NM_005693.1	0.00256433	1.90988	3.46e-05
	5720424	NRP1	NM_003873.4	0.000694836	-1.73956	7.15e-06
	7400358	NSA2	NM_014886.2	0.0148171	-1.37564	0.00102766
	4390546	NSA2	NM_014886.3	0.0366597	-1.55503	0.00030556
	3940520	NT5C3	NM_001002010.1	1.35e-15	6.62174	2.58e-19
	7000398	NT5C3	NM_001002010.1	8.57e-13	4.62956	6.35e-16
	60397	NTRK1	NR_001449.1	0.000727222	1.72851	7.5e-06
	6200672	NUB1	NM_016118.3	1.86e-13	2.77716	9.72e-17
	6520026	NUCB1	NM_006184.3	8.74e-05	1.54587	6.66e-07
	650347	NUDT1	NM_198948.1	0.000914096	1.715	9.8e-06
	4230403	NUMB	NM_003744.5	1.56e-06	-1.9874	1.37e-10
	110445	NUMB	NM_001005744.1	4.68e-08	-2.06962	6.53e-09
	1450369	NUP133	NM_018230.2	0.0189697	-1.35067	0.000415694
	1430402	NUP85	NM_024844.3	0.0339847	-1.43604	0.000924612
	4040181	NUPR1	NM_001042483.1	7.48e-09	1.81067	1.65e-11
	5270307	NXT2	NM_018698.3	0.0320376	1.39295	0.000857394
	7040035	OAS1	NM_001032409.1	2.54e-12	6.248	2.31e-15
	3450180	OAS1	NM_002534.2	1.4e-08	4.80713	3.27e-11
	1090390	OAS1	NM_001032409.1	1.02e-07	4.65464	3.38e-10
	1070767	OAS1	NM_016816.2	4.67e-08	3.36986	1.36e-10
	7320561	OAS2	NM_016817.2	4.57e-10	4.2737	6.58e-13
	2230204	OAS2	NM_001032731.1	0.0155611	1.91643	0.000324854
	990768	OAS3	NM_006187.2	4.67e-07	4.68676	1.68e-09
	10360	OAS3	NM_006187.2	2.95e-09	3.37084	5.87e-12
	7650097	OASL	NM_198213.1	3.16e-13	7.55892	1.87e-16
	6280543	OASL	NM_003733.2	2.66e-07	2.50051	9.29e-10
	4260253	OBFC2A	NM_001031716.1	0.00385571	1.40458	5.68e-05
	6840026	ODF2L	NM_001007022.1	1.14e-05	1.57957	6.18e-08
	2710152	ODF3B	NM_001014440.2	5.84e-05	1.43094	4.1e-07
	6860382	OGFR	NM_007346.2	7.82e-06	1.79064	3.97e-08
	1780239	OLIG2	NM_005806.2	0.0355106	1.3699	0.000981916
	7510132	OLR1	NM_002543.3	5.28e-08	-3.46947	1.6e-10
	1500112	ORMDL3	NM_139280.1	0.00287677	1.4942	3.98e-05
	3940358	OSBPL8	NM_001003712.1	0.0016728	-1.78806	2.05e-05
	1440615	OTOF	NM_194323.1	4.04e-17	4.47016	3.42e-21
	2060605	P2RX4	NM_002560.2	0.0443508	1.58426	0.00136158
	4390059	P2RY6	NM_176796.1	0.00288606	1.52914	4e-05
	7000202	P4HTM	NM_177938.2	0.0285157	-1.48563	0.000730537
	5820129	PABPC1	NM_002568.3	0.0266384	-1.53897	0.000665188
	520017	PAPD5	NM_001040285.1	0.0390326	1.46006	0.00111905
	4730292	PAPD7	NM_006999.3	0.00307378	1.6576	4.34e-05
	6940719	PAPOLA	NM_032632.3	0.00787569	-1.37626	0.00013415
	1820528	PAPSS1	NM_005443.4	0.00186214	-1.40237	0.00017411
	130187	PAPSS1	NM_005443.4	0.00965186	-1.50473	2.35e-05
	2070059	PARP10	NM_032789.1	8.57e-13	3.23176	6.34e-16
	3930601	PARP10	XM_001127571.1	8.7e-08	2.3827	2.84e-10
	1090132	PARP10	XM_001127571.1	1.02e-05	1.94133	5.47e-08
	2340072	PARP12	NM_022750.2	1.17e-14	3.48529	2.98e-18
	4150692	PARP14	NM_017554.1	6.11e-07	2.61334	2.26e-09
	1470598	PARP3	NM_005485.3	0.0470454	1.41872	0.00148514
	6330341	PARP8	NM_024615.2	0.012289	1.62061	0.000239115
	5700735	PARP9	NM_031458.1	2.8e-06	2.60319	1.28e-08
	3140707	PARP9	NM_031458.1	2.87e-07	2.41794	1.02e-09
	4040367	PATL2	XR_040922.1	0.0340961	1.30647	0.000929712
	1580537	PCBP2	NM_005016.3	0.00348557	-1.39154	5.03e-05
	730673	PCMTD2	NM_018257.1	0.0298181	-1.40844	0.000780949
	1510014	PCNT	NM_006031.4	0.00440726	-1.50605	6.71e-05
	7200168	PDGFRL	NM_006207.1	8.57e-07	1.60337	3.34e-09
	1400102	PDXDC2P	NR_003610.1	0.000958407	-1.43071	1.03e-05
	5890131	PDXK	NM_003681.4	8.1e-06	-2.28057	4.19e-08
	2360452	PFKP	NM_002627.3	0.0114048	1.41706	0.000217396
	6100521	PHF11	NM_001040443.1	3.12e-08	2.07437	8.32e-11
	1510196	PHF11	NM_001040443.1	1.78e-06	1.98279	7.59e-09
	770411	PHF15	NM_015288.4	0.00035302	1.59323	3.35e-06
	5900725	PHLDA1	NM_007350.3	0.00166196	-1.92562	2.03e-05
	5390411	PHPT1	NM_014172.3	0.00349577	1.40804	5.05e-05
	770047	PI4K2B	NM_018323.2	0.0147297	1.57637	0.000303224
	4920273	PI4KA	NM_002650.1	0.0219576	-1.43204	0.000509529
	1410114	PID1	NM_017933.3	5.28e-06	-2.59349	2.57e-08
	1230630	PITPNC1	NM_181671.1	0.0204886	-1.65249	0.000463846
	520431	PJA2	NM_014819.3	0.0223789	-1.61339	0.000522147
	160170	PKM2	NM_182471.1	0.0377697	-1.49863	3.86e-05
	2030093	PKM2	NM_182470.1	0.00280331	-1.63497	0.00106929
	2350722	PLA2G4B	NM_005090.2	0.00175916	-1.80179	2.18e-05
	2490372	PLAC8	NM_016619.1	6.94e-05	2.1195	5.04e-07
	4830113	PLAC8	NM_016619.1	0.00104797	1.88336	1.17e-05
	730528	PLAUR	NM_002659.2	0.000106448	-2.24412	1.52e-05
	6220671	PLAUR	NM_001005376.1	0.00130721	-2.52973	8.32e-07
	2060451	PLCB2	NM_004573.2	0.0318978	-1.4348	0.000850276
	6650324	PLEKHA1	NM_001001974.1	0.0246936	-1.46562	0.000593931
	3890152	PLEKHF2	NM_024613.2	0.0357541	1.35586	0.000990323
	1400446	PLIN2	NM_001122.2	5.69e-06	-1.7063	1.05e-05
	460204	PLIN2	NM_001122.2	0.000968438	-2.31289	2.78e-08
	1690446	PNPLA6	NM_006702.3	0.03134	-1.32769	0.000831425
	2630168	PPARD	NM_006238.2	0.00292293	-1.35992	4.08e-05
	2230563	PPBP	NM_002704.2	0.000162875	-3.0178	1.35e-06
	240348	PPM1F	NM_014634.2	0.000451273	-1.56113	4.41e-06
	7160593	PPM1K	NM_152542.2	0.0125437	1.52281	0.000244867
	7150253	PPM1M	NM_144641.1	9.07e-05	-1.87992	6.97e-07
	6200369	PPP1CB	NM_206876.1	0.0362104	-1.55455	0.00101123
	3710594	PPP2R2A	NM_002717.2	1.07e-05	1.62014	5.82e-08
	6200615	PPP6R2	XM_942540.1	0.0113755	1.50311	0.000216281
	380541	PPPDE2	NM_015704.1	0.000249782	1.84066	2.23e-06
	7200041	PPT1	NM_000310.2	1.27e-09	-2.31157	2.37e-12
	7040431	PRDM8	NM_020226.3	0.000328411	-1.72689	3.09e-06
	6180446	PRDX1	NM_181696.1	0.0352489	-1.38658	0.000968708
	5570292	PRDX3	NM_006793.2	0.0162664	-1.44265	0.00034199
	2650253	PRDX4	NM_006406.1	3.34e-05	1.99971	2.1e-07
	6220379	PRELID1	NM_013237.2	0.0255682	1.35579	0.000623087
	4670193	PRF1	NM_005041.4	0.0420343	2.09246	0.00125363
	5960343	PRIC285	NM_033405.2	1.5e-11	4.7193	1.69e-14
	130368	PRKAR1A	NM_212472.1	0.0261739	-1.43534	0.00064505
	3460564	PRKCB	NM_212535.1	0.0429623	-1.36962	0.00130076
	3290731	PRKCH	NM_006255.3	0.00126504	-1.6068	1.45e-05
	990138	PRKD2	NM_016457.3	1.16e-06	1.92029	4.7e-09
	6510446	PRKD2	NM_001079881.1	0.0039834	1.33492	5.9e-05
	1820253	PRKRIR	NM_004705.2	4.99e-07	-1.57183	1.82e-09
	110736	ProbeID: 110736	XR_019447.2	1.17e-05	-1.90002	6.39e-08
	1300369	ProbeID: 1300369	NR_002797.1	3.44e-05	1.6238	2.18e-07
	1410309	ProbeID: 1410309	NM_183372.3	0.0172756	-1.52185	0.000369059
	1450136	ProbeID: 1450136	XM_937514.1	1.25e-06	2.26434	5.15e-09
	1450471	ProbeID: 1450471	XM_371783.3	0.024873	-1.33858	0.000600878
	1510139	ProbeID: 1510139		0.0045966	-1.41948	7.06e-05
	1570491	ProbeID: 1570491	XM_371757.5	8.52e-05	-1.75216	6.44e-07
	1570746	ProbeID: 1570746	XM_941060.1	0.000457017	1.67413	4.48e-06
	160575	ProbeID: 160575	XR_017397.1	0.0448149	-1.60787	0.00138531
	1780678	ProbeID: 1780678	NM_199337.1	0.0323739	1.30612	0.000867079
	1990093	ProbeID: 1990093		0.0397034	1.3033	0.00115081
	20441	ProbeID: 20441		0.0398757	1.47808	0.00116043
	2120040	ProbeID: 2120040	XM_940587.1	0.00399948	-1.58684	5.94e-05
	2230767	ProbeID: 2230767	XR_016298.1	0.00276777	-1.54131	3.79e-05
	2340471	ProbeID: 2340471	XR_019077.2	1.7e-06	-1.66127	7.24e-09
	2370167	ProbeID: 2370167	XM_001717333.1	0.00148072	1.68664	1.76e-05
	2470541	ProbeID: 2470541	NM_001089592.1	1.78e-06	-1.48971	7.7e-09
	2470687	ProbeID: 2470687	XR_016424.2	0.000162875	-1.78264	1.35e-06
	2480403	ProbeID: 2480403	XM_926623.1	0.000157517	-1.67966	1.3e-06
	2480711	ProbeID: 2480711	XM_937850.2	0.0177811	-1.3555	0.000382872
	2600187	ProbeID: 2600187	XR_015391.1	0.0423105	-1.84818	0.00127117
	2640255	ProbeID: 2640255	XM_935588.1	0.0243717	-1.59495	0.000583232
	2650091	ProbeID: 2650091	XR_037845.1	0.019268	1.3914	0.000423192
	2810050	ProbeID: 2810050	XR_038919.1	0.00227892	-1.4082	2.96e-05
	2810521	ProbeID: 2810521	XR_017675.2	7.3e-05	-2.1755	5.43e-07
	3130324	ProbeID: 3130324	XR_018133.2	0.00163295	-1.70006	1.98e-05
	3170201	ProbeID: 3170201		0.00135188	1.43108	1.59e-05
	3170220	ProbeID: 3170220	XM_001715216.1	0.0107659	1.40887	0.000201728
	3450044	ProbeID: 3450044	XM_001717043.1	0.00456072	1.66007	6.99e-05
	3450722	ProbeID: 3450722	XM_927280.1	0.00208607	-1.3556	2.69e-05
	360653	ProbeID: 360653	XR_017675.2	2.82e-05	-1.50363	1.72e-07
	360731	ProbeID: 360731	NM_001110781.1	0.00029293	-1.62115	2.72e-06
	3610451	ProbeID: 3610451	XR_015272.2	0.00232757	-1.36396	3.06e-05
	3710603	ProbeID: 3710603	XR_017529.2	0.0470454	-1.66196	0.00148485
	3850113	ProbeID: 3850113		0.0153582	1.32683	0.00031997
	3870470	ProbeID: 3870470	XR_015809.1	0.014888	-1.41694	0.000307968
	3890747	ProbeID: 3890747	XR_017130.1	0.00525219	-2.2614	8.3e-05
	3990010	ProbeID: 3990010		0.0301749	1.45726	0.000793111
	3990672	ProbeID: 3990672	XR_038356.1	0.0101846	-1.56559	0.000187817
	4180612	ProbeID: 4180612		0.00430185	-1.35898	6.49e-05
	4390709	ProbeID: 4390709	XM_001717161.1	0.000289053	-1.50446	2.67e-06
	4540114	ProbeID: 4540114	XR_018764.2	0.0122647	-1.3769	0.000238382
	4610608	ProbeID: 4610608	XM_001129232.1	1.68e-07	2.18406	5.7e-10
	4670114	ProbeID: 4670114	XM_001133269.1	2.56e-05	4.82308	1.55e-07
	4730082	ProbeID: 4730082	XM_001129635.1	0.00358524	-1.54837	5.2e-05
	4760243	ProbeID: 4760243	XR_018923.1	0.0156711	-1.48059	0.000327483
	4760504	ProbeID: 4760504		0.000883849	-1.49294	9.45e-06
	4850494	ProbeID: 4850494	XR_016363.2	4.58e-08	2.73854	1.32e-10
	5090484	ProbeID: 5090484	XM_945799.3	0.0261808	-2.11335	0.000645775
	510209	ProbeID: 510209	XM_926656.1	0.020566	-1.32657	0.000467221
	5260156	ProbeID: 5260156	XM_925989.1	0.0364187	-1.37582	0.00101859
	5260477	ProbeID: 5260477	XM_001726385.1	0.0169655	-1.35898	0.00036028
	5270735	ProbeID: 5270735	XM_001720172.1	4.64e-05	-1.77394	3.1e-07
	5310327	ProbeID: 5310327		0.0165045	1.64785	0.000349092
	5340168	ProbeID: 5340168	XM_001713975.1	0.0204886	1.37782	0.000464592
	5340278	ProbeID: 5340278	XM_932991.1	2.32e-05	1.94651	1.38e-07
	540747	ProbeID: 540747		0.0293906	-1.45341	0.000764773
	5420133	ProbeID: 5420133	XR_038738.1	2.37e-06	-1.42107	1.06e-08
	5490202	ProbeID: 5490202	XR_037673.1	0.000421285	-2.27142	4.08e-06
	5550113	ProbeID: 5550113	XR_039650.1	0.000264796	-1.65778	2.39e-06
	5550592	ProbeID: 5550592	XM_001717735.1	0.00440726	-1.5386	6.7e-05
	5570431	ProbeID: 5570431	XR_015346.1	0.000786342	-1.82694	8.19e-06
	5720768	ProbeID: 5720768		2.07e-05	-1.87126	1.22e-07
	580088	ProbeID: 580088	XR_017397.1	0.0340961	-1.4999	0.000929809
	580626	ProbeID: 580626	XM_001719035.1	0.014888	-1.62808	0.000307742
	5810204	ProbeID: 5810204	XM_930551.1	0.000356713	-1.66296	3.39e-06
	5820424	ProbeID: 5820424	XM_001726834.1	7.39e-15	3.66967	1.72e-18
	5960167	ProbeID: 5960167	XR_017252.1	5.01e-05	-1.84795	3.37e-07
	6020692	ProbeID: 6020692		0.0310131	-1.40132	0.000821439
	620403	ProbeID: 620403	NR_003133.1	3.72e-06	2.83303	1.75e-08
	6220327	ProbeID: 6220327	XM_001129080.1	0.000203717	-1.41874	1.74e-06
	6270193	ProbeID: 6270193	XM_001726973.1	0.0182297	1.5468	0.000394845
	6280370	ProbeID: 6280370	XR_038043.1	0.000245968	-1.76053	2.19e-06
	6290349	ProbeID: 6290349	XR_038221.1	0.000860559	-1.63962	9.06e-06
	630035	ProbeID: 630035	NM_001093733.2	9.33e-06	-1.35141	4.92e-08
	6330612	ProbeID: 6330612	XM_001720097.1	0.000969651	2.46835	1.06e-05
	6420603	ProbeID: 6420603	XR_039376.1	0.000227859	-1.61562	2.01e-06
	6550092	ProbeID: 6550092	XR_016557.2	0.0232638	-1.48876	0.000549197
	6580017	ProbeID: 6580017	XM_001717156.1	4.24e-06	-1.50825	2.03e-08
	6620563	ProbeID: 6620563	XR_038543.1	0.0103945	-1.44799	0.000192568
	6760286	ProbeID: 6760286		3.06e-06	1.40844	1.42e-08
	6860162	ProbeID: 6860162	XM_498969.2	7.37e-09	2.45532	1.61e-11
	6860180	ProbeID: 6860180	XM_001128283.1	5.28e-08	1.88796	1.59e-10
	6860593	ProbeID: 6860593		0.00228153	-1.3436	2.97e-05
	6900608	ProbeID: 6900608	XM_935998.3	0.00165674	-1.70049	2.02e-05
	6980133	ProbeID: 6980133		4.02e-06	1.68428	1.92e-08
	7050079	ProbeID: 7050079	XR_038568.1	0.000249945	-1.88556	2.24e-06
	7050451	ProbeID: 7050451	XM_001725687.1	0.0373558	-1.52077	0.00105271
	7150082	ProbeID: 7150082	XM_001714301.1	1.2e-05	1.52309	6.57e-08
	7320465	ProbeID: 7320465	XR_016732.2	1.26e-05	-1.48779	7e-08
	7320707	ProbeID: 7320707	XM_939368.1	0.00126504	-1.94688	1.45e-05
	7330689	ProbeID: 7330689	XR_015580.2	0.0220967	-1.39094	0.00051416
	7380243	ProbeID: 7380243	XM_001133059.1	4.39e-05	1.73075	2.91e-07
	7610309	ProbeID: 7610309		0.00284294	1.31643	3.92e-05
	780079	ProbeID: 780079	XM_943677.1	0.00886049	-1.36861	0.000155895
	780706	ProbeID: 780706		0.00786805	1.32212	0.000133769
	830639	ProbeID: 830639	XM_929667.1	0.0199178	-1.70285	0.000444905
	840382	ProbeID: 840382	NR_002828.1	0.00992063	1.47502	0.000181269
	990717	ProbeID: 990717	XM_938166.3	0.00114337	1.71742	1.29e-05
	990719	ProbeID: 990719		0.0243657	1.45711	0.000582434
	6060349	PRPF8	NM_006445.3	0.0281201	-1.40341	0.000715044
	5570445	PRR5	NM_001017529.1	1.38e-14	3.17893	3.81e-18
	6130630	PRR5	NM_001017530.1	3.68e-13	2.70414	2.26e-16
	4040605	PSEN2	NM_012486.1	0.0289367	1.3677	0.000746134
	3420543	PSMA4	NM_002789.3	0.000179028	1.49972	1.52e-06
	5080451	PSMA5	NM_002790.2	0.000287293	1.38345	2.65e-06
	2000445	PSMB10	NM_002801.2	1.73e-14	2.05949	5.5e-18
	610138	PSMB2	NM_002794.3	0.00182978	1.34783	2.3e-05
	3420632	PSMB8	NM_148919.3	2.39e-09	2.37337	4.61e-12
	7210326	PSMB8	NM_004159.4	5.87e-06	1.91427	2.88e-08
	1940180	PSMB9	NM_002800.4	3.36e-05	2.62581	2.13e-07
	6960315	PSMC3	NM_002804.4	3.87e-05	1.41558	2.53e-07
	150047	PSME1	NM_006263.2	6.64e-06	1.50348	3.29e-08
	830403	PSME2	NM_002818.2	0.000149042	1.74446	1.22e-06
	1240521	PSMG4	NM_001128591.1	0.000270178	1.48778	2.44e-06
	3180196	PTCD1	NM_015545.2	0.0489704	1.31237	0.00156354
	1820632	PTGS2	NM_000963.1	0.0061085	-4.36472	9.89e-05
	1400025	PTOV1	NM_017432.3	0.00863451	-1.36748	0.000150273
	6980253	PTPLB	NM_198402.2	7.07e-05	-1.57507	1.08e-05
	4560270	PTPLB	NM_198402.2	0.000987837	-1.64799	5.15e-07
	3990136	PTPN12	NM_002835.2	0.0169872	-1.54815	0.00145933
	3140364	PTPN12	NM_002835.2	0.0464458	-1.68887	0.000361101
	2490240	PTPRE	NM_130435.2	1.61e-06	-1.99266	1.17e-08
	2340673	PTPRE	NM_130435.2	2.62e-06	-2.22914	6.77e-09
	1510291	PTTG1	NM_004219.2	0.0100953	1.35544	0.000185957
	6400603	PVRIG	NM_024070.3	1.2e-05	1.71557	6.63e-08
	4890707	PVRL2	NM_002856.2	8.7e-08	1.98036	2.83e-10
	5570139	QPCT	NM_012413.3	2.5e-08	-1.86667	6.4e-11
	6560373	RAB24	NM_001031677.2	0.019268	1.40173	0.000423545
	6590341	RAB31	NM_006868.2	0.00315096	-1.81558	4.5e-05
	3290639	RAB7B	NM_177403.3	0.00740334	-1.47052	0.000123987
	7150678	RAB8A	NM_005370.4	1.08e-06	1.97111	4.27e-09
	2940451	RAB9A	NM_004251.3	0.000410774	1.73337	3.95e-06
	360221	RABGAP1L	NM_001035230.1	1.01e-08	2.47321	2.26e-11
	2360156	RABL2B	NM_007081.2	0.0464041	-1.35193	0.00145704
	4150196	RAD51AP1	NM_006479.3	0.00364746	1.31783	5.3e-05
	620551	RAD54L2	NM_015106.2	0.022859	1.45254	0.000535285
	2370102	RAD9A	NM_004584.2	0.00087066	1.564	9.19e-06
	1190546	RALBP1	NM_006788.3	0.0344873	-1.34219	0.000942667
	7200333	RALY	NM_007367.2	0.000258391	1.37228	2.32e-06
	2900292	RANGAP1	NM_002883.2	0.00174927	1.47435	2.16e-05
	2650564	RARRES3	NM_004585.3	3.86e-05	2.04696	2.5e-07
	2940739	RASSF1	NM_170712.1	0.0262051	-1.50718	0.000647422
	5390095	RASSF2	NM_170773.1	0.00198765	-1.72327	6.74e-07
	1980059	RASSF2	NM_170774.1	8.82e-05	-1.79505	2.53e-05
	5810176	RASSF5	NM_182664.2	4.39e-05	-1.60221	2.92e-07
	3890092	RB1CC1	NM_001083617.1	0.0252449	-1.5053	0.000613069
	2510523	RBCK1	NM_031229.2	3.31e-09	2.15302	6.67e-12
	5820753	RBCK1	NM_006462.3	5.23e-10	2.14454	7.85e-13
	4280669	RBL2	NM_005611.2	0.00134526	-2.05927	1.57e-05
	2680156	RBM10	NM_005676.3	0.027608	1.3389	0.000696761
	3060450	RBM5	NM_005778.1	0.00277751	-1.34181	3.8e-05
	4150639	RBMS1	NM_002897.3	0.0357894	1.55902	0.000996388
	2070746	RBX1	NM_014248.2	2.69e-06	1.4431	1.21e-08
	2850551	RCAN1	NM_203417.1	0.00206456	-1.35579	2.65e-05
	6960411	RCN2	NM_002902.1	0.0418456	-1.33071	0.0012445
	6110739	RDH14	NM_020905.1	0.00393016	1.33746	5.81e-05
	520324	REEP5	NM_005669.4	0.000222753	-1.68336	1.94e-06
	6290110	RFC1	NM_002913.3	0.00918073	1.32276	0.00016289
	3180039	RGL1	NM_015149.3	0.00184014	2.28767	2.31e-05
	4490176	RGS1	NM_002922.3	3.32e-05	2.77157	2.08e-07
	510373	RHBDD2	NM_001040456.1	0.00594912	-1.51667	0.000489577
	6650746	RHBDD2	NM_001040456.1	0.0212921	-1.5797	9.61e-05
	630377	RHOA	NM_001664.2	0.00159529	-1.40946	1.92e-05
	1230470	RHOU	NM_021205.4	2.53e-05	-2.19523	1.53e-07
	6590445	RIN2	NM_018993.2	0.0018104	2.71421	2.26e-05
	5560086	RIPK1	NM_003804.3	1.5e-06	1.78959	6.23e-09
	5310673	RNASEH2CP1	XR_001434.1	0.00113817	1.51144	1.28e-05
	2120465	RNF114	NM_018683.3	0.000327228	1.37425	3.07e-06
	1510722	RNF130	NM_018434.4	0.000460055	-1.91535	4.53e-06
	990735	RNF149	NM_173647.2	0.0229023	1.35524	0.000536962
	130403	RNF19B	NM_153341.1	0.000495987	1.81885	4.91e-06
	7400743	RNF213	NM_020954.2	5.28e-05	2.10241	3.63e-07
	2640471	RNF24	NM_007219.2	0.0237252	1.42203	0.000562983
	840482	RNF31	NM_017999.4	0.00464919	1.38823	7.19e-05
	650709	RNF34	NM_025126.2	0.0232953	1.30869	0.000550435
	2690315	RNF44	NM_014901.4	0.0163859	-1.4487	0.000345542
	6200128	ROD1	NM_005156.4	0.000286853	-1.31953	6.22e-06
	6370678	ROD1	NM_005156.4	0.000614949	-1.36148	2.64e-06
	1940743	RPL13	NM_033251.1	0.024873	-1.45628	0.000600789
	6060356	RPL13A	NM_012423.2	1.92e-05	-1.72831	1.13e-07
	4210703	RPL15	NM_002948.2	0.0129922	-1.90594	0.000256098
	7040095	RPL17	NM_001035006.1	0.00658609	-1.48493	1.05e-08
	1450390	RPL17	NM_001035006.1	4.64e-06	-1.4876	2.23e-08
	2000593	RPL17	NM_000985.2	2.37e-06	-1.6986	0.000107811
	7380689	RPL22	NM_000983.3	0.00077119	-1.71589	7.98e-06
	1710369	RPL3	NM_001033853.1	8.53e-05	-1.84017	6.46e-07
	4250445	RPL4	NM_000968.2	5.39e-05	-2.01602	3.74e-07
	830609	RPL5	NM_000969.3	5.5e-07	-1.77646	2.02e-09
	4890615	RPL6	NM_001024662.1	1.61e-06	-1.52245	6.77e-09
	2680082	RPL7	NM_000971.3	0.0012675	-1.62182	1.46e-05
	6130079	RPL7A	NM_000972.2	5.39e-05	-1.61027	3.75e-07
	1690577	RPL9	NM_001024921.2	0.0127226	-1.5224	0.000249436
	6380255	RPS3A	NM_001006.3	8.19e-05	-1.40359	6.16e-07
	6040563	RPS4X	NM_001007.3	0.00265495	-1.52813	0.000903403
	7510482	RPS4X	NM_001007.3	0.0334394	-1.65277	3.6e-05
	6220438	RPS6KA5	NM_004755.2	0.044612	1.37642	0.00137621
	6110129	RPS6P1	XR_039076.1	0.0111957	-1.74285	0.000211678
	3360343	RSAD2	NM_080657.4	1.02e-07	6.29293	3.36e-10
	6860193	RTN1	NM_021136.2	0.00404625	-1.44306	6.02e-05
	1450427	RTP4	NM_022147.2	1.05e-09	2.64795	1.8e-12
	7400368	RUNX1	NM_001754.3	0.0418456	-1.3364	0.00124657
	7000356	RXRA	NM_002957.3	7.39e-06	-2.33858	3.72e-08
	1410221	S100A12	NM_005621.1	0.0114835	-2.26763	0.000220037
	3990458	S100A4	NM_019554.2	1.67e-07	-3.03909	2.32e-09
	5290270	S100A4	NM_019554.2	6.19e-07	-3.21979	5.61e-10
	4290189	S100A8	NM_012385.1	0.0103603	1.37102	1.73e-07
	6060468	S100A8	NM_002964.3	2.82e-05	-2.2042	0.000191716
	5390220	S100A9	NM_002965.2	0.0212702	-2.02309	0.000488623
	160754	S1PR1	NM_001400.3	0.0134935	-1.71211	0.000270178
	2680523	SAMD4A	NM_015589.3	1.13e-11	1.8966	1.24e-14
	1240142	SAMD9	NM_017654.2	1.05e-07	3.05606	3.5e-10
	3170136	SAMD9L	NM_152703.2	2.93e-12	4.01685	2.79e-15
	2320053	SAP30L	NM_024632.4	0.0117148	1.30306	0.000225212
	5490431	SAT1	NM_002970.1	0.000240598	2.13368	2.13e-06
	3850767	SBK1	NM_001024401.2	9.83e-06	1.88722	5.24e-08
	5260343	SCG5	NM_003020.1	0.000508786	-1.61606	5.06e-06
	7510537	SCO2	NM_005138.1	4e-05	1.8279	2.63e-07
	2690026	SDC2	NM_002998.3	7.93e-06	-1.66713	4.06e-08
	10068	SDS	NM_006843.2	4.08e-08	1.83938	1.13e-10
	2600343	SEC16A	NM_014866.1	0.0104985	-1.37524	0.000195384
	1980209	SEC23B	NM_032985.4	0.0098567	-1.36488	0.000179401
	2850576	SEMA4A	NM_022367.2	1.19e-06	2.33214	4.84e-09
	7050328	SEMA4C	NM_017789.3	0.00658931	-1.32264	0.000108122
	1440243	SEPX1	NM_016332.2	0.000212937	1.63581	1.84e-06
	6380484	SERPINA1	NM_001002235.1	6.19e-05	-3.1262	4.37e-08
	730047	SERPINA1	NM_001002236.1	8.35e-06	-3.20591	4.42e-07
	3190112	SERPINB1	NM_030666.2	0.000917422	1.90578	9.87e-06
	2030309	SERPING1	NM_001032295.1	5.2e-12	4.10889	5.33e-15
	2940706	SETD3	NM_032233.2	0.0235732	-1.46231	0.000558499
	4250601	SETX	NM_015046.5	0.0357894	1.37552	0.000996443
	3800435	SF3B1	NM_012433.2	0.000135443	-1.53758	1.1e-06
	2030324	SGK1	NM_005627.3	4.29e-08	-3.31652	6.02e-11
	1410209	SGK1	NM_005627.3	2.85e-09	-3.49567	5.62e-12
	4390450	SGK1	NM_005627.2	2.37e-08	-3.62685	1.22e-10
	2120612	SGPP2	XM_938742.1	0.000914096	-2.10382	9.81e-06
	1940273	SGSM2	NM_014853.2	0.00445194	-1.55658	6.79e-05
	6280240	SH3BGRL3	NM_031286.3	0.00214785	-1.62042	2.78e-05
	3450059	SH3KBP1	NM_031892.1	0.00325372	-1.35482	4.66e-05
	2490309	SH3TC1	NM_018986.3	0.00905702	-1.39855	0.000159997
	4890328	SIDT2	NM_001040455.1	0.0267789	1.38043	0.000671302
	7160360	SKAP2	NM_003930.3	0.00387814	-1.40566	5.72e-05
	4230671	SLA2	NM_175077.1	0.0421378	1.59138	0.0012642
	6040577	SLAMF8	NM_020125.2	4.39e-05	-1.94207	2.91e-07
	780465	SLC11A1	NM_000578.3	2.78e-06	-3.96577	1.27e-08
	7550192	SLC16A10	NM_018593.3	0.0262051	-1.48652	0.000648039
	5900564	SLC16A6	NM_004694.3	1.46e-05	-1.83172	8.4e-08
	6420731	SLC20A1	NM_005415.3	8.25e-05	-1.77898	6.22e-07
	3890402	SLC25A24	NM_013386.3	0.00507051	-2.10973	7.91e-05
	2360392	SLC25A28	NM_031212.3	1.07e-13	2.2967	4.99e-17
	4040224	SLC25A3	NM_002635.2	0.0301749	-1.42133	0.000794126
	6550673	SLC25A5	NM_001152.1	0.000100767	-1.39202	7.83e-07
	3800168	SLC2A3	NM_006931.1	7.25e-05	-1.7874	5.34e-07
	380189	SLC35A4	NM_080670.2	0.000116268	1.47754	9.21e-07
	2140463	SLC37A1	NM_018964.3	0.00305457	1.35343	4.31e-05
	4860181	SLC38A5	NM_033518.1	8.09e-13	2.27392	5.31e-16
	620543	SLC4A7	NM_003615.2	0.000212937	-1.91297	1.84e-06
	3390689	SMCHD1	NM_015295.2	0.00554635	1.52717	8.82e-05
	5810435	SNAP23	NM_003825.2	0.0291984	-1.36661	0.000755446
	2030446	SNAPC3	NM_003084.1	0.000924608	1.37496	9.96e-06
	2940017	SNN	NM_003498.4	0.0426654	1.39339	0.00128971
	3940735	SNRPC	NM_003093.1	0.0355106	1.42051	0.000981394
	130446	SNX11	NM_152244.1	0.0287497	1.3544	0.000738966
	2120500	SNX6	NM_152233.2	5.35e-05	1.62254	3.69e-07
	1990300	SOCS1	NM_003745.1	6.51e-08	2.24028	2.05e-10
	6940039	SORL1	NM_003105.3	0.0225891	-1.53792	0.00052753
	6650541	SP100	NM_001080391.1	0.000164411	1.79987	1.38e-06
	4200240	SP100	NM_001080391.1	0.0399866	1.44796	0.00116579
	1340491	SP110	NM_004510.2	9.79e-12	3.16661	1.04e-14
	1990397	SP110	NM_004510.2	5.23e-10	2.95338	7.86e-13
	3840593	SP110	NM_004510.2	7.18e-07	2.51683	2.75e-09
	5870184	SP110	NM_080424.1	0.00278385	1.78551	3.82e-05
	6400681	SP140	NM_001005176.1	1.89e-13	2.42602	1.04e-16
	3140041	SP140	NM_007237.3	2.34e-08	1.94261	5.9e-11
	7380221	SPATS2L	NM_001100422.1	2.37e-05	2.18881	1.42e-07
	840402	SPEN	NM_015001.2	0.000968438	-1.59897	1.05e-05
	7200403	SPG21	NM_016630.3	0.0143228	-1.45456	0.000292332
	5690246	SPIRE1	NM_020148.2	0.000154706	-1.5733	1.27e-06
	3840554	SPOCK2	NM_014767.1	0.0203607	-1.45827	0.00045954
	5700707	SPRED1	NM_152594.1	6.85e-06	-2.01871	3.41e-08
	620731	SPTLC1	NM_006415.2	0.0203773	-1.3363	0.000460346
	20022	SRF	NM_003131.2	0.0223543	-1.34193	0.0005211
	5570088	SRM	NM_003132.2	0.0216405	1.44254	0.000501253
	5260403	ST3GAL5	NM_001042437.1	0.00307627	1.59619	4.35e-05
	2570079	STAT1	NM_139266.1	2.3e-07	3.42433	7.94e-10
	1820750	STAT1	NM_007315.2	3.86e-05	2.94628	2.5e-07
	4810187	STAT1	NM_007315.2	8.04e-07	2.85548	3.11e-09
	130519	STAT2	NM_005419.2	1.13e-11	3.45821	1.22e-14
	1940487	STAT5A	NM_003152.2	0.00982022	1.44004	0.000178123
	6420161	STK36	NM_015690.2	0.0442603	-1.34129	0.00135244
	830424	STK38	NM_007271.2	0.00805678	-1.47816	0.00013766
	2060291	STOM	NM_004099.4	0.0128646	1.76637	0.000252493
	4050161	STX6	NM_005819.4	0.00766932	-1.42649	0.000129416
	3930286	SUCLA2	NM_003850.1	0.00963339	-1.32859	0.000173573
	1070053	SUGP2	NM_001017392.2	0.000276302	-1.49898	0.00087177
	70019	SUGP2	NM_014884.2	0.0325213	-1.68035	2.52e-06
	780753	SUPT16H	NM_007192.2	0.00864018	-1.3693	0.000150555
	4540543	SUPT3H	NM_181356.1	0.000134471	1.56198	1.09e-06
	3370048	SURF4	NM_033161.2	0.0108101	-1.33273	0.000202786
	2760437	SYTL1	NM_032872.1	0.00375946	-1.44965	5.53e-05
	2600682	SYTL3	NM_001009991.2	0.0284788	1.48249	0.000728847
	2940373	TACC1	NM_006283.1	9.38e-06	-1.55234	4.97e-08
	770520	TAF4	NM_003185.3	0.0112829	-1.32344	0.000214044
	7330392	TAP1	NM_000593.5	1.21e-08	2.76663	2.79e-11
	2650156	TAP2	NM_018833.2	0.00514726	1.7412	8.04e-05
	3940477	TAP2	NM_000544.3	0.0390326	1.65319	0.00112038
	2650082	TAPBP	NM_003190.3	0.00116099	1.50023	1.32e-05
	2230201	TARBP1	NM_005646.3	5.55e-10	2.37959	8.79e-13
	5050603	TBC1D10C	NM_198517.2	0.027234	-1.61375	0.000685015
	7160707	TBC1D14	NM_020773.1	0.00661803	-1.58072	0.000109014
	3940390	TBXAS1	NM_001061.2	1.34e-05	-1.91654	7.5e-08
	1850300	TC2N	NM_152332.3	0.0377742	-1.36309	0.0010709
	7150433	TCTEX1D2	NM_152773.2	0.024873	-1.39187	0.000599779
	5810634	TDO2	NM_005651.1	0.0049609	1.33391	7.72e-05
	5310100	TDRD7	NM_014290.1	4.45e-09	2.65447	9.23e-12
	2940435	TFRC	NM_003234.1	0.0021253	-1.90668	2.74e-05
	5490070	TGFBR2	NM_001024847.1	0.0292215	-1.4159	0.000757899
	6370615	TGM1	NM_000359.2	1.88e-14	2.21289	7.57e-18
	5700672	TGOLN2	NM_006464.2	0.0185773	-1.44156	0.000404736
	2140176	THYN1	NM_199298.1	0.0376292	-1.40596	0.00106201
	3120075	TIA1	NM_022173.1	0.00713461	1.49597	0.000119034
	5570730	TICAM1	NM_182919.1	0.0262066	1.52328	0.00064863
	3310376	TIMM10	NM_012456.2	0.00309158	1.91127	4.38e-05
	780270	TIMP2	NM_003255.4	0.00161957	-1.91711	1.95e-05
	1740471	TINF2	NM_012461.1	7.02e-07	1.61544	2.65e-09
	7200753	TLR7	NM_016562.3	0.00320093	1.60831	4.58e-05
	3800706	TM4SF19	NM_138461.2	0.00885671	-2.07569	0.000155464
	5870632	TM9SF2	NM_004800.1	0.016903	-1.50114	0.000358595
	1410020	TMCO3	NM_017905.3	0.0210888	-1.33475	0.000482224
	2750600	TMEM126B	NM_018480.2	0.0011078	1.42751	1.24e-05
	6100324	TMEM126B	NM_018480.2	0.0327367	1.38936	0.000880696
	1450403	TMEM129	NM_138385.2	0.00249129	1.33936	3.33e-05
	4670414	TMEM140	NM_018295.2	1.71e-08	3.23182	4.01e-11
	5870452	TMEM14C	NM_016462.2	0.00291089	-1.3988	0.000207106
	3840167	TMEM14C	NM_016462.2	0.0109664	-1.81465	4.04e-05
	5260059	TMEM187	NM_003492.1	0.00292293	1.42103	4.07e-05
	3360112	TMEM2	NM_013390.1	0.0379721	-1.49292	0.00107892
	1240039	TMEM30A	NM_018247.2	0.0370114	-1.3903	0.00103947
	5050735	TMEM62	NM_024956.3	1.22e-07	1.83262	4.08e-10
	1710541	TMEM71	NM_144649.1	3.6e-05	-1.68338	2.3e-07
	7150196	TMEM87A	NM_015497.2	9.66e-05	-1.43008	7.47e-07
	7650142	TMSB10	NM_021103.3	6.12e-05	1.54799	4.33e-07
	1780554	TMUB1	NM_031434.2	0.00318085	1.48544	4.55e-05
	4880324	TMX1	NM_030755.4	0.00344874	1.61235	4.97e-05
	870202	TNFSF10	NM_003810.2	1.87e-14	9.88153	6.41e-18
	6840020	TNFSF13B	NM_006573.3	2.62e-12	4.46586	2.44e-15
	4900435	TNFSF13B	NM_006573.3	5.84e-10	3.57873	9.39e-13
	1850482	TNK2	NM_005781.4	5.55e-10	2.49974	8.81e-13
	3460121	TOMM20	NM_014765.1	0.0345243	-1.58571	0.000944409
	3890255	TOP2B	NM_001068.2	8.77e-07	-1.99724	3.43e-09
	3390128	TPM2	NM_213674.1	0.0198112	-1.45649	0.000440309
	670113	TPP1	NM_000391.3	0.000310016	-1.62601	2.9e-06
	270736	TRABD	NM_025204.2	0.0124741	-1.5061	0.000243245
	2650706	TRADD	NM_003789.2	2.29e-06	1.74797	1.01e-08
	1570129	TRAFD1	NM_006700.1	5.97e-16	3.62884	1.01e-19
	150400	TRANK1	NM_014831.1	6.67e-09	2.21833	1.44e-11
	4810520	TRIB1	NM_025195.2	0.00991373	-1.80501	0.000180723
	6560075	TRIM21	NM_003141.3	1.16e-06	2.04258	4.65e-09
	5960747	TRIM22	NM_006074.3	0.00232757	2.20862	3.06e-05
	5260612	TRIM25	NM_005082.4	0.000162875	1.78763	1.36e-06
	6020463	TRIM26	NM_003449.3	1.35e-05	1.56129	7.57e-08
	3930377	TRIM38	NM_006355.2	7.76e-05	1.91171	5.8e-07
	1300239	TRIM44	NM_017583.3	0.0294097	1.47925	0.000765895
	1660010	TRIM5	NM_033034.1	0.047022	1.49308	0.00148241
	3710152	TRIM5	NM_033092.1	0.00831651	1.30418	0.000142978
	2510239	TRIM56	NM_030961.1	0.000448364	1.80209	4.38e-06
	940435	TRIM8	NM_030912.2	0.0386114	-1.39069	0.00110281
	3130612	TRIP6	NM_003302.2	0.00231168	1.48052	3.02e-05
	4040373	TSC1	NM_000368.3	0.00194427	-1.5673	2.47e-05
	770575	TSPAN32	NM_005705.4	0.000987342	-1.68202	1.08e-05
	290343	TTC3	NM_003316.3	2.12e-08	-1.9675	5.25e-11
	6040017	TTC38	NM_017931.2	0.00907518	1.54866	0.000160782
	2340477	TTC39B	NM_152574.1	0.00594912	1.4345	9.6e-05
	6100673	TUBA1C	NM_032704.3	0.000175766	1.61188	1.48e-06
	450292	TUBB2A	NM_001069.2	6.75e-05	1.68368	4.86e-07
	4290543	TXN	NM_003329.2	0.000407392	1.88707	3.91e-06
	3940446	TXN	NM_003329.2	0.00155775	1.81075	1.87e-05
	7160274	TXNDC12	NM_015913.2	0.00104797	-1.3875	1.17e-05
	2350504	TYMP	NM_001953.2	2.11e-05	2.24527	1.25e-07
	7650128	TYMP	NM_001953.2	0.00514726	1.65733	8.05e-05
	2850202	UBA7	NM_003335.2	2.89e-07	1.98117	1.03e-09
	6420605	UBD	NM_006398.2	0.00246721	1.3898	3.29e-05
	2070170	UBE2L6	NM_004223.3	8.57e-13	3.38056	5.99e-16
	7000368	UBE2L6	NM_004223.3	0.0147297	1.80741	0.000303444
	2140563	UBE4B	NM_006048.2	0.00294152	-1.50509	4.12e-05
	6020246	UBXN11	NM_183008.2	0.000381336	-1.71423	3.65e-06
	1340408	UGT1A7	NM_019077.2	0.024873	1.31916	0.000599968
	5390561	UNC50	NM_014044.4	0.0357894	-1.43367	0.00099452
	4780612	UNC93B1	NM_030930.2	4.36e-09	2.45574	8.96e-12
	7570673	UPP1	NM_003364.2	0.0284032	-1.56184	0.000725249
	110669	USO1	NM_003715.2	0.00703662	-1.30227	0.00011725
	1740360	USP18	NM_017414.3	1.9e-11	4.03094	2.18e-14
	6110020	USP41	XM_036729.5	0.0429483	1.39853	0.00129943
	6280152	UTP11L	NM_016037.2	0.0358325	-1.31967	0.000998403
	2630195	VAMP5	NM_006634.2	1.93e-12	2.83679	1.64e-15
	580465	VASH1	NM_014909.3	0.0035368	-1.39396	5.11e-05
	4040450	VCPIP1	NM_025054.3	0.00460456	1.3511	7.08e-05
	730228	VDAC3	NM_005662.4	0.0011549	-1.31514	1.31e-05
	1510091	VPS36	NM_016075.2	0.0243717	-1.51927	0.000584998
	3830647	VPS37B	NM_024667.1	2.89e-06	1.71688	1.33e-08
	3290576	VRK3	NM_001025778.1	0.0469836	1.32266	0.00147921
	3710068	WARS	NM_173701.1	1.07e-05	3.08724	5.8e-08
	4860224	WARS	NM_004184.3	4.91e-06	3.01805	2.37e-08
	3400612	WDFY1	NM_020830.3	0.000224041	1.91291	1.96e-06
	2140681	WDR44	NM_019045.3	0.0144399	1.34128	0.00029564
	2030148	WDR54	NM_032118.2	0.0147297	-1.39271	0.000303258
	6130634	WDR76	NM_024908.2	0.00451709	1.30809	6.91e-05
	7610440	XAF1	NM_199139.1	1.45e-05	3.65007	8.25e-08
	450189	XAF1	NM_199139.1	6.55e-06	3.23886	3.23e-08
	1990487	XRN1	NM_019001.2	5.16e-09	2.3189	1.09e-11
	5260537	YEATS2	NM_018023.3	0.00313969	1.66054	4.47e-05
	130750	YPEL3	NM_031477.4	0.000791898	-1.68209	8.27e-06
	1340521	YWHAB	NM_139323.2	0.0407256	-1.31114	0.00120027
	4180468	ZBED1	NM_004729.3	5.15e-05	1.59664	3.48e-07
	4880010	ZBP1	NM_030776.1	2.3e-13	4.3726	1.31e-16
	4810181	ZBTB42	NM_001137601.1	0.00114972	1.45936	1.3e-05
	5720154	ZBTB48	NM_005341.1	0.0283769	-1.39116	0.000723007
	4540382	ZC3HAV1	NM_020119.3	0.0220793	1.45099	0.000513287
	580204	ZDHHC12	NM_032799.4	0.00228153	1.42153	2.97e-05
	5360154	ZDHHC7	NM_017740.1	0.0328691	-1.34081	0.000886604
	3360619	ZFP106	NM_022473.1	0.0243717	-1.35904	0.000630254
	1010370	ZFP106	NM_022473.1	0.0257505	-1.40918	0.00058485
	2450131	ZMIZ1	NM_020338.2	1.86e-10	-2.583	2.52e-13
	60672	ZNF217	NM_006526.2	0.0453608	-1.539	0.00141563
	50193	ZNF318	NM_014345.1	0.000460055	-1.40721	0.000477797
	7050040	ZNF318	NM_014345.2	0.0209146	-1.48485	4.53e-06
	7160148	ZNF329	NM_024620.3	0.0263076	-1.31401	0.000652245
	510767	ZNF331	NM_001079907.1	0.0150993	-1.52228	0.000314255
	5810201	ZNF593	NM_015871.3	0.0246936	1.48992	0.000593649
	6330646	ZNF672	NM_024836.1	8.82e-05	1.6102	6.76e-07
	20431	ZNF692	NM_017865.2	0.0438996	-1.3308	0.00133564
	6270040	ZNF831	NM_178457.1	0.0243717	-1.38238	0.000584199
	3800487	ZNFX1	NM_021035.2	3.04e-08	2.72918	7.86e-11
	3290722	ZNRF2	NM_147128.3	0.0472053	1.32194	0.00149373

## Sheet: O polyIC 6hrs
Old polyIC 6hrs vs Lyovec only	ProbeID	SYMBOL	RefSeq_ID	adj.P.Val (FDR)	FC	P.Value
	1240551	ACADVL	NM_000018.2	No genes within FDR 5%	-1.31182	0.0472083
	5570132	ACTB	NM_001101.2		-1.36682	0.00207091
	7560440	ADORA2A	NM_000675.3		-1.4317	0.0190485
	5820386	AIRE	NM_000383.1		1.48608	0.00310098
	3120598	AKR1C4	NM_001818.2		1.35265	0.0498928
	5860347	AKR1D1	NM_005989.2		1.34358	0.0137969
	2600133	ALPP	NM_001632.3		1.60165	0.00338316
	1770273	ANKRD30B	NM_001029862.1		1.56213	0.000304959
	1820722	APBB1IP	NM_019043.3		-1.3543	0.00697542
	870324	ARHGEF1	NM_004706.3		-1.31486	0.0250047
	3180736	ARHGEF1	NM_199002.1		-1.39623	0.00463267
	990154	ARL16	NM_001040025.1		1.64209	0.00268198
	2600619	ARPC4	NM_001024960.1		1.46789	0.00717587
	4390543	ATN1	NM_001007026.1		-1.36576	0.000219407
	510576	BCOR	NM_017745.4		-1.40563	0.00391232
	2940541	BLZF1	NM_003666.2		1.62873	0.00166449
	6130020	BLZF1	NM_003666.2		1.42065	0.0364572
	1260646	BMS1P5	NR_003611.2		1.61046	0.00130349
	6370468	BOLA2	NM_001031827.1		-1.34474	0.0219902
	2120468	C10orf58	NM_032333.2		1.422	0.00241403
	1740767	C11orf63	NM_199124.1		1.42634	0.00338142
	6620360	C12orf62	NM_032901.2		-1.37069	0.00369806
	7160747	C14orf153	NM_032374.2		1.60243	0.00379583
	6660332	C15orf63	NM_016400.2		1.82738	0.000270234
	7560612	C21orf58	NM_058180.3		1.40795	0.0292453
	6560356	C2orf69	NM_153689.5		1.67818	0.00131864
	1850040	C3orf34	NM_032898.2		1.47284	0.0126242
	240576	C5orf28	NM_022483.3		1.81981	0.00156938
	3930671	C6orf170	NM_152730.4		1.35117	0.0118087
	5360390	C8orf37	NM_177965.2		1.41816	0.00948181
	4640132	C8orf45	NM_173518.2		1.81101	0.000316146
	5090072	C9orf80	NM_021218.1		1.44465	0.0187933
	2600273	CATSPER2	NM_172097.1		1.62583	0.00264268
	3370300	CCBE1	NM_133459.1		1.7483	0.00323391
	650564	CCDC125	NM_176816.3		1.66798	0.0034831
	70661	CCDC72	NM_015933.3		-1.36376	0.0001764
	610524	CCL3L1	NM_021006.4		-1.90343	0.0374819
	2970575	CCL4L2	NM_207007.2		-1.82308	0.00875394
	5220296	CCR6	NM_031409.2		1.40728	0.000753011
	5910445	CDAN1	NM_138477.2		1.42547	0.00816156
	7400224	CDKN2AIPNL	NM_080656.1		1.68706	0.00161583
	20446	CEBPB	NM_005194.2		-1.35076	0.0226916
	6280731	CHRNA5	NM_000745.2		1.64609	0.00310394
	6480121	CRCP	NM_014478.4		1.59846	0.00559503
	7510470	CREB1	NM_004379.2		1.54541	0.00339805
	1340358	CREB1	NM_004379.2		1.47313	0.00394317
	130674	CSF2RA	XM_942501.1		1.6073	0.000801559
	2900053	CSF2RA	NM_172249.1		1.31877	0.0219423
	3290672	CTDNEP1	NM_015343.3		-1.31228	0.00530098
	7510204	CWC15	NM_016403.3		-1.30183	0.000374368
	6040670	CYCSP55	NR_001561.1		1.68144	0.00421369
	3460504	DAPP1	NM_014395.1		1.30673	0.0123529
	6860647	DCLRE1C	NM_022487.2		1.33521	0.0109828
	4390661	DDX51	NM_175066.2		1.62616	0.00659107
	3870450	DEM1	NM_022774.1		1.87743	0.000168492
	5260575	DENR	NM_003677.3		1.4223	0.0337835
	3940670	DIAPH1	NM_005219.3		-1.38417	0.000704608
	5670435	DMC1	NM_007068.2		1.79733	0.000392041
	650746	DNAJC28	NM_017833.2		1.61757	9e-05
	5080328	DOPEY2	NM_005128.2		1.3214	0.00697953
	2940372	DTWD2	NM_173666.1		1.68484	0.0021964
	5260195	DUSP19	NM_080876.2		1.55472	0.00350772
	4640402	DUXAP3	NR_002220.1		1.59191	0.00485246
	2350543	EID2B	NM_152361.1		1.54718	0.00281827
	5050753	EIF2AK4	NM_001013703.2		1.42849	0.00608638
	4200437	ENSA	NM_207043.1		1.50338	0.0033118
	2000440	ENSA	NM_207168.1		1.32602	0.0161532
	1010296	ERAP2	NM_022350.1		1.4291	0.0137964
	1510131	ERH	NM_004450.1		1.30417	0.0374803
	4890397	EWSR1	NM_013986.2		-1.30106	0.00834689
	4540600	FAM115A	NM_014719.1		1.6041	0.00030635
	6900437	FAM115C	XM_942096.1		1.60508	0.00387857
	990332	FAM175A	NM_139076.2		1.85342	0.000306514
	610112	FAM177A1	NM_173607.3		1.31539	0.00325634
	6060577	FAM40B	NM_020704.1		1.49405	0.00308955
	2760156	FAM63A	NM_018379.3		1.42027	0.0155503
	460564	FAM73A	NM_198549.1		1.67874	0.0025719
	5550463	FARSB	NM_005687.2		1.47827	0.000212205
	5310634	FASN	NM_004104.4		-1.35786	0.032881
	4250193	FCAR	NM_133279.1		1.66082	0.00268456
	5560471	FCAR	NM_133280.1		1.51454	0.013788
	4560746	FCAR	NM_133271.1		1.48418	0.0175728
	7050736	FERMT3	NM_031471.4		-1.38059	0.015837
	4150753	FKBP14	NM_017946.2		2.10829	5.75e-05
	1980301	FKTN	NM_006731.2		1.43507	0.00326579
	130162	FLJ25363	XM_001720720.1		1.40304	0.00207488
	1090377	FLJ35390	NR_024416.1		1.60029	0.00159966
	4860196	FLJ44124	NM_001039755.1		1.52648	0.0105448
	6200692	FOXO3	NM_201559.2		1.45243	0.0176648
	610164	FYN	NM_153047.1		-1.32316	0.01874
	1170706	GABPB2	NM_144618.1		1.48155	0.00117462
	4780403	GDPD1	NM_182569.1		1.30741	0.0012754
	6370270	GJC1	NM_005497.3		1.5247	0.000528483
	7050746	GLTSCR1	NM_015711.2		-1.37595	8.42e-05
	3290537	GOLGA6L1	XM_001722366.1		1.69176	0.00459199
	2650601	GPBP1L1	NM_021639.3		-1.31303	0.0285721
	3870386	GPR1	NM_005279.2		1.8571	0.00140144
	6370682	GRIPAP1	NM_207672.1		1.66147	0.00279028
	5690400	GSTTP2	NR_003082.1		1.40082	0.0134973
	840551	HAUS2	NM_018097.1		1.53173	0.00320264
	4780470	HCG2P7	NR_001318.1		1.38442	0.0250362
	2070598	HIATL2	NR_002894.1		1.71748	0.000809277
	5270754	HNRNPH1	NM_005520.2		1.69618	0.00678265
	540725	HNRNPH1	NM_005520.1		1.46318	0.00805188
	1410400	HNRNPU	NM_004501.3		1.71533	0.00177174
	3420328	HSD17B7	NM_016371.2		1.5076	0.00679603
	3850433	HSPA1B	NM_005346.3		1.32163	0.0340667
	2680170	HSPE1	NM_002157.1		-1.36674	0.0106814
	1410768	ICA1	NM_022308.1		1.3742	0.00857049
	3990703	IL10	NM_000572.2		1.49793	0.00258619
	4060017	IL17RD	NM_001080973.1		1.6402	0.000529393
	4810474	IL18	NM_001562.2		1.34119	0.0259433
	4220440	IQGAP2	NM_006633.2		-1.30415	0.00341413
	5290626	IRF2BPL	NM_024496.2		1.37343	0.0225854
	1170609	ITIH5	NM_001001851.1		1.35335	0.000359384
	360373	ITPK1-AS1	NR_002808.1		1.46449	0.00383366
	7000397	KANK1	NM_015158.2		-1.34125	0.0317797
	7000064	KCNH6	NM_030779.2		1.57349	0.0023162
	5570593	KIAA1751	NM_001080484.1		1.68339	0.00105853
	3610358	KLHL28	NM_017658.3		1.48798	0.00915838
	7150554	LCOR	NM_032440.1		1.43791	0.00808513
	840309	LEP	NM_000230.1		1.47888	0.0237089
	6840435	LILRB1	NM_001081637.1		1.40519	0.00781861
	7380349	LILRB3	NM_006864.2		1.36878	0.00543161
	1850561	LMOD3	NM_198271.2		1.73518	0.00136864
	3610427	LOC100128098	XM_001721625.1		1.76422	0.00233855
	380497	LOC100128126	XM_001721327.1		1.32849	0.00987059
	2630246	LOC100128288	NR_024447.1		1.72084	0.000766523
	780170	LOC100128505	XM_001723239.1		1.63381	0.000334522
	7570546	LOC100129269	XM_001719843.1		1.60175	0.00326115
	520192	LOC100129502	XM_001721688.1		1.50517	0.0341239
	5960646	LOC100130168	XM_001719127.1		1.5057	0.00274556
	2510446	LOC100130276	XM_001722797.1		1.47117	0.0013983
	2320382	LOC100130445	XM_001715069.1		1.56286	0.000962226
	2570379	LOC100130932	XM_001726766.1		-1.34073	0.00183555
	1030113	LOC100132593	XM_001719642.1		1.31704	0.000309312
	4260112	LOC100133177	XR_038205.1		1.45763	0.00337242
	3930746	LOC100134868	NR_004846.2		1.34878	0.0261119
	5260132	LOC100190938	NR_024462.1		1.50316	0.00308994
	1660044	LOC100190986	NR_024456.1		1.38637	0.00716765
	6280102	LOC202781	XM_001719263.1		1.65361	0.0036391
	4670563	LOC255167	NR_024424.1		1.78568	0.000413047
	1190121	LOC389765	XM_001720643.1		1.77882	0.001642
	4490594	LOC399900	NM_001013667.1		1.39564	0.0155122
	580553	LOC400446	XR_019205.2		1.66472	0.000285123
	5490632	LOC401098	XR_017816.1		1.75645	0.00107039
	830390	LOC440704	XM_944716.1		1.33348	0.0061146
	7100307	LOC441087	NM_001013716.1		1.59677	0.00263147
	830673	LOC642947	NM_001039895.1		1.54278	0.000538805
	270692	LOC643668	XR_016986.1		1.36245	0.00951847
	1770470	LOC644063	XR_016547.1		1.38937	0.0460338
	1050477	LOC644852	XM_934218.1		1.34544	0.0293626
	1940709	LOC645895	XM_928866.1		1.32445	0.00855316
	3890630	LOC727808	XR_041978.1		1.5428	7.58e-05
	3940521	LOC728903	XM_001128866.2		1.78751	0.000857086
	2320731	LOC729324	XR_041500.1		1.37679	0.00176308
	1500707	LOC729603	NR_003288.1		1.52888	0.00127583
	60292	LRRC37BP1	NR_015341.1		1.77189	0.00057154
	3190626	MAGT1	NM_032121.4		1.79642	0.000621331
	3990608	MAN2A1	NM_002372.2		1.33678	0.00232015
	240364	MBD4	NM_003925.1		1.66881	0.000756527
	4890703	MBTD1	NM_017643.1		1.45051	0.00706708
	6770286	MCART1	NM_033412.1		1.62007	0.00358306
	2370017	MCM8	NM_032485.4		1.76865	7.43e-05
	1090646	METTL21A	NM_145280.3		1.60146	0.00092993
	2940450	MYO3B	NM_138995.1		1.32295	0.0302256
	5810367	N4BP2	NM_018177.2		1.68479	0.000595388
	780626	NBPF3	NM_032264.2		-1.30941	0.0157625
	6900279	NCRNA00114	NM_001001789.1		1.53118	0.00299317
	7000722	NEDD8	NM_006156.2		-1.32751	0.006723
	7400626	NFKB1	NM_003998.2		-1.30131	0.0108915
	6770326	NLRP8	NM_176811.2		1.80334	0.000853491
	1980221	NRXN1	NM_004801.3		1.3038	0.00072151
	1580725	NUBPL	NM_025152.1		1.85142	0.00039912
	4810739	OCIAD1	NM_001079842.1		1.58109	0.00437696
	2230296	ORC6	NM_014321.2		1.5062	5.64e-05
	6380463	OSTF1	NM_012383.3		1.37198	0.01099
	7210156	PCDHB9	NM_019119.3		1.3256	0.0158772
	6220220	PDCD7	NM_005707.1		1.30003	0.00722012
	6900669	PDE4C	NM_000923.1		1.6896	3.05e-05
	5270768	PDPK1	NM_031268.4		-1.30631	0.0145125
	6900014	PHAX	NM_032177.2		1.31626	0.0192503
	1470373	PIP4K2B	NM_138687.1		1.54858	0.00328713
	3180746	PLDN	NM_012388.2		1.54815	0.00230897
	1940402	PLIN5	NM_001013706.2		1.48363	0.00947986
	4220551	PNPT1	NM_033109.3		1.71004	0.000757994
	6040609	PNPT1	NM_033109.2		1.4119	0.00633003
	290348	POFUT1	NM_015352.1		1.5341	0.00339458
	3290338	POLR2A	NM_000937.2		-1.33888	0.000588581
	770356	PPA2	NM_006903.4		1.60392	0.00153064
	5870189	PPM1K	NM_152542.2		1.46336	0.00233508
	3450220	PPP1R12C	NM_017607.2		-1.34926	0.0119063
	6200768	PPP3R1	NM_000945.3		1.30344	0.037737
	1010082	ProbeID: 1010082			1.553	0.00167498
	1190259	ProbeID: 1190259	XM_001714505.1		1.84253	0.000267415
	1230370	ProbeID: 1230370	XM_939733.2		1.65879	0.00239208
	1240576	ProbeID: 1240576	NM_197964.1		1.61566	0.00459376
	1240669	ProbeID: 1240669	XM_001722111.1		1.87923	0.00148456
	1260156	ProbeID: 1260156	XM_942669.1		1.33394	0.019713
	1260161	ProbeID: 1260161	XR_037361.1		1.3491	0.00159891
	1300215	ProbeID: 1300215	NM_001139505.1		1.43372	1.03e-05
	1450088	ProbeID: 1450088			1.44521	0.00146412
	1570059	ProbeID: 1570059	XM_001725102.1		1.39646	0.0025461
	1740142	ProbeID: 1740142	XM_930080.1		1.30065	0.00331821
	2030020	ProbeID: 2030020			1.79215	0.0014221
	2060170	ProbeID: 2060170	XM_001722060.1		1.50784	0.00854162
	2340736	ProbeID: 2340736	XR_017589.2		1.47147	0.00600604
	2480286	ProbeID: 2480286	XM_001720571.1		1.4987	0.00815633
	2600113	ProbeID: 2600113	NR_003664.1		1.47327	0.00162086
	2630347	ProbeID: 2630347	XM_001713810.1		1.93653	0.00602141
	2680612	ProbeID: 2680612	XR_019429.2		1.36731	0.0252303
	2750685	ProbeID: 2750685	XR_017149.2		1.9042	0.0386728
	2900079	ProbeID: 2900079	XM_936461.1		1.59503	0.00200745
	2900270	ProbeID: 2900270	XR_015449.2		1.49598	0.00072599
	2900719	ProbeID: 2900719	XR_037874.1		1.70668	0.000622675
	290095	ProbeID: 290095	XM_001721430.1		1.46793	0.00669842
	3310259	ProbeID: 3310259	XM_940430.1		1.67685	0.00301417
	3310349	ProbeID: 3310349	XR_038064.1		1.48955	0.00502759
	3390397	ProbeID: 3390397	XM_001723325.1		1.57353	0.00284638
	3400521	ProbeID: 3400521	XM_930995.1		1.48511	0.00965554
	3440482	ProbeID: 3440482	XM_939733.2		1.70228	0.000739704
	3520315	ProbeID: 3520315	XR_015517.2		1.51727	0.000907809
	3520470	ProbeID: 3520470	NR_002197.1		1.31182	0.00261672
	3610411	ProbeID: 3610411	XR_039193.1		1.72312	0.000280123
	3780494	ProbeID: 3780494	XR_038705.1		1.75822	0.00232246
	3780767	ProbeID: 3780767	XM_001713808.1		1.7371	0.0405628
	3840471	ProbeID: 3840471	XM_001128906.2		1.45219	0.00522252
	3850278	ProbeID: 3850278	XM_935589.1		1.34749	0.0336456
	3930039	ProbeID: 3930039	XM_001718261.1		1.46156	0.0125757
	3930707	ProbeID: 3930707	XM_294473.2		1.49755	0.00215518
	4010180	ProbeID: 4010180	XM_001718864.1		1.9977	0.000888541
	4040519	ProbeID: 4040519	XR_015606.1		1.57692	0.000172958
	4210551	ProbeID: 4210551	XM_001718981.1		1.6438	0.00303311
	4280309	ProbeID: 4280309	XM_001719793.1		1.39126	0.0123986
	4390053	ProbeID: 4390053	XM_001719546.1		1.76242	0.000581866
	4480750	ProbeID: 4480750	XM_001717094.1		1.35066	0.0128034
	450382	ProbeID: 450382	XR_018937.2		1.47334	0.00930539
	450546	ProbeID: 450546	XR_036905.1		1.38969	0.00282405
	450561	ProbeID: 450561	XM_001715145.1		1.5996	0.00106377
	4560669	ProbeID: 4560669	XR_038223.1		1.38484	0.0169404
	460452	ProbeID: 460452	XM_001715759.1		1.61409	0.00627515
	4670634	ProbeID: 4670634	XM_001713809.1		2.0375	0.00782355
	4890239	ProbeID: 4890239	XM_001725073.1		1.56013	0.00950737
	4890519	ProbeID: 4890519	XM_001721292.1		1.61203	0.000541209
	4900273	ProbeID: 4900273	XR_038851.1		1.38418	0.0312705
	5090341	ProbeID: 5090341	XM_001713724.1		1.42464	0.00146318
	510053	ProbeID: 510053	XR_016115.2		1.36394	0.0159746
	5310632	ProbeID: 5310632	XM_927980.1		1.30791	0.0259882
	5340154	ProbeID: 5340154	XM_928156.1		1.44116	0.00231354
	5340279	ProbeID: 5340279	XM_001724542.1		1.80111	0.0170578
	5340719	ProbeID: 5340719			1.40171	0.0369228
	5360307	ProbeID: 5360307	XM_941010.3		1.37198	0.00720205
	5690369	ProbeID: 5690369	XM_001719439.1		1.70337	0.0010608
	5810735	ProbeID: 5810735	NR_003543.1		1.51612	0.00932139
	5870048	ProbeID: 5870048	XM_934113.1		1.57445	0.00252138
	6020743	ProbeID: 6020743	XM_001720253.1		1.52832	0.00348612
	60753	ProbeID: 60753	XR_037241.1		1.54088	0.00214612
	6130576	ProbeID: 6130576	XM_001716455.1		1.59482	0.00525495
	6180095	ProbeID: 6180095	XM_001724847.1		1.66778	0.00831094
	6180301	ProbeID: 6180301	XR_038862.1		1.57169	3.75e-05
	6280504	ProbeID: 6280504	NR_003287.1		2.34044	0.00102745
	6290142	ProbeID: 6290142	NR_003287.1		3.34746	0.0178788
	6380037	ProbeID: 6380037	XM_001720343.1		1.86122	0.000155329
	6450386	ProbeID: 6450386			-1.33395	0.00617577
	6450524	ProbeID: 6450524	XM_929340.3		2.29841	0.000181252
	6560201	ProbeID: 6560201	XM_001133190.1		-1.62721	0.038687
	6590082	ProbeID: 6590082			1.70567	0.0012615
	6650603	ProbeID: 6650603	XR_039334.1		1.37716	0.00710932
	6840477	ProbeID: 6840477			-1.38669	0.00966699
	70286	ProbeID: 70286	NM_001045548.1		1.90366	0.000297811
	7160692	ProbeID: 7160692	XM_929199.1		1.60783	0.0033337
	7200519	ProbeID: 7200519	NM_001039797.1		1.51618	0.00974288
	7380390	ProbeID: 7380390	NR_002773.1		1.69607	0.000926084
	7550487	ProbeID: 7550487	XR_038168.1		1.49992	0.00201728
	7560215	ProbeID: 7560215	XM_001723814.1		2.11644	0.00025189
	7570228	ProbeID: 7570228	XM_001724681.1		1.3916	0.0354014
	770689	ProbeID: 770689	XM_001718033.1		1.47423	0.00142037
	830326	ProbeID: 830326	XR_018616.1		1.46132	0.00056704
	4120047	PSMD12	XM_001134072.1		1.47115	0.0024034
	2630463	PSMD4	NM_002810.2		-1.42065	0.000305217
	6220202	PTGR2	NM_152444.1		1.55599	0.00488
	7560242	PTP4A2	XM_944915.1		1.45689	0.000821023
	2900328	PTPLAD2	NM_001010915.1		1.74205	0.000580368
	6400465	PTPN6	NM_080548.3		-1.3764	0.00860031
	4010736	QRFPR	NM_198179.2		1.5181	0.0106625
	2120653	RAX2	NM_032753.2		1.46997	0.00802432
	2450554	RBPJ	NM_203284.1		1.31878	0.0132971
	730440	RELB	NM_006509.2		-1.33821	0.0138892
	2900204	RFX1	NM_002918.3		-1.34426	0.00643907
	6200286	RHBDL2	NM_017821.3		1.63246	0.00144707
	2630022	RNPS1	NM_080594.1		-1.41616	0.000810959
	4860719	ROCK2	NM_004850.3		1.37409	0.00270686
	6250408	RPL12P6	XR_016704.2		1.46698	0.0101201
	4920070	RPL21	NM_000982.3		1.38122	0.00456482
	3130682	RPL23AP7	NR_000029.1		1.40349	0.00427239
	6420010	RPL7L1	NM_198486.2		1.47634	0.00492455
	10546	RPS24	NM_001026.3		-1.32575	0.0358646
	3460039	RUNDC2C	NR_002939.2		1.37751	0.00564024
	5270731	SAFB	NM_002967.2		-1.31436	0.0313246
	2850091	SAFB2	NM_014649.1		-1.30052	0.000364143
	6220112	SCARNA9	NR_002569.1		1.40375	0.0105738
	5290576	SDHAP1	NR_003264.1		1.45992	0.00920619
	1580608	SEMA3E	NM_012431.1		1.67408	0.00404344
	4730086	SHCBP1	NM_024745.2		1.31387	0.0267797
	5270064	SHROOM4	NM_020717.2		1.55679	0.0056532
	650446	SLC16A12	NM_213606.1		1.43701	0.00437023
	3800168	SLC2A3	NM_006931.1		-1.31302	0.0120357
	6180465	SLC2A6	NM_017585.2		-1.31022	0.0258233
	2900307	SLC35E1	NM_024881.3		1.59016	0.00594861
	2510411	SLC44A4	NM_032794.1		1.40513	0.00314609
	830356	SLC4A5	NM_133478.2		1.56749	0.000687712
	3520424	SLC5A8	NM_145913.2		1.30773	0.0422396
	5290474	SMARCA2	NM_003070.3		-1.30014	0.00118036
	1110600	SMCR5	NR_024007.1		1.51059	0.000451305
	3420020	SNAPC1	NM_003082.2		1.45015	0.0076092
	10358	SPN	NM_001030288.1		1.36466	0.00330129
	6650037	SPTAN1	NM_003127.1		-1.33837	0.00138194
	430669	SPTLC1	NM_178324.1		1.68564	0.000666315
	5390725	SSTR2	NM_001050.2		1.4825	0.0102639
	3710711	STAG3L2	NM_001025202.2		1.5388	0.00054637
	3440441	STAG3L3	NM_001013739.2		1.57021	0.000496787
	1050612	SULT1A1	NM_177530.1		1.70762	0.00140008
	4610414	SYAP1	NM_032796.2		1.53515	0.00630459
	2060110	TDP1	NM_018319.3		1.6133	0.00303426
	2470722	TDRD1	NM_198795.1		1.31902	0.0406409
	460286	THOC4	XM_001134346.1		1.43683	0.0024608
	4830524	TMEM106A	NM_145041.1		1.56558	0.00234813
	4670577	TMEM17	NM_198276.1		1.79455	0.00103476
	1170673	TNFSF14	NM_172014.1		1.58336	0.00519963
	3370128	TNFSF15	NM_005118.2		1.39616	0.0191653
	4570768	TRAF1	NM_005658.3		-1.34427	0.00704745
	4810520	TRIB1	NM_025195.2		-1.35523	0.0425623
	1170523	TRIM13	NM_001007278.1		1.56608	0.00564753
	380369	TRRAP	NM_003496.1		-1.33914	0.000583873
	4290543	TXN	NM_003329.2		-1.33215	0.0265857
	6960735	UQCRH	NM_006004.1		1.32737	0.0191184
	5550603	USP49	NM_018561.3		1.76801	0.000697262
	2480170	VHL	NM_198156.1		1.42046	0.00140329
	2490176	VHL	NM_198156.1		1.38494	0.0157443
	3710521	VPS41	NM_014396.3		1.38682	0.0297611
	2100309	XPNPEP3	NM_022098.2		1.50267	5.51e-05
	4200605	XRCC2	NM_005431.1		1.73193	0.00213905
	6450475	YRDC	NM_024640.3		1.72009	0.000211005
	6560601	ZMAT3	NM_152240.1		1.33171	0.0494326
	7610528	ZNF14	NM_021030.2		1.71316	0.000929297
	60672	ZNF217	NM_006526.2		-1.31345	0.0349385
	7150711	ZNF223	NM_013361.3		1.51391	0.00391652
	3310592	ZNF394	NM_032164.2		1.63204	0.00290963
	1450685	ZNF430	NM_025189.2		1.46443	0.00599887
	4040360	ZNF483	NM_001007169.1		1.97195	0.000226616
	3130544	ZNF486	XM_371152.3		1.54851	0.00181893
	3450750	ZNF549	NM_153263.1		1.60021	0.00229333
	6660487	ZNF577	NM_032679.1		1.59075	0.00439157
	5900053	ZNF652	NM_014897.1		1.50521	0.0074034
	780204	ZNF669	NM_024804.1		1.41134	0.0047633
	3610717	ZNF674	NM_001039891.1		1.36827	0.00164868
	3440431	ZNF682	NM_033196.2		1.68251	0.00279672
	2630379	ZNF69	NM_021915.1		1.67405	0.00282261
	290600	ZNF738	XR_040185.1		1.5593	0.00614002
	780189	ZNF786	NM_152411.2		1.46141	0.0119834
	3930255	ZNF876P	XR_041102.1		1.44688	0.00480148
	1170072	ZSWIM4	NM_023072.1		-1.34554	0.0173199

## Sheet: O polyIC 24hrs
Old polyIC 24hrs vs Lyovec only	ProbeID	SYMBOL	RefSeq_ID	adj.P.Val (FDR)	FC	P.Value
	5220497	ACOT9	NM_001037171.1	0.000404843	1.89521	1.18e-06
	6480059	ACTA2	NM_001613.1	0.00236343	1.73032	8.91e-06
	5080364	ACTN1	NM_001102.2	0.0342297	-1.59561	0.000286993
	2900450	ADAR	NM_001111.3	4.78e-07	1.98069	4.25e-10
	5490433	ADAR	NM_015840.2	0.000923987	1.86602	3.13e-06
	6370500	AGRN	NM_198576.2	0.0234425	1.51391	0.000168538
	4640445	AIDA	NM_022831.2	0.000323059	1.56825	9.17e-07
	450300	ANKFY1	NM_016376.3	0.00232696	1.74907	8.57e-06
	6220152	ANKFY1	NM_020740.2	0.00260783	1.50349	1e-05
	7330671	APOBEC3A	NM_145699.2	2.13e-07	6.19594	1.49e-10
	1570358	APOL2	NM_145637.1	0.0154941	1.50088	9.64e-05
	1570193	ARHGDIB	NM_001175.4	0.0184856	-1.35319	0.000122113
	6250435	ARHGEF3	NM_019555.1	0.00130265	1.73304	4.58e-06
	7200435	ASCL2	NM_005170.2	0.00884431	1.82332	4.64e-05
	1570484	ATF5	NM_012068.3	0.0063471	2.25879	3.12e-05
	1580301	ATP10A	NM_024490.3	0.034789	1.35904	0.000296839
	4210095	ATP1A1	NM_001001586.1	0.00138475	-1.39307	4.9e-06
	4060326	ATP5F1	NM_001688.4	0.0282064	-1.37347	0.000216054
	1580603	ATP5I	NM_007100.2	0.0492031	-1.37023	0.000507335
	6370411	ATP5L	NM_006476.4	0.0444251	-1.44375	0.000441785
	4640403	AXL	NM_021913.2	0.00632962	1.44986	3.08e-05
	4730059	BATF2	NM_138456.3	0.0216053	1.34621	0.000150955
	7200452	BCL2L13	NM_015367.2	0.0137315	1.47957	8e-05
	2940022	BLVRA	NM_000712.3	0.0478802	1.7442	0.000488625
	2940541	BLZF1	NM_003666.2	0.0415491	1.84948	0.000390586
	1260646	BMS1P5	NR_003611.2	0.0161504	1.90723	0.000102584
	4900674	BST2	NM_004335.2	7.99e-08	2.72906	3.72e-11
	160242	C13orf15	NM_014059.2	0.0094266	-1.79458	5.06e-05
	130020	C14orf159	NM_024952.5	0.00593737	1.67607	2.83e-05
	1070367	C19orf59	NM_174918.2	3.04e-06	-2.64188	4.18e-09
	5220204	C19orf66	NM_018381.2	0.000590614	2.02434	1.83e-06
	580066	C1GALT1	NM_020156.1	0.0119318	1.55079	6.73e-05
	4780475	C1orf173	NM_001002912.3	5.41e-06	1.41836	7.91e-09
	5810632	C22orf28	NM_014306.3	0.00865397	1.775	4.51e-05
	6560356	C2orf69	NM_153689.5	0.0390664	1.90248	0.000354843
	1850110	C4orf33	NM_001099783.1	0.0282064	1.3285	0.000216564
	160333	C6orf192	NM_052831.2	0.0135861	1.69801	7.85e-05
	7150017	C6orf48	NM_001040437.1	0.0138423	-1.48763	8.24e-05
	5260075	C9orf130	XM_939697.1	0.015391	1.52434	9.52e-05
	3870390	CACNA1A	NM_000068.3	0.0407776	1.35959	0.000380603
	1450671	CARD11	NM_032415.2	0.0117057	1.51254	6.57e-05
	450491	CASP1	NM_033294.2	0.0494398	1.80167	0.000510822
	7050382	CASP1	NM_033294.2	0.0455043	1.78286	0.000453781
	1500747	CBX7	NM_175709.2	0.00770195	-1.70984	3.88e-05
	1230605	CCL13	NM_005408.2	1.49e-06	3.23843	1.67e-09
	780356	CCL24	NM_002991.2	0.0358455	-1.83608	0.00031496
	6620121	CCL8	NM_005623.2	6.02e-06	8.67403	9.25e-09
	10142	CD164	NM_006016.3	0.0266214	1.54111	0.000199529
	2760500	CD38	NM_001775.2	7.79e-06	2.36476	1.24e-08
	2710575	CD69	NM_001781.1	0.00345233	1.97651	1.41e-05
	7400224	CDKN2AIPNL	NM_080656.1	0.00292131	2.27616	1.14e-05
	6200064	CECR1	NM_177405.1	0.0199777	1.94432	0.000135776
	3060692	CERK	NM_182661.1	0.0457376	-1.59973	0.000457076
	3370349	CFB	NM_001710.4	8.96e-05	2.16011	2.32e-07
	4640703	CHMP5	NM_016410.4	0.0114184	1.58039	6.38e-05
	2760519	CKLF	NM_001040139.1	0.00865397	-1.58114	0.000108583
	5080367	CKLF	NM_001040138.1	0.01687	-1.67263	4.5e-05
	2360348	CMPK2	NM_207315.2	0.0084805	1.65122	4.36e-05
	3390017	CNDP2	NM_018235.1	0.0071253	1.60407	3.53e-05
	1230523	COMMD3	NM_012071.2	0.0439942	-1.34501	0.000429407
	4260484	COMMD6	NM_203497.2	0.0256929	-1.38122	0.000189253
	1340358	CREB1	NM_004379.2	0.0343668	1.7266	0.000290775
	1170047	CRIP1	NM_001311.3	0.0373299	-1.58608	0.000335117
	1980288	CTSH	NM_004390.2	0.0481343	-1.95989	0.000494276
	6270553	CXCL10	NM_001565.2	6.12e-05	9.15295	1.48e-07
	4540709	CXCL11	NM_005409.3	0.00219072	3.53539	8.02e-06
	1570661	CYP2J2	NM_000775.2	0.00241564	1.45506	9.21e-06
	3460504	DAPP1	NM_014395.1	0.0224241	1.57698	0.0001581
	4760703	DDX58	NM_014314.3	1.19e-06	2.12532	1.21e-09
	7610053	DDX60	NM_017631.4	0.000418289	2.05456	1.23e-06
	6510735	DDX60L	NM_001012967.1	1.57e-06	2.48493	1.89e-09
	2370129	DERL1	NM_024295.3	0.0343668	1.35028	0.000292447
	3930731	DHRS7	NM_016029.1	0.00610441	-1.51233	2.95e-05
	3930681	DHX58	NM_024119.2	2.67e-06	2.59662	3.39e-09
	4570064	DKFZP586I1420	NR_002186.1	0.00102401	1.63785	3.51e-06
	5670435	DMC1	NM_007068.2	0.0436508	1.91287	0.000422359
	1980632	DNAJA1	NM_001539.2	0.00527999	1.54258	2.43e-05
	650746	DNAJC28	NM_017833.2	0.00236343	1.84316	8.91e-06
	10747	DOCK2	NM_004946.1	0.0468993	-1.33874	0.000471664
	3990598	DRAP1	NM_006442.2	2.08e-07	1.97937	1.37e-10
	2940372	DTWD2	NM_173666.1	0.0337217	1.99958	0.000280578
	5260195	DUSP19	NM_080876.2	0.000535565	2.28548	1.61e-06
	6350634	DYNLT1	NM_006519.1	0.00361642	1.70836	1.51e-05
	6400647	EHD4	NM_139265.2	9.77e-06	2.09146	1.63e-08
	2350543	EID2B	NM_152361.1	0.00534624	2.00517	2.48e-05
	2120079	EIF2AK2	NM_002759.1	1.78e-05	3.44785	3.43e-08
	7210082	EIF3F	NM_003754.2	0.00450953	-1.55628	2.01e-05
	4760424	EIF3K	NM_013234.2	0.0208793	-1.34082	0.000144114
	5310735	EIF3L	NM_016091.2	0.000124822	-1.68773	1.02e-07
	2190221	EIF3L	NM_016091.2	4.41e-05	-1.77795	3.3e-07
	4010020	ELF1	NM_172373.2	0.0176118	1.43545	0.000115595
	2140136	EMR2	NM_152916.1	0.0155874	-1.67008	9.8e-05
	1030209	EMR3	NM_032571.2	0.0292637	-1.49369	0.000226303
	5700725	EPSTI1	NM_033255.2	3.46e-05	3.98198	7.48e-08
	1010296	ERAP2	NM_022350.1	0.00326285	2.05228	1.29e-05
	6370768	ETV7	NM_016135.2	0.00340826	1.54843	1.37e-05
	7050152	EVI2B	NM_006495.3	0.0354461	-1.46349	0.000307929
	2680278	FAM111A	NM_022074.2	0.0470736	1.45673	0.000474413
	5420400	FAM123B	NM_152424.1	0.0390664	1.34248	0.000355668
	990332	FAM175A	NM_139076.2	0.00480434	2.25863	2.16e-05
	6590646	FAM26F	NM_001010919.1	1.46e-05	2.55311	2.63e-08
	3940133	FAM46A	NM_017633.2	8.46e-10	4.58885	8.96e-14
	7000014	FAM50A	NM_004699.1	0.0317605	-1.43657	0.000250824
	5550463	FARSB	NM_005687.2	0.0229296	1.55774	0.00016215
	3800398	FBXO6	NM_018438.4	1.66e-05	2.60053	3.16e-08
	7210717	FGD2	NM_173558.2	6.12e-05	2.21381	1.49e-07
	1430170	FGL2	NM_006682.1	0.0319718	2.07113	0.000257827
	5670682	FLJ32255	XM_943640.2	0.0407776	1.56763	0.000381075
	2940059	FTSJD2	NM_015050.2	1.52e-07	2.15523	8.03e-11
	1170706	GABPB2	NM_144618.1	0.0187585	1.68331	0.00012471
	2480450	GALM	NM_138801.1	0.0340087	1.45549	0.00028442
	2640091	GAPDH	NM_002046.3	0.0044932	-1.56766	2.52e-05
	4490161	GAPDH	NM_002046.3	0.00541813	-1.64033	1.99e-05
	2190148	GBP1	NM_002053.1	0.0146111	3.21776	8.86e-05
	6840035	GBP1	NM_002053.1	0.01086	3.14371	5.98e-05
	1940162	GBP2	NM_004120.3	0.0407776	1.66467	0.000381934
	2350189	GBP3	NM_018284.2	0.00347242	1.80323	1.43e-05
	1980524	GBP4	NM_052941.3	0.000490993	2.8813	1.47e-06
	1510364	GBP5	NM_052942.2	0.0405789	2.66255	0.000375949
	6370270	GJC1	NM_005497.3	0.0154941	1.70043	9.63e-05
	7380279	GLT25D1	NM_024656.2	0.00786147	-1.58623	4.01e-05
	3180563	GPR180	NM_180989.4	0.0335443	1.36799	0.000275564
	610148	GSDMD	NM_024736.5	0.0255716	1.55001	0.00018723
	840551	HAUS2	NM_018097.1	0.0354461	1.79526	0.000307104
	1820594	HBEGF	NM_001945.1	0.000821069	-2.22221	2.68e-06
	5720482	HERC5	NM_016323.2	6.49e-08	5.29708	2.78e-11
	6860482	HERC6	NM_017912.3	2.54e-08	4.06724	6.99e-12
	5260070	HES4	NM_021170.2	2.3e-08	3.13906	5.84e-12
	7550242	HESX1	NM_003865.1	0.00393183	1.4961	1.71e-05
	7000475	HINT1	NM_005340.3	0.034292	-1.35986	0.000288241
	1030747	HLA-E	NM_005516.4	0.0444251	1.50364	0.000440441
	520184	HPCAL1	NM_134421.1	0.0138423	-1.59695	8.22e-05
	6040647	HSH2D	NM_032855.2	1.6e-08	2.74964	3.39e-12
	6380717	HSPA1A	NM_005345.4	0.00236343	1.75765	8.96e-06
	3850433	HSPA1B	NM_005346.3	0.00260506	1.94085	9.98e-06
	3870594	IFI16	NM_005531.1	0.0337217	2.10105	0.000279831
	3990170	IFI27	NM_005532.3	1.22e-05	3.84559	2.14e-08
	2510220	IFI35	NM_005533.2	1.73e-07	3.432	9.5e-11
	2570300	IFI44	NM_006417.3	6.07e-07	4.73237	5.66e-10
	3870338	IFI44L	NM_006820.1	2.27e-09	6.94155	3.37e-13
	1010246	IFI6	NM_022872.2	1.04e-05	5.76081	1.76e-08
	4570441	IFIH1	NM_022168.2	5.4e-06	3.09183	7.77e-09
	2000148	IFIT1	NM_001548.3	5.39e-06	6.75737	7.65e-09
	2690435	IFIT1	NM_001548.2	0.000273649	1.66058	7.71e-07
	2600747	IFIT2	NM_001547.4	2.67e-06	5.93631	3.57e-09
	1500280	IFIT3	NM_001031683.1	3.85e-08	8.58243	1.38e-11
	520408	IFIT3	NM_001549.2	2.22e-05	5.83183	4.36e-08
	6510170	IFIT3	NM_001031683.1	0.0146671	1.75956	8.94e-05
	4890327	IFIT5	NM_012420.1	0.0444155	1.53045	0.000437281
	5360156	IFITM1	NM_003641.3	2.92e-06	3.10787	3.96e-09
	1230767	IFITM2	NM_006435.2	5.05e-05	3.18751	1.18e-07
	6650242	IFITM3	NM_021034.2	0.0008133	6.40623	2.63e-06
	3990703	IL10	NM_000572.2	0.00236343	1.96444	8.78e-06
	4060017	IL17RD	NM_001080973.1	0.0351453	1.77732	0.000302111
	840685	IL1B	NM_000576.2	0.0209468	-3.48577	0.000145024
	1660746	IL24	NM_181339.1	0.0433351	-2.6619	0.000432688
	4290201	IL24	NM_006850.2	0.0441388	-2.99764	0.000417142
	540670	IL4I1	NM_172374.1	8.9e-05	2.40467	2.26e-07
	1470382	IRF7	NM_004029.2	3.19e-07	3.33591	2.61e-10
	6400176	IRF7	NM_004029.2	4.76e-06	2.96605	6.66e-09
	2100196	ISG15	NM_005101.1	1.34e-06	6.28255	1.42e-09
	6330132	ISG20	NM_002201.4	6.49e-08	3.52917	2.89e-11
	360373	ITPK1-AS1	NR_002808.1	0.000869896	2.01888	2.88e-06
	3940189	JAK2	NM_004972.2	0.0268247	1.47316	0.000201621
	4880370	JUP	NM_002230.1	0.0444251	1.75522	0.000440511
	5570593	KIAA1751	NM_001080484.1	0.000561417	2.37366	1.7e-06
	6840577	KPNB1	NM_002265.4	2.22e-05	1.49213	4.41e-08
	2680189	LAG3	NM_002286.4	1.79e-07	4.48042	1.1e-10
	7320546	LAMP3	NM_014398.2	0.000195846	2.86885	5.35e-07
	520059	LAMP3	NM_014398.2	0.00390922	1.82215	1.68e-05
	3290292	LAP3	NM_015907.2	0.00345024	2.34895	1.4e-05
	7150554	LCOR	NM_032440.1	0.0426119	1.72357	0.000406894
	3190092	LDHA	NM_005566.1	0.0367321	-1.34375	0.000327416
	4290730	LGALS3BP	NM_005567.2	0.00494815	1.74271	2.24e-05
	840431	LGALS9	NM_009587.2	1.47e-05	2.41131	2.7e-08
	5090632	LGALS9	NM_009587.2	0.00633294	1.61267	3.1e-05
	1440192	LGALS9B	NM_001042685.1	0.00155243	1.31902	5.55e-06
	7380349	LILRB3	NM_006864.2	0.013566	1.65334	7.81e-05
	6420450	LIME1	NM_017806.1	0.00783392	-1.72334	3.98e-05
	50075	LOC100128274	XM_001725558.1	2.68e-07	2.18932	1.99e-10
	2630246	LOC100128288	NR_024447.1	0.0415497	1.89225	0.000391967
	7570546	LOC100129269	XM_001719843.1	0.0334336	1.92184	0.000273947
	5260132	LOC100190938	NR_024462.1	0.0138423	1.84157	8.18e-05
	4570164	LOC389386	XR_017251.2	0.0347923	1.75435	0.000298311
	4490594	LOC399900	NM_001013667.1	0.0170717	1.82455	0.000111083
[truncated: 254 more rows]
