# Supplementary material for: Global analyses revealed age-related alterations in innate immune responses after stimulation of pathogen recognition receptors
Source: Aging Cell. 2015 Feb 27;14(3):421–32. doi: 10.1111/acel.12320 (PMC4406671; doi:10.1111/acel.12320)
Supplement: Supplementary file 1 [file acel0014-0421-sd1.zip › SuppInform Table 3 Venn_Adult vs Old rev.xlsx]

## Sheet: LPS 6hrs
	LPS 6hrs Adult Unique DEGs		LPS 6hrs Old Unique DEGs		LPS 6hrs Common DEGs
	Gene		Gene		Gene
	ANXA2		AAMP		ABTB2
	CCRL2		ABCG1		ACAP2
	CD4		ADAM15		ACSS2
	CD44		ADAM19		ACTB
	EDN1		AHR		ACVR1
	HCK		AIF1		ADAP1
	IFNG		AKIRIN2		ADAR
	IL23A		ARRB2		ADIPOR1
	LILRB2		ATG9A		AGPAT9
	S100A9		BID		ALDH2
	SIGLEC10		BIRC2		ALDOA
	ACTG1		BIRC3		AMY1C
	ADRBK1		BTK		ANPEP
	ATP6AP1		CAPZA2		ANXA2P1
	BCL2L2		CBL		APBB3
	CKB		CD244		ARAP3
	CMPK2		CD27		ARF5
	CYP1A1		CD2BP2		ARHGEF18
	EBI3		CD300C		ARL5B
	ELOVL7		CD38		ARL6IP5
	GCLC		CD3E		ATP1B1
	GNB1		CD5		ATP6V0B
	GNS		CD63		ATP6V0C
	GRK6		CD74		ATP6V1A
	IER5		CD79B		ATP6V1C1
	KDM6B		CD83		BANP
	LCP1		CDK9		BATF
	LHFPL2		CLEC2D		BCKDK
	LOC389300		CORO1A		BCL2A1
	LOC642909		CSF2RA		BIN1
	MTCH1		CTSB		BRI3
	MYNN		CTSD		BRI3P1
	PEA15		CTSH		BST2
	PFKFB4		CX3CR1		C13orf15
	PI4K2A		CXCL6		C19orf66
	PPP1R2		CYTIP		C20orf24
	ProbeID: 3460553		DICER1		C20orf43
	ProbeID: 4040086		DUSP3		C2CD4B
	ProbeID: 4850706		EP300		C5AR1
	ProbeID: 5690369		FADD		C7orf40
	ProbeID: 5690703		GBP2		C9orf30
	ProbeID: 7560215		HLA-DMB		C9orf89
	RAPGEF1		HLA-F		CALR
	SASH1		IFI16		CAP1
	SERPINA1		IFITM2		CBX3
	SLC22A1		IFNGR1		CCL14
	SLC25A3		IL13RA1		CCL20
	SLC3A2		IL18RAP		CCL3
	SPATA2L		IL1B		CCL3L1
	TBC1D2		IL1R2		CCL3L3
	TCIRG1		IL1RN		CCL4
	TFE3		IL3RA		CCL4L1
	TMEM170B		IL8		CCL4L2
	TMEM189		IRF4		CCR1
	TRAF4		JAM3		CD14
	ULK1		KLRG1		CD151
	USP3		LAG3		CD36
			LAT2		CD68
			LGALS3		CD69
			LILRB3		CEBPA
			LY96		CEBPB
			MALT1		CFB
			MAPK3		CFD
			MED1		CFL1
			MKNK1		CFP
			MUL1		CHMP5
			NEU1		CKAP4
			NFKB1		CLEC5A
			NKIRAS2		CLIC1
			NOD2		CLIP2
			NUP214		CNN2
			OAS1		COL7A1
			ORAI1		COTL1
			OTUB1		CSF1R
			PCBP2		CSF2
			PELI2		CSF3
			PIAS1		CSK
			PKN1		CST3
			PLAUR		CXCL16
			PPP1CA		CXCL2
			PPP3CA		CXXC5
			PTMA		CYB5D1
			PTPN22		CYB5R3
			PYCARD		CYP1B1
			RHBDF2		CYP27A1
			RIN2		CYP4B1
			RIPK1		DDAH2
			RNF31		DDX21
			RNF5		DDX58
			RSAD2		DDX60
			S100A12		DDX60L
			SDF2		DEDD2
			SIVA1		DFNA5
			SLAMF6		DHRS9
			SLAMF7		DHX58
			SMARCA2		DIRC2
			SNAP23		DNAJB9
			SOCS3		DNAJC3
			SP100		DNASE1L1
			SREBF1		DUSP5
			STAT1		DYNLL1
			STAT2		EGLN2
			STIM1		EGR2
			SUMO1		EHBP1L1
			SYK		EHD4
			TAP2		EIF1B
			TMED7		EIF2AK2
			TNFAIP3		EMP1
			TNFAIP8		EMR2
			TNFRSF10B		ENG
			TRADD		EPN1
			TRAF1		ERF
			TRAFD1		F3
			TREM1		FAM129B
			TRIM25		FCER1G
			TRIM5		FERMT3
			TRPV2		FGFRL1
			TSC1		FHOD1
			TUBB		FTH1P11
			UBA52		FTH1P16
			UBA7		FTH1P3
			UNC93B1		FTL
			USP4		FUCA1
			YY1		G0S2
			ZBP1		G6PD
			ZC3H12A		GADD45A
			ABCB1		GADD45B
			ABHD6		GAPDH
			ABI3		GAPT
			ABTB1		GBP4
			ACN9		GJB2
			ACOT13		GLB1
			ACTN1		GLG1
			ACTR1A		GMFG
			ACTR3		GNA12
			ACTR6		GNA15
			ACTRT1		GNAI2
			ADAT3		GNB2
			ADCK2		GPR162
			ADCK4		GPR35
			ADD3		GPSM3
			ADI1		GPX4
			ADIPOR2		GRAMD1A
			ADORA2A		GRN
			AEBP2		GSTO1
			AES		GSTP1
			AFTPH		H2AFY
			AGL		HAT1
			AGPAT2		HEBP1
			AKIRIN1		HERC5
			ALCAM		HERC6
			ALKBH5		HEXB
			AMY1A		HIATL1
			AMZ2		HK1
			ANAPC11		HLX
			ANAPC16		HMGA1
			ANKRD12		HMOX1
			ANKRD33		HPSE
			ANKRD57		HSH2D
			ANKRD9		ICOS
			ANXA11		ID2
			AP1S1		IER3
			AP1S2		IFFO1
			AP2M1		IFI30
			AP2S1		IFI35
			APBB1IP		IFI44
			APEH		IFI44L
			APH1B		IFI6
			APOBR		IFIH1
			APOL2		IFIT1
			APPBP2		IFIT2
			APPL1		IFIT3
			APRT		IFITM1
			AQP9		IL10
			ARAP1		IL10RB
			ARFGAP3		IL1A
			ARHGAP33		IL1F9
			ARID3A		IL2RA
			ARL4C		IL6
			ARL6IP1		IRAK1
			ARMC7		IRF1
			ARNTL		IRF7
			ARPC5		IRF9
			ASB1		IRG1
			ASB6		ISG15
			ASMTL		ISG20
			ATN1		ITGB1
			ATP1B3		ITGB2
			ATP5F1		KANK1
			ATP6V0A1		KCNJ2
			ATP6V0E1		KIAA1539
			ATP6V1D		LAMP3
			ATPIF1		LAPTM5
			ATXN7L2		LASP1
			AVPI1		LGALS1
			B3GALT4		LIMS1
			B9D2		LMNA
			BASP1		LOC338758
			BCAS4		LOC387820
			BCHE		LOC644563
			BCKDHA		LPAR6
			BCL2L12		LRRC25
			BCL7B		LRRC50
			BCL9L		LRRFIP2
			BCR		LST1
			BFAR		LTBR
			BHLHE40		LY6E
			BLCAP		LYL1
			BMF		MAFB
			BNIP3L		MAP3K11
			BRMS1		MAP3K4
			BRPF1		MAP7D1
			BSG		MAPK1
			BTG3		MAPKAPK3
			C10orf32		MARCKSL1
			C11orf1		MCOLN1
			C12orf62		MCOLN2
			C14orf142		MEIR5
			C14orf159		MGAT1
			C14orf169		MGC39372
			C14orf2		MGST1
			C15orf39		MIR1275
			C16orf42		MIR155HG
			C16orf53		MIR302C
			C16orf63		MMP10
			C17orf61		MN1
			C17orf71		MOV10
			C17orf85		MS4A7
			C18orf32		MSL3
			C1orf43		MT1A
			C20orf108		MT2A
			C20orf20		MTHFD2L
			C22orf25		MX1
			C2orf24		MX2
			C2orf42		MXD1
			C3orf10		MYO1F
			C3orf75		NCKAP1L
			C4orf14		NCOA4
			C4orf34		NFKBIA
			C4orf41		NFKBIE
			C4orf48		NFKBIZ
			C6orf106		NLRP3
			C6orf130		NOP10
			C6orf47		NPC2
			C7orf11		NQO1
			C7orf42		NT5C3
			C8orf41		NUB1
			C9orf130		NUMB
			C9orf23		NXT2
			C9orf80		OAS2
			CALN1		OAS3
			CANX		OASL
			CARD11		OAZ1
			CARD16		OLR1
			CARHSP1		PACSIN2
			CAT		PARP10
			CBX4		PARP12
			CCDC23		PARP14
			CCDC56		PARP9
			CCDC69		PCBP1
			CCDC90A		PCID2
			CCNB1IP1		PCTP
			CCNI		PDE4B
			CCNL1		PDLIM7
			CCNY		PDSS1
			CD164L2		PECAM1
			CDAN1		PELI1
			CDC34		PFN1
			CDK11B		PGD
			CDK13		PHF11
			CDK19		PIP5K1C
			CDK2AP1		PITPNM1
			CDK2AP2		PKM2
			CDS2		PLAC8
			CEP57		PLEKHO2
			CHCHD10		PLIN2
			CHCHD5		PLIN3
			CHD4		PLSCR1
			CHD9		PLXDC2
			CHKB		PLXNB2
			CHP		PMAIP1
			CHST12		PNKD
			CHSY1		POTEF
			CKLF		PPARG
			CLASP1		PPIF
			CLK2		PPM1F
			CLN3		PRIC285
			CLTA		PRKD2
			CLTC		ProbeID: 1450136
			CMAH		ProbeID: 160079
			CMAS		ProbeID: 2260196
			CMTM3		ProbeID: 2490328
			CNBP		ProbeID: 2710064
			CNOT3		ProbeID: 2810463
			CNOT7		ProbeID: 3830242
			CNST		ProbeID: 4260440
			COBRA1		ProbeID: 430347
			COMMD5		ProbeID: 4670114
			COMMD7		ProbeID: 580326
			COPS7A		ProbeID: 5820424
			COQ9		ProbeID: 6220482
			CORO1B		ProbeID: 6550092
			CORO1C		ProbeID: 6560201
			CPN2		ProbeID: 6770601
			CPVL		ProbeID: 6840477
			CRIP2		ProbeID: 7550592
			CRLF3		PRR13
			CRYZL1		PSAP
			CSNK2A2		PTGS2
			CSRP2BP		PTPN6
			CTDP1		PTPRE
			CTDSP1		PTTG1IP
			CTDSP2		QSOX1
			CTNNA1		RAB10
			CTR9		RASSF2
			CTSA		RBCK1
			CUTC		RGL1
			CUX1		RGS19
			CXorf40A		RHOA
			CYB561D2		RIPK2
			CYB5R1		RNASEK
			CYBASC3		RPS6KA1
			CYP4F3		RTN3
			CYTH4		RTN4
			D2HGDH		RTP4
			DBNL		RXRA
			DCAF12		S100A10
			DCLK1		S100A11
			DCLRE1C		S100A4
			DDX19B		S100A6
			DDX47		S100A8
			DEF8		SAMD9
			DENND4C		SAMD9L
			DHRS7		SAT2
			DHX29		SEC11A
			DHX30		SEMA6B
			DIAPH1		SETD3
			DLGAP4		SH3BGRL3
			DLK2		SH3BP1
			DNAJB5		SH3KBP1
			DNAJB6		SIPA1L2
			DNAJC28		SIRPA
			DNAJC4		SLC16A10
			DNAJC5		SLC16A3
			DOK2		SLC25A24
			DPP3		SLC43A2
			DRAM1		SLC44A1
			DRAP1		SLC7A7
			DSE		SOCS1
			DSTN		SP110
			DUSP18		SP140
			DUSP19		SPATS2L
			DYNC1H1		SPC24
			DYNLT1		SPI1
			EAPP		STAT4
			EBP		STAT5A
			ECHS1		STK24
			EFHA1		STK40
			EFHD2		STX3
			EHD1		STXBP2
			EIF2C1		SUN2
			EIF3F		SWAP70
			EIF3L		TGFBI
			EIF4A1		TJP2
			EIF4E2		TKT
			ELL2		TMEM115
			ELOVL1		TMEM127
			EMP3		TNF
			ENY2		TNFAIP6
			EPHA10		TNFRSF12A
			EPSTI1		TNFRSF1A
			ERGIC1		TNFRSF4
			ERMP1		TNIP3
			ESYT1		TNK2
			ETF1		TPST1
			ETFB		TRANK1
			ETV3		TRIM21
			EVI2A		TRIM22
			EVI2B		TRIM26
			EXT1		TRIM8
			EZH2		TRIP6
			FAAH2		TSPO
			FABP5		TTYH3
			FABP5P2		TWF2
			FAM100A		TXN
			FAM103A1		TXNIP
			FAM104A		TYROBP
			FAM120A		UBE2L6
			FAM120AOS		UBE2M
			FAM131A		UQCRC1
			FAM133B		USP18
			FAM134A		VCAN
			FAM156A		VPS26A
			FAM159A		VPS37C
			FAM162A		WAS
			FAM168B		XAF1
			FAM189B		XBP1
			FAM195B		XRN1
			FAM43A		YWHAG
			FAM49B		YWHAQ
			FAM58A		ZC3HAV1
			FAM73B		ZMIZ1
			FARSB		ZNF318
			FBLN7		ZNF668
			FBXL15		ZNF746
			FBXO34		ZYX
			FBXW11
			FCGRT
			FDFT1
			FGD2
			FGL2
			FIS1
			FKBP1A
			FLII
			FLJ25363
			FLJ35390
			FLNB
			FLVCR2
			FNBP4
			FNDC4
			FNTA
			FOXN2
			FOXN3
			FPR3
			FRAT2
			FRG1
			FTH1
			FTH1P12
			FTH1P2
			FTH1P8
			FTSJD2
			FXR2
			FXYD5
			FZD7
			GABARAPL2
			GALNT1
			GAPVD1
			GAS7
			GATAD2B
			GBF1
			GCFC1
			GEM
			GET4
			GFI1
			GHDC
			GIT1
			GLRX2
			GLTP
			GMIP
			GNA13
			GNL3L
			GPBP1L1
			GPC6
			GPN2
			GPR183
			GPX1
			GPX7
			GSDMB
			GSDMD
			GSS
			GTF3C1
			GTF3C5
			GTF3C6
			GTPBP4
			GYPC
			H2AFZ
			H3F3A
			HAUS2
			HCST
			HECA
			HEG1
			HES4
			HES6
			HHEX
			HIGD2A
			HIPK2
			HIST1H2BK
			HNMT
			HNRNPA2B1
			HOPX
			HPCAL1
			HPD
			HSPA5
			HSPBAP1
			ICA1
			ICA1L
			IDS
			IFRD2
			IGBP1
			IGF2BP2
			ILVBL
			ING2
			INPPL1
			INTS1
			INTS8
			IQGAP2
			IQSEC1
			IRS2
			IRX1
			ITFG2
			ITFG3
			ITGA7
			ITK
			ITM2A
			KAT2A
			KCNH6
			KCNIP2
			KCNK7
			KCTD6
			KDELR1
			KDM1A
			KIAA0020
			KIAA1598
			KIR2DL3
			KIR2DL4
			KLF11
			KLF9
			KLHDC2
			KLHDC3
			KLHL24
			KLHL5
			KLRAQ1
			LAGE3
			LAMP2
			LAMTOR2
			LAP3
			LARGE
			LBH
			LCK
			LCMT1
			LDLRAP1
			LEPROT
			LGTN
			LMO2
			LOC100128266
			LOC100128274
			LOC100129118
			LOC100130701
			LOC347376
			LOC389787
			LOC390298
			LOC401076
			LOC401321
			LOC407835
			LOC440926
			LOC441481
			LOC613037
			LOC643031
			LOC644914
			LOC646936
			LOC649330
			LOC653720
			LOC653888
			LOC727808
			LOC728138
			LOC728602
			LOC728728
			LOC729086
			LOC729324
			LOC93622
			LPIN2
			LPXN
			LSM4
			LSMD1
			LSP1
			LTA
			LTA4H
			LTBP3
			LYZ
			MACF1
			MAD1L1
			MADD
			MAF1
			MAFF
			MAN2B1
			MAP1LC3A
			MAP1LC3B
			MAP1S
			MAP2K4
			MARCKS
			MB21D2
			MBD3
			MBNL2
			MBOAT7
			MCFD2
			MED15
			MED20
			MED30
			MESDC1
			METTL22
			MGAT4B
			MGST3
			MIAT
			MIB2
			MICALL1
			MID1IP1
			MIR135B
			MIS18BP1
			MKKS
			MKL1
			MKRN2
			MLKL
			MLLT6
			MMGT1
			MNT
			MPP1
			MRPL2
			MRPL48
			MRPL51
			MRPL9
			MRPS16
			MS4A6A
			MTF2
			MTMR11
			MTMR14
			MTMR6
			MTPN
			MTSS1
			MUC4
			MUTED
			MYADM
			MYL6B
			MYOF
			MYPOP
			N4BP1
			N4BP2
			NAB2
			NADSYN1
			NAGPA
			NBN
			NCAPD2
			NCEH1
			NCKAP5L
			NCRNA00152
			NDUFA2
			NDUFAF4
			NDUFB9
			NDUFS4
			NENF
			NET1
			NEU4
			NFE2L1
			NFXL1
			NFYC
			NIPA1
			NIPAL3
			NIPBL
			NKAP
			NMI
			NONO
			NPEPPS
			NRBF2
			NRBP1
			NRIP3
			NSDHL
			NSUN2
			NTAN1
			NTRK1
			NUDT14
			NUDT3
			OAZ2
			OBFC2A
			OR2A42
			OR4L1
			ORC2
			ORC5
			OS9
			OSBPL2
			OSBPL8
			OSCAR
			OXR1
			P2RX4
			P4HA1
			P4HTM
			PALLD
			PAOX
			PARD6A
			PARN
			PARP4
			PBX3
			PBX4
			PBXIP1
			PCMT1
			PCNA
			PDCD10
			PDE6D
			PDIA3P
			PDPK1
			PDXP
			PECI
			PEPD
			PERP
			PFDN5
			PGLS
			PHF13
			PHF2
			PHF3
			PHKG2
			PI4K2B
			PID1
			PIGA
			PIGP
			PIGQ
			PILRB
			PIM1
			PIM2
			PINK1
			PITPNA
			PITRM1
			PLAU
			PLEKHA1
			PLEKHM1
			PMM1
			POC1B
			POLR1D
			POLR2J2
			POLR3GL
			PPIE
			PPM1B
			PPM1D
			PPM1K
			PPP1R12A
			PPP1R15A
			PPP2R5D
			PPP4R1
			PPP6C
			PPP6R2
			PPT1
			PRCP
			PRDM10
			PRDM8
			PRDX5
			PRF1
			PRICKLE2
			PRKAB1
			PRKAG1
			PRKCZ
			ProbeID: 10431
			ProbeID: 1050398
			ProbeID: 1230164
			ProbeID: 1230278
			ProbeID: 1230471
			ProbeID: 1260161
			ProbeID: 1260224
			ProbeID: 1300369
			ProbeID: 1500538
			ProbeID: 150437
			ProbeID: 1570059
			ProbeID: 1690465
			ProbeID: 1980551
			ProbeID: 2030672
			ProbeID: 20441
			ProbeID: 2260544
			ProbeID: 2320672
			ProbeID: 2360017
			ProbeID: 2370181
			ProbeID: 2600113
			ProbeID: 2630706
			ProbeID: 2650376
			ProbeID: 2680670
			ProbeID: 2760100
			ProbeID: 2810008
			ProbeID: 2810050
			ProbeID: 2900079
			ProbeID: 2900500
			ProbeID: 3130358
			ProbeID: 3130403
			ProbeID: 3140273
			ProbeID: 3170201
			ProbeID: 3290025
			ProbeID: 3390278
			ProbeID: 3390639
			ProbeID: 3440164
			ProbeID: 3450044
			ProbeID: 380110
			ProbeID: 3870369
			ProbeID: 3870452
			ProbeID: 3940465
			ProbeID: 3990672
			ProbeID: 4010014
			ProbeID: 4040131
			ProbeID: 4050414
			ProbeID: 4060382
			ProbeID: 4060431
			ProbeID: 4150615
			ProbeID: 4480753
			ProbeID: 4670079
			ProbeID: 4810050
			ProbeID: 4810626
			ProbeID: 4850341
			ProbeID: 4850494
			ProbeID: 5050541
			ProbeID: 5080372
			ProbeID: 5090382
			ProbeID: 5090685
			ProbeID: 5260156
			ProbeID: 5310681
			ProbeID: 5360053
			ProbeID: 5360307
			ProbeID: 540240
			ProbeID: 540441
			ProbeID: 5550113
			ProbeID: 5810138
			ProbeID: 5960095
			ProbeID: 610142
			ProbeID: 6280446
			ProbeID: 6280707
			ProbeID: 6290398
			ProbeID: 630369
			ProbeID: 6480288
			ProbeID: 6480402
			ProbeID: 650735
			ProbeID: 6550386
			ProbeID: 6860162
			ProbeID: 6980685
			ProbeID: 7000059
			ProbeID: 7050451
			ProbeID: 7150497
			ProbeID: 7160332
			ProbeID: 7160523
			ProbeID: 7210133
			ProbeID: 730397
			ProbeID: 7380243
			ProbeID: 7400193
			ProbeID: 770689
			ProbeID: 770743
			ProbeID: 780273
			ProbeID: 780682
			ProbeID: 830326
			ProbeID: 830682
			ProbeID: 840382
			ProbeID: 990717
			PROSC
			PRPF3
			PRRC2A
			PSD4
			PSMC2
			PSMD8
			PTDSS1
			PTDSS2
			PTP4A2
			PTPN12
			PTPRCAP
			PVRL2
			PXN
			PYGB
			RAB1B
			RAB22A
			RAB2A
			RAB32
			RAB33B
			RAB5C
			RAB6A
			RABAC1
			RAF1
			RALBP1
			RALGAPA1
			RALY
			RAN
			RANGRF
			RASAL1
			RASSF1
			RBM28
			RBM3
			RBM38
			RBM42
			RBM47
			RC3H2
			RCBTB2
			REC8
			REEP5
			RENBP
			RER1
			RFWD2
			RFX1
			RFXANK
			RGL2
			RGS12
			RIMBP3
			RNF121
			RNF130
			RNF149
			RNF181
			RNF20
			RNF213
			RNF24
			RNF44
			RNF7
			RNPEPL1
			RNU11
			RNU4ATAC
			ROCK1
			ROCK2
			ROD1
			RPL23A
			RPL7L1
			RPRD2
			RPS19BP1
			RPS29
			RPUSD1
			RRM1
			RRM2B
			RSPRY1
			RSU1
			RWDD4
			RYBP
			S1PR4
			SAMD15
			SAMD4B
			SASH3
			SCARNA9
			SCNM1
			SCYL1
			SDHA
			SDHAF1
			SDHAP1
			SEC14L1
			SELL
			SEPHS2
			SEPN1
			SERINC3
			SERPINB1
			SERTAD3
			SESN1
			SFRS18
			SFT2D1
			SGPP2
			SGTA
			SH3GL1
			SH3TC1
			SIDT2
			SIPA1
			SIRT2
			SKAP1
			SLBP
			SLC16A6
			SLC25A1
			SLC25A25
			SLC25A28
			SLC25A45
			SLC26A11
			SLC27A3
			SLC2A6
			SLC30A1
			SLC30A3
			SLC35E1
			SLC36A4
			SLC37A3
			SLC38A2
			SLC38A5
			SLC40A1
			SLC41A3
			SLC50A1
			SLC7A11
			SLC7A5
			SLC9A6
			SLX4
			SMAP1
			SMARCA5
			SMCHD1
			SMNDC1
			SMOX
			SMU1
			SNAPC1
			SNAPC2
			SNORA64
			SNORA70
			SNORD104
			SNORD31
			SNORD32B
			SNORD68
			SNRK
			SNRNP25
			SNTA1
			SNUPN
			SOD2
			SORL1
			SP3
			SPAST
			SPCS3
			SPEN
			SPIRE1
			SPOP
			SRA1
			SRSF9
			ST6GALNAC4
			STOM
			STX10
			STX16
			STX5
			STX6
			SUCLG1
			SULT1A2
			SULT1A4
			SUMO1P3
			SUMO2
			SUPT4H1
			SUPT6H
			SURF1
			SUSD1
			SYNJ1
			SYTL1
			TADA2B
			TAF10
			TAF6L
			TAX1BP3
			TBC1D10C
			TBC1D14
			TBC1D9B
			TBXAS1
			TCEAL3
			TCEAL8
			TCF20
			TDP2
			TDRD7
			TFDP1
			THEMIS
			THOC5
			THYN1
			TIMP2
			TLE4
			TLK1
			TMED1
			TMEM106C
			TMEM11
			TMEM120A
			TMEM134
			TMEM14B
			TMEM14C
			TMEM158
			TMEM167A
			TMEM185A
			TMEM209
			TMEM219
			TMEM41B
			TMEM50B
			TMEM80
			TMEM8A
			TMPRSS13
			TMUB1
			TOX4
			TP53INP1
			TPM4
			TPRG1L
			TPST2
			TRAF3IP3
			TRAPPC10
			TRAPPC2P1
			TRAPPC3
			TRIOBP
			TSC22D2
			TSEN34
			TSPAN13
			TSPAN31
			TSR2
			TST
			TUBB4Q
			TUBD1
			TXNDC12
			TXNDC17
			U2AF1
			UBAC1
			UBAC2
			UBAP1
			UBE2D2
			UBE2G1
			UBE2K
			UBE2L3
			UBE2Q2
			UBE4B
			UBL7
			UBLCP1
			UBXN6
			UCP2
			UFSP2
			UQCR10
			UQCRC2
			UQCRFS1
			UQCRHL
			USF2
			USP38
			VAMP2
			VAMP3
			VCP
			VEGFB
			VHL
			VMO1
			VPS18
			VPS24
			VPS4A
			VPS8
			VRK2
			WASF2
			WDR20
			WDR33
			WDR37
			WDR5
			WDR55
			WDR81
			WDSUB1
			WIPI1
			WIPI2
			WTAP
			XPO4
			YIPF4
			YIPF5
			YIPF6
			ZBTB11
			ZBTB44
			ZBTB48
			ZBTB7A
			ZC3H12C
			ZCCHC6
			ZCCHC9
			ZFAND3
			ZFP106
			ZFP36L2
			ZMAT2
			ZNF207
			ZNF211
			ZNF212
			ZNF217
			ZNF223
			ZNF259
			ZNF281
			ZNF32
			ZNF322A
			ZNF324
			ZNF384
			ZNF430
			ZNF486
			ZNF559
			ZNF581
			ZNF671
			ZNF674
			ZNFX1
			ZNHIT1
			ZRSR2
			ZSCAN16
			ZSWIM1
			ZYG11B

## Sheet: LPS 24hrs
	LPS 24hrs Adult Unique DEGs		LPS 24hrs Old Unique DEGs		LPS 24hrs Common DEGs
	Gene		Gene		Gene
	ADAM8		ABCG1		AARS
	ADAR		AKIRIN2		ABCA1
	AIM2		AP3B1		ABCC3
	C1QBP		APOBEC3F		ABCD1
	CCL19		APOBEC3G		ABHD12
	CD163L1		ARRB2		ABHD5
	CD300C		ASS1		ABHD8
	CD300LF		ATG12		ABR
	CD81		AXL		ACOT13
	CD86		AZI1		ACP1
	CLEC2D		BECN1		ACP2
	CLEC7A		BTK		ACP5
	CSK		CALM1		ACSS2
	CXCR4		CAMK2B		ACTB
	DDX21		CAMK2G		ACTN1
	GBP1		CAPZA1		ACTR3
	GBP2		CARD16		ACVR1
	GBP4		CASP1		ADAM19
	GBP5		CBL		ADAMDEC1
	HCK		CCL1		ADAP1
	IDO1		CCL13		ADAP2
	IFNG		CCL22		ADI1
	IFNGR2		CCL24		ADIPOR1
	IL32		CCL4L1		AFMID
	NAMPT		CCL7		AGAP3
	PARP9		CCL8		AGPAT2
	PSMB8		CCR7		AGTRAP
	PSTPIP1		CD4		AHNAK
	SEC61A1		CD48		AIF1
	SLAMF6		CD5		AKR1A1
	SNAP23		CD80		ALCAM
	SNX27		CD83		ALDH1A1
	STAT1		CD99		ALDH2
	STAT3		CDK9		ALDH3A2
	TAP2		CEBPG		ALDH3B1
	TPST1		CFD		ANG
	TRIM22		CFLAR		ANKRD12
	TRPM2		CNOT8		ANKRD30B
	TYK2		CR2		ANKRD33
	UBE2L6		CSF2RA		ANPEP
	UBQLN1		CTCF		ANXA2
	UNC93B1		CTNNB1		ANXA2P1
	ZC3HAV1		CTSH		ANXA5
	ACAA2		CX3CR1		AP1S2
	ACAT2		CXCL10		AP2M1
	ACTG1		DDX41		AP2S1
	ADO		DEFB127		APBB3
	ADSS		DUSP1		APH1B
	AKR7A2		E2F1		APOBR
	AMZ2		F11		APOC1
	APEX1		FADD		APOE
	APOL3		FCRL5		APOL2
	ARAP2		GABARAP		ARAP1
	ARF5		GNB2		ARAP3
	ARHGAP21		GSK3B		ARHGAP10
	ARHGAP22		HDAC2		ARHGAP18
	ARHGEF18		HLA-DRB3		ARHGDIB
	ARHGEF2		HMGN2		ARL6IP5
	ARID3A		HRAS		ARMC7
	ATG7		HSPA1A		ARPC2
	ATIC		IFNAR2		ARPC5
	ATM		IL25		ARRB1
	ATP6V1E1		IL4		ARSB
	ATP8B4		IL5RA		ARSD
	BAAT1		IL9R		ASAP1
	BANF1		ILF3		ASB1
	BLOC1S1		ING4		ASCL2
	BLZF1		IRAK2		ASGR1
	BTBD2		IRF2		ATF5
	C14orf153		IRF2BP2		ATP1B3
	C17orf67		ITPR3		ATP2B4
	C19orf59		JUN		ATP6AP1
	C20orf43		KIR3DL2		ATP6AP2
	C4orf41		LCN2		ATP6V0A1
	CCDC59		LEP		ATP6V0B
	CCND3		LGALS2		ATP6V0C
	CCT7		LGALS9		ATP6V0D1
	CDK19		LY86		ATP6V0E1
	CECR5		MAP2K1		ATP6V1A
	CFL1		MAP2K4		ATP6V1B2
	CHCHD7		MAP3K7		ATP6V1C1
	CHD4		MAPK3		ATP6V1D
	CISD1		MAPK6		ATP6V1F
	CNN2		MAPKAPK2		ATP6V1G1
	CSNK1G2		MED1		ATXN1
	CUEDC1		MIR1275		AVPI1
	CYCSP55		MIR16-2		BAZ2B
	CYP2S1		MYD88		BCAP31
	DAP3		NCF1		BCKDHA
	DCTN1		NFKBIB		BCKDK
	DDB1		NKIRAS2		BID
	DEM1		NOS2		BIRC3
	DOCK10		NR1H3		BLVRB
	DSC2		NUB1		BNIP3L
	EDF1		ORAI1		BOLA3
	EGLN2		PCBP2		BRI3
	EHBP1L1		PIAS1		BRI3P1
	EIF3L		PKN1		BRPF1
	ELL3		POLR3K		BSCL2
	ERH		PRKCSH		C10orf54
	FAM110A		PTK2B		C11orf75
	FAM120A		PTPN11		C13orf15
	FAM73A		PYHIN1		C14orf109
	FDFT1		RAC1		C19orf28
	FLJ43663		RBCK1		C1orf162
	FYTTD1		RHBDF2		C1orf54
	GALC		RNF5		C1orf85
	GLIS3		SENP2		C1QTNF1
	GLT25D1		SIGLEC15		C20orf20
	GNA15		SIRT1		C20orf24
	GNLY		SIVA1		C21orf58
	GPR183		SMAD6		C22orf25
	GRIPAP1		SMARCE1		C3AR1
	GTF2F2		SOCS3		C5AR1
	HCG4		TCEB1		C6orf47
	HK3		THBS1		C7orf40
	HMGCL		TICAM2		CA2
	HNRNPA1P10		TMED7		CAB39
	HNRNPR		TNFAIP3		CALM2
	HNRNPU		TNFSF13B		CALR
	HSBP1		TNFSF4		CALU
	HSPA6		TNIP1		CAMK1
	HSPA7		TOLLIP		CAMSAP1L1
	HSPE1		TRAF1		CANX
	IER5L		TRIM45		CAP1
	IFT122		TSC22D3		CAPG
	ILK		USP4		CAPZA2
	ITM2C		VDR		CAPZB
	JTB		AADAT		CARD9
	KCTD12		AARSD1		CAT
	KDM2B		ABCB7		CBLN3
	KIAA0319L		ABCB9		CCL2
	KIR2DL5A		ABCC5		CCL20
	KLHL22		ABCE1		CCL3
	KRI1		ABCG4		CCL3L1
	LASS6		ABHD12B		CCL3L3
	LOC100128288		ABHD2		CCL4L2
	LOC100129269		ABHD3		CCR1
	LOC399804		ABHD6		CCR2
	LOC402112		ABI1		CD14
	LOC440311		ABI3		CD151
	LOC642817		ABTB1		CD163
	LOC643167		ACAD11		CD36
	LOC645436		ACAD9		CD44
	LOC645691		ACAP2		CD53
	LOC652493		ACIN1		CD58
	LOC652826		ACN9		CD63
	LOC653506		ACOT11		CD68
	LOC728643		ACOT7		CD7
	LOC728732		ACSL3		CD9
	LOC728734		ACTR1A		CDK5RAP2
	LOC728755		ACTR1B		CEBPA
	LOC728873		ACTR2		CEBPB
	LOC730246		ACTRT1		CHST13
	LPL		ACVR1B		CKLF
	MADD		ADAMTSL5		CLCN7
	MBTD1		ADCK3		CLDN23
	MFSD6		ADCY1		CLEC4A
	MIR155HG		ADCY3		CLEC5A
	MRPL24		ADCY7		CLIC1
	MRPL33		ADK		CLIP2
	MRPS18B		ADNP		CLN3
	MRPS33		ADORA2A		CLTC
	MS4A1		AEBP2		CMTM3
	MS4A6A		AES		COL23A1
	MT1H		AFG3L2		COMMD5
	MTMR3		AFTPH		COMT
	MTPN		AGAP8		CORO1B
	MYO1F		AGAP9		CORO1C
	MYO9B		AGFG2		COTL1
	NCKAP5L		AGPAT1		CREBL2
	NDUFV2		AHCTF1		CSF1R
	NEFH		AHCYL1		CSF2
	NEK6		AHR		CSF3R
	NFU1		AIM1		CST3
	NME1		AIMP2		CTNNA1
	NOP56		AK2		CTSB
	NOP58		AK3		CTSD
	NSUN5P2		AKIRIN1		CTSK
	NT5C2		AKR1D1		CTSS
	OAZ1		ALAD		CTSZ
	ODC1		ALDH5A1		CXCL1
	OLFM1		ALG11		CXCL16
	P2RY11		ALKBH5		CXCL2
	PABPN1		ALMS1P		CXCL6
	PARP8		ALPI		CYB561D2
	PDE4B		AMD1		CYB5R1
	PDPN		AMMECR1		CYBASC3
	PHLDA1		AMY2B		CYBB
	PI3		ANAPC11		CYFIP1
	PIM1		ANAPC13		CYP1B1
	PITPNM1		ANAPC16		CYP27A1
	PLCG1		ANKRD11		CYP4B1
	PLEK		ANKRD16		CYTH4
	PLEKHM2		ANKRD35		DAB2
	PLXDC2		ANKRD36B		DAGLB
	POLD2		ANKRD39		DAP
	POLE4		ANKRD49		DAPK1
	POLG		ANO8		DBNDD2
	POR		ANTXR2		DBNL
	PPP2R5C		ANXA11		DDIT4
	PRAM1		ANXA4		DDX60
	PRDX2		AP1G1		DEDD2
	ProbeID: 1010082		AP3D1		DEF8
	ProbeID: 1240576		AP4B1		DEGS1
	ProbeID: 1440121		AP4E1		DHRS9
	ProbeID: 1450088		APBA3		DICER1
	ProbeID: 1450762		APBB1IP		DIRC2
	ProbeID: 1570307		APH1A		DNASE2
	ProbeID: 1690075		APPBP2		DNER
	ProbeID: 1710228		APPL1		DNMT1
	ProbeID: 1980239		APPL2		DOK2
	ProbeID: 2030020		APRT		DPYD
	ProbeID: 2320709		ARAF		DPYSL2
	ProbeID: 2340703		ARF1		DSE
	ProbeID: 2340736		ARF3		DUSP3
	ProbeID: 2370192		ARHGAP17		DUSP5
	ProbeID: 2490445		ARHGAP19		DUSP6
	ProbeID: 2570286		ARHGAP27		DYNLT3
	ProbeID: 2650400		ARHGAP28		EBI3
	ProbeID: 2680612		ARHGEF1		EDEM2
	ProbeID: 2710088		ARL1		EEF1D
	ProbeID: 2940066		ARL5A		EFHD2
	ProbeID: 3170201		ARL8B		EGR2
	ProbeID: 3190053		ARPC3		EHD4
	ProbeID: 3310301		ARPC4		EIF4E2
	ProbeID: 3310349		ARSA		ELF4
	ProbeID: 3390367		ASAH1		EMILIN2
	ProbeID: 3800021		ASB9		EMP1
	ProbeID: 3840471		ASH2L		EMR2
	ProbeID: 3930707		ASNSD1		ENG
	ProbeID: 4010180		ASXL1		EPB41L3
	ProbeID: 4220110		ATF6		EPN1
	ProbeID: 4250446		ATG14		EVI2A
	ProbeID: 4280044		ATG3		EVI2B
	ProbeID: 4560669		ATMIN		FAM103A1
	ProbeID: 4760754		ATN1		FAM129B
	ProbeID: 4890358		ATOX1		FAM131A
	ProbeID: 5080079		ATP1A1		FAM156A
	ProbeID: 5090326		ATP2A2		FAM198B
	ProbeID: 520603		ATP2A3		FAM20C
	ProbeID: 5310670		ATP5D		FAM46C
	ProbeID: 540441		ATP5F1		FAM49B
	ProbeID: 5420136		ATP5L		FAM96A
	ProbeID: 5690369		ATP6V1H		FBP1
	ProbeID: 5860136		ATP8B2		FCER1G
	ProbeID: 5960021		ATPBD4		FCGR2A
	ProbeID: 5960095		ATXN1L		FCGR2B
	ProbeID: 5960167		AXIN1		FCGRT
	ProbeID: 6100379		AZIN1		FCHO2
	ProbeID: 610767		B3GALT4		FCN1
	ProbeID: 6200575		B3GALT6		FERMT3
	ProbeID: 620609		B3GNT2		FEZ2
	ProbeID: 630128		B3GNTL1		FGFBP2
	ProbeID: 6400564		B4GALT1		FGL2
	ProbeID: 6510246		B4GALT7		FGR
	ProbeID: 6590446		B9D2		FHOD1
	ProbeID: 6860162		BANP		FKBP15
	ProbeID: 6860240		BASP1		FLI1
	ProbeID: 6900048		BAX		FLVCR2
	ProbeID: 70286		BAZ1A		FOS
	ProbeID: 7100376		BAZ1B		FOXN3
	ProbeID: 7150296		BCHE		FPR3
	ProbeID: 7320164		BCL11A		FRAT2
	ProbeID: 7550750		BCL2L12		FRG1
	ProbeID: 7560215		BCL2L14		FSCN1
	ProbeID: 7570228		BCL9L		FTH1
	ProbeID: 830239		BEND4		FTH1P11
	ProbeID: 870593		BEST1		FTH1P12
	ProbeID: 990719		BFAR		FTH1P16
	PROCR		BHLHE40		FTH1P2
	PRPF4B		BIVM		FTH1P3
	PRPS1		BLCAP		FTH1P8
	PSMA3		BLMH		FTL
	PSMA5		BLVRA		FUCA1
	PSMB9		BMF		G6PD
	PSMC6		BMP1		GAA
	PSMD10		BMPR2		GAPT
	PSME1		BMS1		GAS7
	PSME2		BOD1		GCA
	PTPLB		BOLA2		GLA
	PTPRA		BRD7		GLB1
	QPCT		BRI3BP		GLG1
	RANBP1		BRP44L		GLIPR1
	RAPGEF1		BRSK1		GLIPR2
	RAPGEF6		BSG		GLRX
	RARRES3		BTN2A3		GLUD1
	RFX5		BUB3		GNAI2
	ROD1		BVES		GNAS
	RPA3		C10orf136		GNB1
	RPL10A		C10orf137		GNG5
	RPL12		C10orf68		GNPDA1
	RPL12P6		C11orf41		GNS
	RPL21		C11orf54		GPNMB
	RPL23AP7		C11orf67		GPR162
	RPL26		C12orf44		GPR68
	RPLP0		C14orf102		GPSM3
	RPN2		C14orf105		GPX1
	RPS17		C14orf142		GPX4
	RPS7		C14orf149		GRAMD4
	SEMA4B		C14orf159		GRINA
	SEMA6B		C14orf169		GRN
	SERINC3		C14orf184		GSDMB
	SF3B1		C14orf93		GSN
	SF3B14		C15orf24		GSTO1
	SH2B3		C15orf39		GTF3C6
	SIPA1		C15orf48		H1F0
	SLC5A8		C16orf42		H2AFY
	SMA4		C16orf53		H3F3A
	SMG1		C16orf58		HAMP
	SNORA70		C16orf63		HCST
	SNORD89		C16orf7		HEBP1
	SNRPC		C16orf79		HEXB
	SNRPF		C16orf93		HIST1H1C
	SNURF		C17orf102		HIST1H2BD
	SORT1		C17orf37		HIST1H2BK
	SPATA2L		C17orf49		HK1
	SPNS1		C17orf71		HK2
	SQLE		C18orf21		HLA-F
	SQSTM1		C18orf32		HNMT
	SRP9		C19orf10		HNRNPA1P4
	ST14		C19orf2		HNRPLL
	ST3GAL6		C19orf46		HPCAL1
	STK24		C19orf50		HPD
	SUMF2		C1GALT1C1		HPSE
	SUN2		C1orf116		HSD3B7
	TGIF1		C1orf131		HSPB1
	TIAF1		C1orf144		HSPBAP1
	TIMP1		C1orf190		HSPD1
	TLN1		C1orf198		HTRA1
	TM4SF1		C1orf222		IDH2
	TMEM126B		C1orf226		IFFO1
	TMEM17		C1orf43		IFI30
	TMEM176A		C1orf50		IFI44
	TMEM176B		C1orf97		IFI44L
	TMEM184C		C20orf108		IFITM1
	TMEM59		C20orf141		IFNGR1
	TNRC6B		C20orf3		IGF2R
	TOM1		C20orf72		IGSF6
	TWF2		C21orf7		IL10
	UBL3		C21orf84		IL10RB
	VEZF1		C22orf40		IL13RA1
	VPS37A		C2CD2		IL17RA
	WDR44		C2orf28		IL18BP
	WDR75		C2orf42		IL1A
	WIPI2		C2orf64		IL1B
	XPR1		C2orf85		IL1F9
	XYLT1		C3orf10		IL1R2
	YRDC		C3orf22		IL23A
	YWHAH		C3orf31		IL24
	ZBTB33		C4orf34		IL2RA
	ZC3H3		C4orf48		IL6
	ZFP36L1		C5orf25		IL8
	ZFP36L2		C5orf30		IMPA2
	ZNF394		C5orf41		IRF1
	ZNF438		C6orf1		IRF9
	ZNF483		C6orf106		ISG20
	ZNF549		C6orf48		ITGA5
	ZNF669		C6orf70		ITGAM
	ZNF69		C7orf11		ITGAX
	ZNF860		C7orf29		ITGB1
	ZSWIM4		C7orf41		ITGB2
	ZSWIM6		C7orf49		ITGB5
			C7orf70		JAKMIP2
			C8orf40		JOSD2
			C8orf77		KCTD6
			C9orf106		KIAA1539
			C9orf130		KIAA1598
			C9orf21		KIF1B
			C9orf23		KIFC3
			C9orf46		KIR2DL3
			C9orf69		KIR2DL4
			C9orf95		KIR3DL1
			C9orf96		KLF9
			CALCOCO1		KYNU
			CALHM2		LACTB
			CALN1		LAMP2
			CAMSAP1		LAMP3
			CAPN1		LAPTM4A
			CARD11		LAPTM5
			CARHSP1		LASP1
			CASP2		LAT2
			CAST		LCMT1
			CBARA1		LCP1
			CBX4		LDHA
			CCBL2		LDLRAP1
			CCDC12		LEPROT
			CCDC132		LFNG
			CCDC23		LGALS1
			CCDC25		LGALS3
			CCDC28A		LGMN
			CCDC45		LHFPL2
			CCDC48		LILRA2
			CCDC71		LILRB2
			CCDC73		LILRB3
			CCDC84		LILRB4
			CCDC90A		LIME1
			CCDC92		LIMS1
			CCDC94		LIPA
			CCNH		LMNA
			CCNI		LMOD3
			CCNL1		LOC100128266
			CCNY		LOC100129034
			CCPG1		LOC100129550
			CDC16		LOC100132247
			CDC23		LOC390940
			CDC5L		LOC401076
			CDCA7		LOC401233
			CDH9		LOC440926
			CDIPT		LOC441481
			CDK13		LOC613037
			CDKN2B-AS1		LOC644914
			CDV3		LOC645638
			CEACAM4		LOC728138
			CECR1		LOC730256
			CELF2		LRP1
			CEND1		LRPAP1
			CEP57		LRRC25
			CEP63		LRRC31
			CEP72		LRRC33
			CFDP1		LST1
			CGRRF1		LTA4H
			CHCHD10		LTBR
			CHD5		LY96
			CHM		LYL1
			CHMP1A		LYZ
			CHMP2A		MAFB
			CHP		MAFF
			CHPF		MAN2B1
			CHRNA2		MANBAL
			CHST15		MAP1LC3A
			CIDEA		MAP1LC3B
			CIR1		MAP1S
			CITED2		MAP2K3
			CKAP5		MAP3K11
			CLASRP		MAP7D1
			CLCN3		MAPK1
			CLDND1		MAPKAPK3
			CLEC16A		MARCKSL1
			CLK2		MAZ
			CLK3		MBOAT7
			CLPTM1		MCOLN1
			CLTA		MCOLN2
			CLTB		ME1
			CLTCL1		MED15
			CLYBL		MED16
			CMAS		MERTK
			CMTM6		METTL7A
			CMTM7		MFSD1
			CNFN		MGAT1
			CNIH		MIAT
			CNKSR3		MID1IP1
			CNNM3		MIR302C
			CNO		MKNK1
			CNOT7		MMGT1
			CNST		MMP1
			COASY		MMP10
			COBRA1		MMP9
			COLQ		MOBKL2C
			COMMD2		MPP1
			COMMD4		MRPS6
			COMMD7		MS4A14
			COPS3		MS4A7
			COPS6		MT1A
			COPS7B		MT2A
			COQ6		MTMR14
			COX10		MXD1
			COX7A2L		MYADM
			CPT2		MYOF
			CRADD		MYST1
			CRB3		N4BP2
			CREG1		NAGK
			CRIP1		NCEH1
			CRLF3		NCF1C
			CRY1		NCF2
			CSAD		NCF4
			CSE1L		NCOA4
			CSH1		NCRNA00085
			CSHL1		NCRNA00152
			CSN1S1		NCSTN
			CSNK1D		NENF
			CSNK2A1		NEU1
			CSNK2A2		NFKB2
			CSRP1		NFKBIE
			CTDNEP1		NFXL1
			CTDSP1		NHP2
			CTDSP2		NISCH
			CTDSPL2		NME1-NME2
			CTNNBL1		NPC2
			CTSC		NPL
			CTSO		NPTN
			CUL9		NT5DC2
			CUTC		NTAN1
			CWC25		NUDT14
			CXorf24		NUMB
			CXorf26		NUP214
			CXXC5		OAF
			CYB561		OLFML2B
			CYB561D1		OLR1
			CYB5R4		OPLAH
			CYP11A1		OSBPL2
			CYP2D6		OSCAR
			CYP4F3		OSTC
			CYSLTR1		OXR1
			D2HGDH		P2RX4
			D4S234E		P2RY6
			DAAM1		PACSIN2
			DACT1		PAK1
			DAD1		PAPSS1
			DAG1		PARL
			DAZ4		PARP12
			DBP		PARVG
			DCAF12		PBX3
			DCAF7		PCBP1
			DCLK1		PDGFC
			DCP1A		PDK4
			DCP2		PDLIM7
			DCTD		PDXK
			DDR1		PEA15
			DDX12		PECAM1
			DDX19B		PEX11B
			DDX25		PFDN5
			DEDD		PFKFB3
			DENND1C		PFKFB4
			DENND4C		PFN1
			DERA		PGCP
			DFFA		PGK1
			DFNA5		PHF11
			DGAT1		PHYH
			DHCR7		PI4K2A
			DHRS3		PID1
			DHX29		PILRA
			DHX33		PIM2
			DHX40		PIP5K1C
			DIAPH1		PJA2
			DIDO1		PKM2
			DIP2B		PLA2G4C
			DIS3L2		PLA2G7
			DKFZP434I0714		PLAC8
			DMXL1		PLAUR
			DNAH6		PLBD1
			DNAH9		PLD3
			DNAJA2		PLEKHG3
			DNAJB1		PLEKHO1
			DNAJB12		PLEKHO2
			DNAJB2		PLIN2
			DNAJB9		PLIN3
			DNAJC9		PLOD1
			DNASE1L1		PLXNB2
			DOCK11		PMP22
			DOLK		PNPLA6
			DPM1		POTEF
			DPM2		PPBP
			DRAM2		PPCS
			DRG1		PPM1B
			DRG2		PPM1D
			DSC3		PPM1F
			DSCR3		PPM1M
			DSN1		PPP1CA
			DSTN		PPP1R16B
			DUS1L		PPP3CA
			DUSP11		PPT1
			DUSP23		PQLC1
			DUX4L9		PRCP
			DYM		PRDX1
			DYNC2LI1		PRG2
			DYNLL1		PRKCD
			E2F4		PRMT1
			EAF1		ProbeID: 1190259
			EBAG9		ProbeID: 1440064
			EBF2		ProbeID: 1450136
			EBLN2		ProbeID: 1690465
			ECHDC1		ProbeID: 2260196
			ECHDC2		ProbeID: 2490328
			EEF1E1		ProbeID: 2760100
			EEF2		ProbeID: 2810463
			EFHA1		ProbeID: 3290390
			EFR3A		ProbeID: 3460553
			EFTUD2		ProbeID: 3870184
			EGFLAM		ProbeID: 3990689
			EHD1		ProbeID: 4010014
			EI24		ProbeID: 4250070
			EIF4A1		ProbeID: 4850494
			EIF4G3		ProbeID: 5090382
			EIF5		ProbeID: 510053
			ELOVL1		ProbeID: 540240
			EML2		ProbeID: 5720768
			ENGASE		ProbeID: 6280273
			ENKUR		ProbeID: 6350075
			ENY2		ProbeID: 6560201
			EP400		ProbeID: 6590082
			EPB41L2		ProbeID: 6770601
			EPHA2		ProbeID: 6860593
			EPHA3		ProbeID: 6980685
			EPHA8		ProbeID: 7320707
			EPS8L2		ProbeID: 780079
			ERGIC3		ProbeID: 830639
			ERI3		ProbeID: 870037
			ERICH1		PRRC2C
			ERO1L		PSAP
			ESRRA		PSMB2
			ETF1		PSMB5
			ETFB		PSTPIP2
			EVI5L		PTAFR
			EXOC1		PTGFRN
			EXOC4		PTGS2
			EXOC5		PTP4A2
			EXOC6B		PTPN12
			EXOSC3		PTPN6
			EXOSC4		PTPRE
			EXOSC9		PTTG1IP
			FABP5		PVRL2
			FABP5P2		PYCARD
			FAF1		PYGL
			FAIM3		QSOX1
			FAM100A		RAB10
			FAM108B1		RAB11FIP1
			FAM113B		RAB13
			FAM115A		RAB31
			FAM117A		RAB32
			FAM117B		RAB34
			FAM120AOS		RAB5C
			FAM122B		RAB7A
			FAM125B		RAB7B
			FAM127A		RAN
			FAM131B		RARA
			FAM168B		RASA4P
			FAM172A		RASAL1
			FAM175B		RASSF2
			FAM176B		RBM47
			FAM178A		RCBTB2
			FAM188A		RENBP
			FAM189B		RFWD2
			FAM195A		RGL1
			FAM195B		RGL2
			FAM19A4		RGS1
			FAM21C		RGS12
			FAM21D		RGS19
			FAM22A		RHBDD2
			FAM26D		RHOA
			FAM26F		RIN2
			FAM35A		RIPK2
			FAM36A		RNASE1
			FAM46A		RNASE4
			FAM47C		RNASE6
			FAM48A		RNASEK
			FAM49A		RNF13
			FAM57A		RNF130
			FAM58A		RNF135
			FAM65B		RNF31
			FAM73B		RNH1
			FAM8A1		RNPEP
			FAR1		RPS6KA1
			FAT3		RPS6KA2
			FBRSL1		RRAGD
			FBXL12		RRAS
			FBXL14		RRM2B
			FBXL15		RTN1
			FBXO21		RTN3
			FBXO28		RTN4
			FBXO33		RXRA
			FGF23		S100A10
			FGFR1OP2		S100A11
			FGL1		S100A12
			FH		S100A4
			FIBCD1		S100A6
			FIS1		S100A8
			FITM1		SAMD9L
			FIZ1		SCAMP1
			FKBP1A		SCARB2
			FKBP3		SCPEP1
			FLII		SCYL1
			FLJ11292		SDC2
			FLJ30679		SDCBP
			FLJ31306		SDSL
			FLJ40453		SEMA3E
			FLJ41733		SEPN1
			FLJ44054		SERINC1
			FLJ44606		SERPINB2
			FLNA		SERPINB7
			FMNL1		SETD3
			FNBP4		SFRS18
			FNDC3A		SGK1
			FNDC4		SGK3
			FNIP1		SGPL1
			FOXN2		SGSH
			FOXR1		SH3BGRL3
			FRAS1		SH3BP1
			FTH1P7		SH3KBP1
			FUK		SH3TC1
			FYB		SIGLEC9
			FYN		SIL1
			FZD3		SIPA1L2
			FZD7		SIRPA
			G3BP1		SLAMF8
			GABARAPL2		SLC11A1
			GABPAP		SLC15A3
			GABRA5		SLC16A3
			GABRB3		SLC16A6
			GAD1		SLC1A3
			GAGE5		SLC25A11
			GALK2		SLC25A19
			GALNS		SLC25A24
			GALNT1		SLC25A37
			GALNT2		SLC26A11
			GAPVD1		SLC27A1
			GAR1		SLC27A3
			GATAD2B		SLC2A8
			GBA		SLC31A2
			GBF1		SLC36A1
			GCDH		SLC38A2
			GCN1L1		SLC38A6
			GDPD4		SLC3A2
			GDPD5		SLC43A2
			GFM1		SLC44A1
			GGA3		SLC4A7
			GGNBP2		SLC7A11
			GGPS1		SLCO2B1
			GGT1		SLCO4A1
			GHDC		SNHG1
			GIMAP7		SNORD31
			GJB6		SNUPN
			GK		SNX2
			GLMN		SOCS1
			GLOD4		SOD2
			GLRX2		SP110
			GLT25D2		SPATA20
			GLUL		SPCS3
			GMEB2		SPHK1
			GMIP		SPI1
			GMPR2		SPIRE1
			GNA12		SPRED1
			GNAO1		SRA1
			GNL1		SRC
			GNPAT		SRP72
			GNPDA2		SRSF2
			GOLPH3		SRSF5
			GORASP1		SRXN1
			GORASP2		STAB1
			GPAA1		STAG3L2
			GPBP1L1		STAG3L3
			GPIHBP1		STX16
			GPR108		STX6
			GPR137		STYXL1
			GPR137B		SUMF1
			GPR19		SYK
			GPR34		SYNE2
			GPR52		SYNJ1
			GPX3		TADA3
			GPX5		TALDO1
			GRB2		TAX1BP3
			GRIA3		TBC1D14
			GRK6		TBC1D2
			GSDMA		TBC1D9B
			GSR		TBXAS1
			GSS		TCIRG1
			GSTA3		TDP1
			GSTCD		TDP2
			GSTM1		TDRD1
			GTF2F1		TEX2
			GTF2H4		TFIP11
			GTF2H5		TGFBI
			GTF3C5		TIMP2
			GTPBP4		TLR1
			GUK1		TLR8
			GUSBL1		TM4SF19
			H2AFX		TM9SF2
			HACL1		TM9SF3
			HADHB		TMBIM1
			HAT1		TMBIM4
			HAUS4		TMED1
			HBP1		TMEM115
			HDAC6		TMEM127
			HDDC3		TMEM138
			HDGF		TMEM158
			HEATR5B		TMEM170B
			HECA		TMEM206
			HECTD3		TMEM51
			HEMK1		TMEM87A
			HENMT1		TMX1
			HIATL1		TNFRSF1A
			HIGD1A		TNS3
			HINT2		TPD52L2
			HINT3		TPP1
			HIST1H1B		TPST2
			HIST1H2BO		TRANK1
			HLX		TRAPPC1
			HMG20A		TRAPPC5
			HMGA1		TRIB1
			HMGB1P1		TRIM8
			HMGCLL1		TSPAN32
			HMGCS1		TSPO
			HMGXB3		TST
			HMGXB4		TTYH3
			HNRNPA2B1		TXN
			HNRNPK		TXNDC12
			HNRNPUL1		TXNDC17
			HOXA1		TXNIP
			HOXB5		TYMP
			HP1BP3		TYROBP
			HPCAL4		UAP1L1
			HPRT1		UBAC1
			HPS6		UBASH3B
			HRASLS5		UBE2E1
			HS1BP3		UBE2E2
			HSD11B1L		UBR4
			HSD17B11		UBXN11
			HSD17B4		UQCRC1
			HSPA1L		VAT1
			HSPA5		VCAN
			HUS1B		VEGFB
			HYAL1		VIM
			IARS		VKORC1
			IBTK		VMO1
			ICA1		VPS26A
			IDH1		VPS37C
			IDH3G		WAS
			IDO2		WBP2
			IDS		WSB2
			IDUA		XAF1
			IER3IP1		YIF1B
			IER5		YIPF3
			IFFO2		YY1
			IFRD2		ZBTB48
			IGF2BP2		ZDHHC7
			IGSF9B		ZFAND5
			IL4I1		ZMIZ1
			ILKAP		ZMPSTE24
			ILVBL		ZMYND15
			IMMT		ZNF207
			INF2		ZNF219
			ING2		ZNF317
			INSIG1		ZNF385A
			INTS1		ZNF467
			INTS3		ZNF577
			INTS4		ZYX
			INTS8
			IQGAP2
			IQSEC1
			IRX1
			ISCU
			ISOC1
			ITFG2
			ITFG3
			ITGAE
			ITK
			ITM2B
			ITPK1
			ITPRIP
			JAKMIP3
			JARID2
			JOSD1
			JPH2
			KAT2A
			KCNC2
			KCNC4
			KCNK4
			KCNS1
			KCTD17
			KCTD2
			KDELR1
			KDM1A
			KDM4C
			KEAP1
			KHNYN
			KIAA0114
			KIAA0146
			KIAA0195
			KIAA0196
			KIAA0240
			KIAA0247
			KIAA0355
			KIAA0391
			KIAA0494
			KIAA0825
			KIAA0889
			KIAA1033
			KIAA1737
			KIAA1751
			KIDINS220
			KIF5A
			KIR2DL1
			KIR3DL3
			KLB
			KLF11
			KLF12
			KLF6
			KLHDC4
			KLHL12
			KLHL29
			KLHL3
			KLHL36
			KLHL5
			KLHL9
			KLRAQ1
			KMO
			KPNA3
			KPNA4
			KRBA1
			KRTAP3-2
			KRTAP4-7
			KRTAP5-11
			LAD1
			LAMP1
			LAMTOR2
			LAMTOR3
			LAP3
			LARP1
			LASS2
			LCK
			LCLAT1
			LDHC
			LDOC1L
			LEFTY2
			LEMD3
			LENG8
			LETM1
			LETMD1
			LGALS14
			LIG1
			LITAF
			LLPH
			LMBRD1
			LMNB1
			LMO2
			LMO4
			LMOD2
			LMTK3
			LMX1A
			LNPEP
			LOC100093631
			LOC100128326
			LOC100128410
			LOC100129118
			LOC100129960
			LOC100130701
			LOC100134868
			LOC150051
			LOC202781
			LOC255411
			LOC25845
			LOC283788
			LOC338799
			LOC340515
			LOC347376
			LOC347411
			LOC387895
			LOC388248
			LOC388796
			LOC388849
			LOC389895
			LOC390414
			LOC391811
			LOC392364
			LOC399748
			LOC400027
			LOC400236
			LOC400446
			LOC401357
			LOC401433
			LOC404266
			LOC407835
			LOC440353
			LOC440993
			LOC441155
			LOC642236
			LOC642762
			LOC642969
			LOC643031
			LOC643441
			LOC643988
			LOC644482
			LOC645355
			LOC645481
			LOC646012
			LOC646030
			LOC646096
			LOC646708
			LOC646936
			LOC653888
			LOC654340
			LOC727962
			LOC728499
			LOC728602
			LOC728660
			LOC728888
			LOC729021
			LOC729660
			LOC729978
			LOC730236
			LOC91948
			LOC93622
			LONRF2
			LPAR2
			LPAR6
			LRCH3
			LRRC16B
			LRRC37A4
			LRRC37B
			LRRC47
			LRRC58
			LRRK1
			LRRN4
			LRRTM3
			LRSAM1
			LSM10
			LSM14A
			LSM5
			LSM7
			LSMD1
			LSP1
			LTBP4
			LXN
			LYRM1
			LYRM5
			M6PR
			MAD1L1
			MAF
			MAG
			MAGEB6
			MAGEC1
			MAGED4B
			MAK16
			MAN2A2
			MAN2C1
			MAP4K1
			MAP7D3
			MAPKAPK5
			MBD3
			MBD6
			MBNL1
			MBNL2
			MCEE
			MCF2L2
			MCFD2
			MCL1
			MCM6
			MCM7
			MCTS1
			ME2
			MED19
			MED20
			MED23
			MED24
			MED25
			MED26
			MED28
			MED30
			MED31
			MEF2D
			MEIG1
			METTL13
			METTL17
			METTL5
			MFAP1
			MFF
			MFSD10
			MGAT2
			MGAT4B
			MGEA5
			MGMT
			MGST3
			MIB2
			MICB
			MIIP
			MIR376C
			MIR429
			MIS18BP1
			MKKS
			MKL1
			MKLN1
			MKNK2
			MLEC
			MLF2
			MLLT6
			MNT
			MOAP1
			MOGAT3
			MPHOSPH9
			MPPE1
			MPV17
			MRGPRD
			MRPL13
			MRPL15
			MRPL2
			MRPL21
			MRPL27
			MRPL37
			MRPL43
			MRPL45
			MRPL47
			MRPL50
			MRPL53
			MRPS11
			MRPS12
			MRPS22
			MRPS23
			MRPS30
			MS4A3
			MSGN1
			MSL2
			MSRA
			MSTO1
			MT1F
			MTA2
			MTIF2
			MTIF3
			MTMR1
			MTMR10
			MTMR4
			MTMR6
			MTX1
			MUC4
			MUTED
			MVD
			MXI1
			MYCBP2
			MYLIP
			MYPOP
			N4BP2L1
			NAAA
			NAGPA
			NANS
			NARF
			NARG2
			NAT10
			NAT9
			NAV2
			NBPF10
			NBPF11
			NBPF7
			NCAPD2
			NCF1B
			NCOA1
			NCOR2
			NCRNA00239
			NCRNA00256B
			NDST2
			NDUFA9
			NDUFC1
			NDUFS1
			NECAP2
			NEDD8
			NETO1
			NEURL2
			NFASC
			NFATC1
			NFE2L1
			NFE2L2
			NFX1
			NFYC
			NICN1
			NID1
			NIN
			NINJ2
			NIPA1
			NKTR
			NMT2
			NNT
			NOL11
			NOSIP
			NOTCH3
			NOTO
			NPC1
			NPEPPS
			NPTX1
			NR4A1
			NRBF2
			NSDHL
			NSF
			NSMAF
			NUBP1
			NUCB2
			NUCKS1
			NUDT3
			NUDT5
			NUDT9
			NUFIP2
			NUP133
			NUP35
			NUP62
			NUP85
			NXF1
			NXPH4
			OAZ2
			ODF2
			OGFR
			OLA1
			OPN1LW
			OR10J1
			OR11H4
			OR2T12
			OR4L1
			OR52E5
			OR52I1
			OR5P3
			OR6K6
			ORC5
			OS9
			OSBPL5
			OSBPL7
			OSBPL8
			OSR2
			OSTM1
			OTC
			OTUB1
			P4HA1
			P4HTM
			PACSIN1
			PAFAH1B3
			PAN2
			PANK2
			PAPOLA
			PARD6B
			PARP10
			PARP3
			PARP6
			PARVB
			PBX4
			PC
			PCBD1
			PCDH10
			PCDHA1
			PCDHA12
			PCDHGA8
			PCF11
			PCGF6
			PCK2
			PCM1
			PCMTD2
			PCNA
			PCSK7
			PDCD2
			PDCD4
			PDCD6IP
			PDE6D
			PDIA3P
			PDPK1
			PDXDC1
			PDXP
			PDZRN4
			PEF1
			PELP1
			PEPD
			PFDN1
			PFKFB2
			PGAP2
			PGBD2
			PGD
			PGM1
			PGRMC2
			PGS1
			PHACTR4
			PHAX
			PHB
			PHF16
			PHF2
			PHF21A
			PHF23
			PHF3
			PHKB
			PICALM
			PIGP
			PIGS
			PIK3C2B
			PIK3IP1
			PILRB
			PINK1
			PION
			PIP4K2B
			PIP5KL1
			PIR
			PITRM1
			PLA2G15
			PLAA
			PLEKHG4
			PLEKHM1
			PLOD3
			PLS3
			PMCHL1
			PMM1
			PNPO
			POGLUT1
			POLD1
			POLD4
			POLR1D
			POLR2J3
			POM121L8P
			POMT1
			POP7
			PPA2
			PPAP2C
			PPARD
			PPFIA1
			PPFIBP1
			PPM1E
			PPP1CB
			PPP1R12A
			PPP1R7
			PPP2CB
			PPP2R2A
			PPP2R3C
			PPP2R4
			PPP2R5D
			PPP4R1
			PPP6C
			PPP6R3
			PRDM13
			PRDM2
			PRDX3
			PREB
			PRIM1
			PRKAB1
			PRKAG1
			PRKCB
			PRKCZ
			PRKRIP1
			PRKX
			PRMT6
			ProbeID: 1010059
			ProbeID: 1030221
			ProbeID: 1030465
			ProbeID: 1050398
			ProbeID: 1070328
			ProbeID: 1070431
			ProbeID: 1110286
			ProbeID: 1110343
			ProbeID: 1110477
			ProbeID: 1190021
			ProbeID: 1190132
			ProbeID: 1190484
			ProbeID: 1230278
			ProbeID: 1260224
			ProbeID: 130196
			ProbeID: 130356
			ProbeID: 1340494
			ProbeID: 1340575
			ProbeID: 1340747
			ProbeID: 1400291
			ProbeID: 1400494
			ProbeID: 1400609
			ProbeID: 1410022
			ProbeID: 1410072
			ProbeID: 1410601
			ProbeID: 1410753
			ProbeID: 1430102
			ProbeID: 1430440
			ProbeID: 1430541
			ProbeID: 1440129
			ProbeID: 1440246
			ProbeID: 1440280
			ProbeID: 1440452
			ProbeID: 1450382
			ProbeID: 1500053
			ProbeID: 1500468
			ProbeID: 1500521
			ProbeID: 150068
			ProbeID: 150689
			ProbeID: 1570431
			ProbeID: 1570601
			ProbeID: 1580546
			ProbeID: 1580685
			ProbeID: 160079
			ProbeID: 160110
			ProbeID: 160139
			ProbeID: 160487
			ProbeID: 160564
			ProbeID: 160678
			ProbeID: 1710139
			ProbeID: 1710176
			ProbeID: 1710440
			ProbeID: 1710608
			ProbeID: 1770100
			ProbeID: 1820273
			ProbeID: 1820670
			ProbeID: 1850070
			ProbeID: 1850452
			ProbeID: 1940008
			ProbeID: 1940296
			ProbeID: 1940754
			ProbeID: 1980088
			ProbeID: 1980369
			ProbeID: 1980551
			ProbeID: 1980577
			ProbeID: 1990022
			ProbeID: 1990056
			ProbeID: 1990121
			ProbeID: 2000170
			ProbeID: 2060332
			ProbeID: 2060608
			ProbeID: 2060692
			ProbeID: 2060736
			ProbeID: 2070326
			ProbeID: 2070445
			ProbeID: 2100221
			ProbeID: 2120019
			ProbeID: 2140132
			ProbeID: 2140615
			ProbeID: 2140692
			ProbeID: 2140730
			ProbeID: 2140739
			ProbeID: 2260086
			ProbeID: 2260273
			ProbeID: 2260544
			ProbeID: 2340273
			ProbeID: 2340687
			ProbeID: 2350092
			ProbeID: 2360082
			ProbeID: 240112
			ProbeID: 240170
			ProbeID: 240619
			ProbeID: 240634
			ProbeID: 2470487
			ProbeID: 2470671
			ProbeID: 2470672
			ProbeID: 2490315
			ProbeID: 2490653
			ProbeID: 2510195
			ProbeID: 2510315
			ProbeID: 2510326
			ProbeID: 2570465
			ProbeID: 2570735
			ProbeID: 2600113
			ProbeID: 2600139
			ProbeID: 2600767
			ProbeID: 2630100
			ProbeID: 2630706
			ProbeID: 2650091
			ProbeID: 2650358
			ProbeID: 2650731
			ProbeID: 2680465
			ProbeID: 2690553
			ProbeID: 270121
			ProbeID: 270326
			ProbeID: 270753
			ProbeID: 2710040
			ProbeID: 2710064
			ProbeID: 2710100
			ProbeID: 2750121
			ProbeID: 2750202
			ProbeID: 2760068
			ProbeID: 2760170
			ProbeID: 2760326
			ProbeID: 2760450
			ProbeID: 2760484
			ProbeID: 2810008
			ProbeID: 2810397
			ProbeID: 2810553
			ProbeID: 2850037
			ProbeID: 2850400
			ProbeID: 2850670
			ProbeID: 2850674
			ProbeID: 2850753
			ProbeID: 2900719
			ProbeID: 290093
			ProbeID: 290372
			ProbeID: 290500
			ProbeID: 2940167
			ProbeID: 3060239
			ProbeID: 3120553
			ProbeID: 3130037
			ProbeID: 3130500
			ProbeID: 3140037
			ProbeID: 3170465
			ProbeID: 3360037
			ProbeID: 3360315
			ProbeID: 3360474
			ProbeID: 3360576
			ProbeID: 3370037
			ProbeID: 3370102
			ProbeID: 3390681
			ProbeID: 3400112
			ProbeID: 3400427
			ProbeID: 3400521
			ProbeID: 3420427
			ProbeID: 3420674
			ProbeID: 3440632
			ProbeID: 3450044
			ProbeID: 3460162
			ProbeID: 3460445
			ProbeID: 3520044
			ProbeID: 3520142
			ProbeID: 3520561
			ProbeID: 3610037
			ProbeID: 3610632
			ProbeID: 3710048
			ProbeID: 3780484
			ProbeID: 3780494
			ProbeID: 3800113
			ProbeID: 3800202
			ProbeID: 380025
			ProbeID: 3800273
			ProbeID: 380041
			ProbeID: 3800615
			ProbeID: 380097
			ProbeID: 380110
			ProbeID: 380114
			ProbeID: 380273
			ProbeID: 380327
			ProbeID: 380445
			ProbeID: 3850739
			ProbeID: 3870139
			ProbeID: 3930039
			ProbeID: 3930092
			ProbeID: 3930228
			ProbeID: 3930608
			ProbeID: 3930725
			ProbeID: 3940273
			ProbeID: 3940673
			ProbeID: 3990553
			ProbeID: 3990647
			ProbeID: 3990672
			ProbeID: 3990706
			ProbeID: 4010605
			ProbeID: 4040553
			ProbeID: 4040692
			ProbeID: 4050414
			ProbeID: 4050465
			ProbeID: 4060086
			ProbeID: 4060521
			ProbeID: 4070059
			ProbeID: 4120315
			ProbeID: 4120538
			ProbeID: 4150612
			ProbeID: 4180048
			ProbeID: 4180398
			ProbeID: 4180431
			ProbeID: 4200102
			ProbeID: 4210037
			ProbeID: 4210291
			ProbeID: 4210433
			ProbeID: 4220184
			ProbeID: 4250019
			ProbeID: 4250132
			ProbeID: 4250475
			ProbeID: 4250576
			ProbeID: 4250682
			ProbeID: 4260138
			ProbeID: 4280594
			ProbeID: 4280753
			ProbeID: 4290022
			ProbeID: 4290059
			ProbeID: 4390246
			ProbeID: 4480446
			ProbeID: 4490139
			ProbeID: 4540274
			ProbeID: 4540347
			ProbeID: 4540402
			ProbeID: 4540692
			ProbeID: 4560021
			ProbeID: 4560195
			ProbeID: 4560368
			ProbeID: 4560431
			ProbeID: 4560725
			ProbeID: 4570221
			ProbeID: 4590563
			ProbeID: 460452
			ProbeID: 4610601
			ProbeID: 4640544
			ProbeID: 4670296
			ProbeID: 4670367
			ProbeID: 4670538
			ProbeID: 4730228
			ProbeID: 4730463
			ProbeID: 4730735
			ProbeID: 4760180
			ProbeID: 4760195
			ProbeID: 4760307
			ProbeID: 4760465
			ProbeID: 4760504
			ProbeID: 4780181
			ProbeID: 4810095
			ProbeID: 4810164
			ProbeID: 4810315
			ProbeID: 4810397
			ProbeID: 4810500
			ProbeID: 4810626
			ProbeID: 4810647
			ProbeID: 4830367
			ProbeID: 4830465
			ProbeID: 4830598
			ProbeID: 4830743
			ProbeID: 4850338
			ProbeID: 4860170
			ProbeID: 4880241
			ProbeID: 4890519
			ProbeID: 4900128
			ProbeID: 5050747
			ProbeID: 50632
			ProbeID: 5080553
			ProbeID: 5090634
			ProbeID: 510037
			ProbeID: 510095
			ProbeID: 510132
			ProbeID: 5130706
			ProbeID: 520021
			ProbeID: 5220064
			ProbeID: 5220487
			ProbeID: 5260273
			ProbeID: 5260338
			ProbeID: 5260477
			ProbeID: 5290136
			ProbeID: 5290497
			ProbeID: 5310327
			ProbeID: 5310553
			ProbeID: 5340020
			ProbeID: 5340156
			ProbeID: 5360132
			ProbeID: 5390133
			ProbeID: 5390465
			ProbeID: 5490435
			ProbeID: 5550162
			ProbeID: 5550349
			ProbeID: 5560377
			ProbeID: 5560441
			ProbeID: 5560544
			ProbeID: 5560546
			ProbeID: 5570138
			ProbeID: 5670056
			ProbeID: 5670360
			ProbeID: 5670497
			ProbeID: 5670681
			ProbeID: 5690136
			ProbeID: 5690632
			ProbeID: 5720435
			ProbeID: 5810138
			ProbeID: 5810463
			ProbeID: 5810735
			ProbeID: 5820022
			ProbeID: 5820255
			ProbeID: 5860242
			ProbeID: 5870048
			ProbeID: 5870451
			ProbeID: 5870465
			ProbeID: 5960131
			ProbeID: 5960240
			ProbeID: 5960338
			ProbeID: 6020059
			ProbeID: 6040315
			ProbeID: 60440
			ProbeID: 6060270
			ProbeID: 610240
			ProbeID: 610390
			ProbeID: 610465
			ProbeID: 6110180
			ProbeID: 6130102
			ProbeID: 6130152
			ProbeID: 6130553
			ProbeID: 6180291
			ProbeID: 6200113
			ProbeID: 6200288
			ProbeID: 6200687
			ProbeID: 620139
			ProbeID: 620600
			ProbeID: 6220056
			ProbeID: 6250037
			ProbeID: 6250168
			ProbeID: 6270367
			ProbeID: 6270682
			ProbeID: 6280110
			ProbeID: 6280195
			ProbeID: 6290142
			ProbeID: 6330343
			ProbeID: 6330392
			ProbeID: 6350433
			ProbeID: 6380450
			ProbeID: 6400162
			ProbeID: 6420626
			ProbeID: 6450010
			ProbeID: 6450386
			ProbeID: 6480102
			ProbeID: 6480193
			ProbeID: 6480246
			ProbeID: 6480274
			ProbeID: 6510326
			ProbeID: 6510739
			ProbeID: 6520100
			ProbeID: 6520338
			ProbeID: 6550386
			ProbeID: 6560646
			ProbeID: 6580037
			ProbeID: 6580162
			ProbeID: 6580368
			ProbeID: 6590167
			ProbeID: 6590411
			ProbeID: 6620102
			ProbeID: 6620730
			ProbeID: 6650025
			ProbeID: 6650445
			ProbeID: 670445
			ProbeID: 670576
			ProbeID: 6770605
			ProbeID: 6860021
			ProbeID: 6900768
			ProbeID: 6960020
			ProbeID: 6960192
			ProbeID: 6960465
			ProbeID: 6960554
			ProbeID: 6960706
			ProbeID: 6980224
			ProbeID: 6980369
			ProbeID: 6980482
			ProbeID: 7000152
			ProbeID: 7000445
			ProbeID: 7100475
			ProbeID: 7150736
			ProbeID: 7160044
			ProbeID: 7160139
			ProbeID: 7160332
			ProbeID: 7160576
			ProbeID: 7200682
			ProbeID: 7210563
			ProbeID: 7210608
			ProbeID: 730474
			ProbeID: 7320168
			ProbeID: 7320445
			ProbeID: 7330239
			ProbeID: 7330291
			ProbeID: 7330431
			ProbeID: 7330491
			ProbeID: 7380008
			ProbeID: 7380086
			ProbeID: 7380243
			ProbeID: 7400193
			ProbeID: 7400427
			ProbeID: 7560053
			ProbeID: 7560707
			ProbeID: 7570246
			ProbeID: 7610139
			ProbeID: 7610259
			ProbeID: 7610402
			ProbeID: 7610601
			ProbeID: 770397
			ProbeID: 770475
			ProbeID: 770674
			ProbeID: 770743
			ProbeID: 830193
			ProbeID: 830682
			ProbeID: 830753
			ProbeID: 840048
			ProbeID: 840064
			PROSC
			PRPF38A
			PRPF4
			PRPSAP2
			PRR14
			PRR19
			PRRC1
			PRRC2A
			PSMB7
			PSME3
			PSMF1
			PTCRA
			PTDSS1
			PTDSS2
			PTGER2
			PTGER4
			PTGR2
			PTGS1
			PTP4A3
			PTPMT1
			PTPN23
			PTPN7
			PTTG1
			PUM1
			PURG
			PXMP2
			PXN
			PYGB
			PYROXD2
			R3HDM2
			RAB11FIP5
			RAB21
			RAB22A
			RAB24
			RAB28
			RAB2A
			RAB33B
			RAB3GAP1
			RAB43
			RAB4B
			RAB8A
			RABEPK
			RABGAP1
			RABGGTB
			RAD50
			RAD51C
			RAD51L3
			RAD52
			RAF1
			RAI14
			RALBP1
			RALGAPA1
			RAMP2
			RAMP3
			RANGAP1
			RAP1B
			RAP2A
			RASAL3
			RASIP1
			RASSF1
			RAX2
			RB1CC1
			RBM14
			RBM15
			RBM23
			RBM26
			RBM33
			RBM34
			RBM42
			RBM4B
			RBM6
			RCOR3
			RDH11
			REC8
			RECQL
			REEP5
			RELA
			RER1
			RERE
			REXO4
			RFTN1
			RFX1
			RFXANK
			RG9MTD3
			RGP1
			RGS10
			RHBDL3
			RHEB
			RHOG
			RHOQ
			RIC8B
			RIPK4
			RIPPLY1
			RNASEH2B
			RNASEH2CP1
			RNF114
			RNF121
			RNF123
			RNF149
			RNF166
			RNF167
			RNF175
			RNF20
			RNF216
			RNF24
			RNF44
			RNPEPL1
			ROCK1
			ROPN1B
			RPS19BP1
			RPS26P11
			RPS29
			RPS6P1
			RPUSD1
			RPUSD2
			RRM1
			RRNAD1
			RRP8
			RTEL1
			RUNDC2C
			RWDD1
			SAMD10
			SAP130
			SAR1B
			SAT2
			SBK1
			SCAND2
			SCAND3
			SCMH1
			SCML1
			SCNN1D
			SCRN3
			SCYL2
			SDCCAG3
			SDF4
			SDHAF1
			SEC22A
			SEC22B
			SEC22C
			SEC24B
			SEC31A
			SEC61B
			SEC63
			SECISBP2L
			SELS
			SEMA4A
			SEMA7A
			SEPHS2
			SEPP1
			SEPW1
			SERPINA1
			SERPINA10
			SERPINA3
			SETBP1
			SETDB1
			SETDB2
			SF3A1
			SFPQ
			SFT2D1
			SGCB
			SGTA
			SH2D2A
			SH3BGRL
			SH3BGRL2
			SH3BP5L
			SHISA5
			SIGMAR1
			SIN3B
			SIRT2
			SKAP1
			SKAP2
			SKIV2L2
			SKP1
			SLA
			SLA2
			SLBP
			SLC10A3
			SLC11A2
			SLC13A1
			SLC16A4
			SLC1A5
			SLC22A18
			SLC22A2
			SLC23A2
			SLC24A6
			SLC25A13
			SLC25A25
			SLC25A38
			SLC25A44
			SLC2A3
			SLC30A1
			SLC31A1
			SLC35A1
			SLC35B2
			SLC35E1
			SLC36A4
			SLC38A1
			SLC38A4
			SLC39A1
			SLC41A3
			SLC44A2
			SLC4A2
			SLC4A5
			SLC50A1
			SLC5A6
			SLC7A5
			SLC9A6
			SLCO3A1
			SLK
			SMAD4
			SMAD5
			SMAD5OS
			SMAP2
			SMARCA5
			SMARCC1
			SMARCC2
			SMC3
			SMEK1
			SMG5
			SMG7
			SMNDC1
			SMPD1
			SMUG1
			SMYD4
			SNAPC1
			SNAPC2
			SNAPC4
			SNAPIN
			SNHG3
			SNHG6
			SNHG7
			SNN
			SNORA64
			SNORD35B
			SNORD38B
			SNRK
			SNRNP27
			SNRPB2
			SNX3
			SNX5
			SON
			SORBS3
			SORL1
			SP1
			SP140
			SP2
			SPAG11B
			SPAG7
			SPAG9
			SPARCL1
			SPAST
			SPATA3
			SPCS2
			SPDYE1
			SPG7
			SPINT2
			SPOP
[truncated: 345 more rows]

## Sheet: CLO97 6hrs
	CLO97 6hrs Adult Unique DEGs		CLO97 6hrs Old Unique DEGs		CLO97 6hrs Common DEGs
	Gene		Gene		Gene
	BTK		ABCG1		ABTB2
	CD36		CCL1		ACTA2
	CD44		CCL2		ADAM19
	CEBPB		CCL7		ADAR
	CXCL16		CD5		AGPAT9
	CXCL2		CD83		AK4
	CXCL9		CORO1A		ALKBH5
	DEFB1		DDX21		AMICA1
	EDN1		HSP90AA1		ANKFY1
	GBP3		HSP90AB1		APOBEC3A
	GBP5		IFI16		APOL2
	HSPA1B		LAT		ARHGEF18
	IDO1		MAPK3		ARHGEF3
	IFNG		MYD88		ARID5A
	IL10RB		NOL6		ARL5B
	IL13RA1		NUP214		ARRDC2
	IL17RD		PIK3AP1		ATG9A
	IL18R1		PTPN22		ATIC
	IL27		RGS2		ATP10A
	IRF1		TNFRSF12A		ATP6V1A
	IRF8		TNIP3		BATF
	LGALS1		YY1		BATF3
	MAP3K8		ADA		BCKDK
	MAPKAPK3		ADORA2A		BCL2A1
	MIR1275		ADRBK1		BCL2L1
	MYO1F		AGPAT2		BCL2L13
	NFKBIA		AMY1C		BST2
	PML		APBB1IP		C13orf15
	PPP1CA		APBB3		C14orf159
	SPI1		ATP5H		C19orf66
	TNFRSF1A		B4GALT5		C20orf24
	TNFSF13B		BOP1		C20orf43
	TRIM5		BRP44L		C22orf28
	TRIM56		BSG		C5AR1
	ABI3		C10orf2		C7orf40
	ABLIM1		C1GALT1		CALR
	ABTB1		C1orf63		CCDC28A
	ACAP2		C4orf32		CCL14
	ACSS2		C9orf46		CCL20
	ACTG1		CARHSP1		CCL3
	ACVR1		CCDC69		CCL3L1
	ADORA2B		CCDC86		CCL3L3
	ADPRHL2		CDK2AP1		CCL4
	AGAP10		CHP		CCL4L1
	ARHGDIB		DKC1		CCL4L2
	ATP6AP1		DSTN		CCL8
	ATP6V0B		EXOSC9		CCND2
	ATP6V1C1		FAM65A		CD14
	BAD		FGFRL1		CD38
	BANP		FRG1		CD40
	C21orf33		GARS		CD48
	C5orf39		GCH1		CD69
	C6orf192		GMFG		CD79B
	C9orf5		GPATCH4		CDKN1B
	C9orf78		GSDMB		CEBPA
	CAB39		HARS2		CERK
	CACNA1A		HEG1		CFB
	CAP1		HIGD2A		CHMP5
	CARD11		IDS		CLEC5A
	CBX3		IPO4		CMPK2
	CCM2		KIAA0907		CNDP2
	CCNDBP1		KIAA1267		CNN2
	CDK19		KLF9		COMMD3
	CHD4		LARS		CSF1R
	CLDN14		LBH		CSF2
	CMTM3		LMNB1		CXCL10
	COL7A1		LOC100128266		CXCL11
	CORO1B		LOC347376		CXCR5
	CSRP1		LOC388789		CXXC5
	CTDSP2		LOC440926		DCTPP1
	CYP1B1		LOC644914		DDX58
	CYP4B1		LOC728877		DDX60
	DAZAP2		LPIN2		DDX60L
	DDAH2		LSP1		DEDD2
	DLL1		LTA4H		DHRS7
	DENND4A		MAN1C1		DHX58
	DNAJB9		MAPRE2		DIRC2
	DNASE1L1		MASTL		DNAJA1
	DTX3L		MAT2A		DNAJB2
	DUSP19		MFSD2A		DRAP1
	ECH1		MLLT6		DUSP5
	EIF2C1		MOBKL2C		DYNLL1
	ERF		MYC		DYNLT1
	ETV7		NCKAP5L		EBI3
	EVI2A		NCRNA00152		EHD4
	FAM100B		NDUFA2		EIF2AK2
	FAM129B		NDUFA4		ENG
	FAM46A		NDUFB10		EPSTI1
	FAM49A		NFE2L3		ESYT1
	FBXO38		NHP2		EVI2B
	FHOD1		NOLC1		EXT1
	FKBP11		NR4A2		F3
	FLJ32255		OTUD4		FAM43A
	FLOT2		PAICS		FAS
	FRAT2		PARD6A		FBXO6
	FTH1P11		PDLIM7		FCRL4
	FTL		PECI		FGD2
	G6PD		PFDN5		FOXO4
	GIMAP8		PHF23		FTH1P3
	GJB2		PKM2		FTSJD2
	GPR183		PLEK		FUCA1
	GPR84		PLEKHA2		FXYD5
	GPX4		PPM1B		GABARAPL1
	H2AFY		PPP2R2A		GABARAPL2
	HEBP1		ProbeID: 1690465		GADD45B
	HEXB		ProbeID: 1940296		GAPDH
	HHEX		ProbeID: 2490328		GAPT
	HIATL1		ProbeID: 4260440		GBP1
	HIST1H2BK		ProbeID: 450546		GBP2
	ID2		ProbeID: 6940605		GBP4
	ILK		ProbeID: 7000059		GLB1
	IRS2		ProbeID: 7550592		GLG1
	KIAA0174		QARS		GNA12
	KIAA0664L3		QSOX1		GNAI2
	KLF6		RAN		GPR162
	KLHL2		RBM42		GPSM3
	LAGE3		RNF181		GSDMD
	LOC151162		RPS28		GTPBP4
	LOC338758		SAC3D1		H3F3A
	LOC389300		SACM1L		HAPLN3
	LOC643733		SAP30L		HDAC1
	LOC728533		SAT2		HERC5
	LRRC25		SERPINB1		HERC6
	LYL1		SERTAD3		HES4
	MAFF		SGPP2		HLA-DMB
	MBP		SLC7A7		HLA-E
	MCOLN1		SMCHD1		HMOX1
	MGEA5		SNRK		HSH2D
	MGST1		SPATA2L		ICOS
	MIR302C		SRM		IFI30
	MRPL17		SUMO2		IFI35
	MYH9		TFB2M		IFI44
	NAGK		TINF2		IFI44L
	NCOA4		TMEM111		IFI6
	NCOR2		TMEM134		IFIH1
	NCRNA00158		TMEM167A		IFIT1
	NDUFA9		TMEM41B		IFIT2
	NEU1		TMEM59		IFIT3
	NEXN		TNFRSF4		IFIT5
	NQO1		TP53BP2		IFITM1
	NTRK1		TSEN34		IFITM2
	NXT2		TSPAN33		IFITM3
	PACSIN2		TUBA4A		IL15RA
	PCTP		TWF2		IL18RAP
	PDGFC		TXN		IL1A
	PDGFRL		UCP2		IL1F9
	PFKFB4		UQCRHL		IL1RN
	PFN1		VAMP1		IL2RA
	PHKG2		YEATS2		IL6
	PINK1		ZFAND2B		IRF4
	PMM2				IRF7
	PNKD				IRF9
	PPIF				IRG1
	PPM1F				ISG15
	PPP1R15A				ISG20
	PPP1R2				ITGB1
	ProbeID: 1300369				KCNJ2
	ProbeID: 1440452				KIAA1539
	ProbeID: 2260196				KLHL24
	ProbeID: 2810463				KPNB1
	ProbeID: 430347				LAG3
	ProbeID: 4610608				LAMP3
	ProbeID: 4670113				LAP3
	ProbeID: 5340278				LAPTM5
	ProbeID: 5550592				LASP1
	ProbeID: 620403				LGALS9
	ProbeID: 6220327				LIMS1
	ProbeID: 6560072				LOC100128274
	ProbeID: 6980133				LOC100129550
	ProbeID: 7150082				LRMP
	ProbeID: 840382				LRRC50
	ProbeID: 840669				LTA
	PSMB10				LY6E
	PTPRE				MAP4K2
	PUS7				MAP7D1
	PYCR1				MARCKSL1
	RAB10				MAST3
	RAB3IP				MCOLN2
	RABGAP1L				METTL1
	RASSF5				MGC39372
	RCN1				MICB
	RGS1				MIR155HG
	RGS10				MLKL
	RHOA				MOV10
	RNF19B				MSL3
	RNPEP				MT1A
	RNU4ATAC				MT2A
	ROD1				MTHFD2
	RTN3				MTHFD2L
	S100A6				MTSS1
	S1PR1				MX1
	SEC11A				MX2
	SETD3				N4BP1
	SH3BGRL3				NCKAP1L
	SH3GL1				NCOA7
	SH3KBP1				NEURL3
	SH3TC1				NFKB1
	SLC16A10				NFKBIZ
	SLC25A24				NLRP3
	SLC25A25				NME1
	SLC7A5				NMI
	SMPD2				NOP10
	SNX6				NOP16
	SPAST				NT5C3
	SPC24				NUB1
	SYTL3				OAS1
	TAPBP				OAS2
	TCFL5				OAS3
	TGFBR2				OASL
	TMEM140				OBFC2A
	TMEM14C				OGFR
	TMEM189				OLR1
	TMEM50B				P2RX4
	TPRG1L				PARP10
	UHRF1BP1L				PARP12
	UQCRC1				PARP14
	USP42				PARP4
	VASH1				PARP9
	VEGFB				PDSS1
	WDR1				PECAM1
	WIPI2				PHF11
	WTAP				PI4K2B
	ZMIZ1				PIM1
					PIM2
					PITPNM1
					PLAC8
					PLIN2
					PLIN3
					PLSCR1
					PLXDC2
					PLXNB2
					PMAIP1
					PNPT1
					PPARG
					PRDX4
					PRDX5
					PRF1
					PRIC285
					PRKD2
					ProbeID: 1450136
					ProbeID: 160079
					ProbeID: 3130358
					ProbeID: 4670114
					ProbeID: 4850494
					ProbeID: 580326
					ProbeID: 5820424
					ProbeID: 6220482
					ProbeID: 6550092
					ProbeID: 6560201
					ProbeID: 6840477
					ProbeID: 6860162
					ProbeID: 6860180
					ProbeID: 6980685
					PRR13
					PRR5
					PSMA5
					PSMB8
					PSMB9
					PSME2
					PTGS2
					PTPN6
					PTTG1IP
					RAB5B
					RASSF2
					RBCK1
					REC8
					RIN2
					RIPK1
					RIPK2
					RNASEK
					RNF213
					RNF7
					RPS27L
					RPS6KA1
					RSAD2
					RTP4
					RXRA
					SAMD9
					SAMD9L
					SBK1
					SIPA1
					SLAMF7
					SLC16A3
					SLC25A28
					SLC38A5
					SLC43A3
					SOCS1
					SOCS3
					SP100
					SP110
					SP140
					SPATS2L
					SRA1
					ST6GALNAC4
					STAT1
					STAT2
					STAT5A
					STOM
					SUN2
					TAF4B
					TAP1
					TAP2
					TARBP1
					TBC1D10C
					TDRD7
					TGFBI
					TICAM1
					TMEM126B
					TMEM62
					TNF
					TNFAIP6
					TNFSF10
					TNK2
					TPST1
					TRADD
					TRAF1
					TRAF4
					TRAFD1
					TRANK1
					TRIM21
					TRIM22
					TRIM25
					TRIM26
					TRIM8
					TSC22D3
					TTYH3
					TXNDC12
					TXNIP
					UBA7
					UBE2L6
					ULK1
					UNC93B1
					USP18
					USP3
					USP41
					VCAN
					WARS
					WAS
					WBP2
					WDR54
					XAF1
					XRN1
					YPEL3
					YPEL5
					YWHAB
					ZBP1
					ZBTB32
					ZBTB4
					ZC3H12C
					ZC3HAV1
					ZNFX1
					ZYX

## Sheet: CLO97 24hrs
	CLO97 24hrs Adult Unique DEGs		CLO97 24hrs Old Unique DEGs		CLO97 24hrs Common DEGs
	Gene		Gene		Gene
	AIM2		ADRB2		CCL8
	C5AR1		ABHD12		IDO1
	CALM1		ACAT2		TGFBI
	CASP1		ACTB		CCL3L1
	CCL24		ADA		IL1F9
	CD151		AFMID		CCL3
	CD19		AGK		CCL3L3
	CD22		AHSA2		IFI44L
	CD27		AKIRIN2		CSF1R
	CD38		AKR1C3		RNASE1
	CD63		AMICA1		FUCA1
	CD68		AMPD3		IL6
	CD86		AMY1A		ProbeID: 4670114
	CFB		AMY2B		VMO1
	CLEC4A		APOC1		FCN1
	CTSK		ARHGAP9		GPNMB
	CTSS		BCAT1		GBP1
	CXCL16		BCL3		ISG15
	DAGLB		BCL6		GBP5
	DICER1		BRIX1		RSAD2
	GBP2		BZW2		IFI27
	GRN		C12orf57		EBI3
	HLA-H		C17orf96		IFIT3
	HMGB2		C9orf30		IL1B
	HSP90AA1		CASP2		IFI44
	IFITM2		CAT		CCL4L2
	IFITM3		CBX5		ProbeID: 6560201
	IFNG		CCDC50		OLR1
	IL10		CCL1		CLEC5A
	IL13RA1		CCL22		MT2A
	IL15		CCL7		FPR3
	IL15RA		CCR7		AIF1
	IL1R2		CDC42EP2		MX1
	IRF1		CDH1		PTGS2
	IRG1		CDK5RAP3		MIR155HG
	ITGAM		CHMP5		DUSP5
	ITGB1		CIRH1A		ENG
	MAP3K8		CKB		SERPINB7
	MAPK3		CSE1L		CXCL1
	MFGE8		CSK		STAB1
	MOV10		CSRNP1		IL1RN
	MYO1F		CTSH		RNASE6
	NUB1		CXorf38		MT1A
	PSTPIP1		CYB5R2		ISG20
	RBCK1		CYP51A1		OAS3
	RPS6KA1		DDA1		CCL19
	RPS6KA2		DDX1		S100A4
	RXRA		DDX10		EPSTI1
	S100A10		DLL1		LILRA3
	SCAF11		DNM1L		SGK1
	SCARB1		DNMT1		SERPINB2
	SH2D1A		DTNA		NME1
	SLAMF1		EIF3I		XAF1
	SLC11A1		ERCC1		CD14
	SNAP23		EXOSC5		WARS
	SPI1		EXOSC7		HTRA1
	STAT5A		FAM116A		IFIT1
	TCEB1		FAM162A		NEURL3
	TNFRSF1B		FAM49A		IL24
	TNFSF10		FAM89B		HERC6
	TPST1		FOXRED1		KIAA1199
	TRIM21		FZD1		ITGB2
	TRIM8		GART		TIMP2
	UBA7		GNL2		ACP5
	UBE2D3		GPN2		FOS
	YY1		GPR132		LTA4H
	ZMYND11		GPR137B		LYZ
	ABHD8		HBEGF		OAS2
	ABR		HK1		TXN
	ABTB2		HLA-DMA		LY6E
	ACSS2		HSD17B10		IFITM1
	ACTN1		HSPA4		IL8
	ADD3		ICAM3		PLD3
	ADI1		IER3		HERC5
	AHSA1		IER5		FBP1
	AKR7A2		IFI6		SIRPA
	ALDH2		IL11RA		LGMN
	ALDH3B1		IL1A		ABCC3
	ALOX5		IL1F5		CCL4L1
	ANKRD22		IL3RA		HEXB
	ANPEP		INTS9		GBP4
	ANXA2P1		IRAK3		TAP1
	APOL2		ITIH1		PRIC285
	APOL3		KBTBD8		IFI35
	ARAP3		KIR2DL3		IL19
	ARHGAP18		KIR3DL2		LAMP3
	ARHGAP21		LAD1		IRF7
	ARHGDIA		LOC389168		TYROBP
	ARHGDIB		LOC391532		PSME2
	ARL6IP5		LOC440043		FGFBP2
	ARRB1		LOC643031		IFIT2
	ATM		LRP10		GPR162
	ATP1A1		LY86		TBXAS1
	ATP5G1		LYN		LIPA
	ATP6V0B		MAFF		OASL
	ATP6V0C		MAPK8IP3		LAG3
	ATP6V1C1		MGLL		FCGRT
	BCKDK		MIR142		SAMD9L
	BIN1		MIR302C		DUSP6
	BNIP3L		MMP7		CEBPA
	BOLA3		MPZL1		UBE2L6
	BTBD2		MRPS18B		IFNGR1
	C11orf48		MRTO4		TNFRSF13B
	C19orf59		MS4A6A		CXCR5
	C19orf66		MTHFD1L		RHBDD2
	C19orf70		MYO9B		IL18BP
	C20orf3		NAAA		RIPK2
	C3orf26		NCF1		CTSL1
	C8orf59		NCF4		ProbeID: 6330612
	C9orf114		NCOR2		MX2
	C9orf46		NCRNA00219		AVPI1
	C9orf78		NDUFA7		EIF2AK2
	CAMSAP1L1		NDUFV2		OAS1
	CANX		NFKBIA		SOD2
	CAST		NIT2		MAFB
	CBLN3		NOL6		STAT1
	CDC20		NOP10		CAMK1
	CDC45		NOTCH3		TNFAIP6
	CDK19		NPRL3		CXCL2
	CLK1		NPTX1		CST3
	CLPTM1		NQO1		CTSB
	CMPK1		NUP37		ATP6AP2
	CMTM3		OAZ2		PLBD1
	COQ10A		OLIG2		SDCBP
	COTL1		ORC3		SH3BGRL3
	COX5A		PANX2		LTA
	COX6C		PARL		FBXO6
	COX7A2		PDCD2L		PARP9
	COX7B		PIM1		S100A6
	CTSA		PLA2G15		MERTK
	CYB5A		PLA2G4B		NFXL1
	CYFIP1		PNPLA2		CYBB
	CYP27A1		POU2F2		C13orf15
	D4S234E		PPIL1		CA2
	DAP3		ProbeID: 1260156		DHRS9
	DCPS		ProbeID: 1710594		PRCP
	DCUN1D3		ProbeID: 3420368		IGLL1
	DDX39A		ProbeID: 360731		SLAMF8
	DEDD2		ProbeID: 3890427		NCRNA00152
	DHX37		ProbeID: 4780187		CD36
	DIRC2		ProbeID: 4900408		CCND2
	DKC1		ProbeID: 6100626		TMEM51
	DNER		ProbeID: 6270193		DOK2
	DNPEP		ProbeID: 7610259		CSF2
	DOCK10		ProbeID: 830682		GLIPR1
	DPYD		PRPF19		CD52
	DPYSL2		PRPF38A		RNF130
	DSC2		PSMC1		ATP6V0A1
	DSTN		PSMC2		AP1S2
	DYNLT1		PSMD1		GPX1
	DYNLT3		PSMD2		HSPE1
	EGR2		PTGIR		SP110
	EIF1		RAB37		MPP1
	EIF3B		RAD51C		ADORA2A
	ELL3		RASSF1		RGS1
	EMR2		RCN3		SLC25A37
	ENOSF1		RGS10		KLF2
	EPB41L3		RGS2		NT5C3
	ESYT2		RN7SK		MFSD1
	F11R		RNF115		PARP12
	FAM108C1		RNF144B		SPRED1
	FAM113A		RNMTL1		PSMB2
	FAM129A		RPA2		KIR2DL4
	FAM129B		RPIA		TNF
	FAM98A		RPL3		BST2
	FASN		RPP40		FAM20C
	FCGR2B		RRP15		BATF
	FCRL4		RRS1		C1orf162
	FEZ2		SERPINA1		PLAC8
	FGD2		SH3BGRL		DDIT4
	FLJ39639		SLAMF6		PECAM1
	FLVCR2		SLC12A9		TRIM22
	FTH1		SLC46A3		ProbeID: 7100376
	FTH1P11		SLC7A7		SLC44A1
	FTH1P16		SLC7A8		HSP90AB1
	FTH1P2		SMAGP		HSPD1
	FTH1P3		SNX27		NISCH
	FTSJ3		SQRDL		CD93
	GALC		SRC		DCTPP1
	GAPT		SUMF2		CD163
	GCGR		TARBP1		TSPO
	GLB1		TBC1D10C		ProbeID: 5820424
	GLDC		TDRD7		PRMT1
	GLG1		TFB2M		GNS
	GMFG		THOP1		PLIN2
	GMPR2		TICAM1		IFIH1
	GNAI2		TMEM44		PPPDE2
	GNL3		TMEM80		NCEH1
	GPSM3		TMOD1		ADAM19
	GPX4		TNFAIP3		SOCS1
	GRWD1		TOMM7		TSPAN33
	GSDMD		TRIB3		AHNAK
	GSPT1		TRIM4		ProbeID: 2490328
	GTF3C6		TRIP10		RCBTB2
	H2AFY		TTC27		ANKRD33
	HAPLN3		TUBA1C		TSC22D3
	HCFC1R1		UAP1L1		STAT2
	HINT1		UBE2Z		CD9
	HIST1H1C		UPP1		MAP1LC3A
	HK3		VAMP1		EVI2B
	HMGA1		VAMP8		RASAL1
	HMGN1		VCP		TM4SF1
	HOMER3		VIPR1		PPT1
	HSBP1		WDR81		FGL2
	HSPA7		WWP1		LST1
	IARS		XPO1		PARVG
	IER5L		XRCC6		CD83
	IQGAP1		YARS2		DUSP1
	ITM2C		ZC3H12C		ProbeID: 7320707
	KARS		ZNF207		C1QTNF1
	KDM3A		ZNF219		SLC25A24
	KIAA1598		ZNFX1		VARS
	KIFC3				PARP10
	KLF9				SLAMF7
	KLHL24				PSMA5
	LAP3				NPL
	LAPTM4A				CX3CR1
	LDLRAP1				ProbeID: 3170286
	LIMS1				DHX58
	LMNB1				MARCKS
	LMNB2				PFKFB3
	LOC100129034				CXCL6
	LOC100131735				IFI30
	LOC440926				ZC3H12A
	LOC441268				LY96
	LOC645317				HLA-DMB
	LOC727803				HCST
	LOC729317				RTP4
	LOC730246				RPL34
	LRP1				C15orf48
	LRP8				PIM2
	LRRC31				CKLF
	LSM2				ZBP1
	LSM3				NCF1C
	LYPD5				MCOLN2
	MBNL1				GPR56
	MBOAT7				BASP1
	MCM3				USP18
	MCM4				KLRB1
	MCM6				IL2RA
	MCOLN1				LIME1
	MGAT3				C10orf54
	MKNK2				RAB7B
	MLKL				ATP6AP1
	MLLT11				PAICS
	MLLT6				IRF9
	MMGT1				APBB3
	MRPL1				RAN
	MRPL17				MYO1G
	MRPL22				MKNK1
	MRPL27				AK2
	MRPS18C				PPM1M
	MRPS33				PSMB8
	MRPS7				C1QBP
	MRPS9				SLC7A5
	MS4A1				DEF8
	MS4A14				PHF11
	MT1IP				TNS3
	MVP				LAPTM5
	NBN				SLCO2B1
	NCL				IRAK2
	NCRNA00085				SNRPF
	NCRNA00158				GADD45B
	NDUFA9				HSH2D
	NDUFB2				FAM198B
	NEFH				ACSL1
	NKX3-1				PTPN1
	NMT2				ProbeID: 1450136
	NOP56				DNAJA1
	NSUN2				EBNA1BP2
	NUMB				HIST1H2BK
	NUP93				STMN3
	OPLAH				FSCN1
	P2RY6				LOC347376
	P4HTM				TSPAN32
	PABPC1				NPC2
	PACSIN2				NOP16
	PAPOLA				TRAFD1
	PARP14				ADAP2
	PBX3				CYP4B1
	PCNA				CCL13
	PDGFC				B4GALT5
	PDLIM7				LOC644914
	PDPN				DBNDD2
	PDXK				CCDC86
	PFKP				CCR2
	PGAM5				CARD9
	PGCP				NCOA4
	PHLDA1				NHP2
	PI3				HPCAL1
	PID1				CORO1B
	PIM3				ProbeID: 7320296
	PJA2				SLC4A7
	PLD1				FABP5
	PLEKHA1				SAMD9
	PLEKHO2				GSN
	PLIN3				CALM2
	PMP22				MRPL12
	PNPLA6				NPM3
	POLA2				PSMB10
	POLR2H				ProbeID: 990717
	POTEF				CTSD
	PPBP				ProbeID: 270397
	PPM1B				PYGL
	PQLC3				PTTG1
	PRAM1				PRDX4
	PRELID1				ODC1
	PRICKLE4				ANKRD1
	ProbeID: 1240333				CKS2
	ProbeID: 1850192				PPA1
	ProbeID: 1980239				CERK
	ProbeID: 2340326				PSME1
	ProbeID: 2490341				UBXN11
	ProbeID: 2640255				PSMA3
	ProbeID: 4220307				EIF4A1
	ProbeID: 4610608				SEC61B
	ProbeID: 5720768				ADAR
	ProbeID: 6020692				RASGRP2
	ProbeID: 6100379				HLA-E
	ProbeID: 620403				DAB2
	ProbeID: 6330343				LILRA5
	ProbeID: 6350075				PAPSS1
	ProbeID: 6620739				RANBP1
	ProbeID: 6840477				FAIM3
	ProbeID: 7000059				LOC100128266
	ProbeID: 780079				RNF213
	ProbeID: 830639				BRI3
	PSMB9				DPEP2
	PSMC6				MAP3K4
	PSMG4				FXYD5
	PTOV1				PLXNB2
	PTPLB				TRAF1
	PTPRE				AIMP2
	QSOX1				PYCARD
	RAB11FIP1				SIGIRR
	RAB7A				BRI3P1
	RARRES3				YPEL3
	RARS				TXNDC12
	RCN1				IMPDH2
	REEP5				CD80
	RFC4				APEX1
	RFNG				MIF
	RFX5				BOLA2
	RHOA				SQLE
	ROCK1				LOC100130932
	ROD1				RFTN1
	ROMO1				GAS7
	RPL36				ANG
	RPS15				SNRPG
	RRAS				ATXN1
	RRP7A				C7orf40
	RTN4				CBX7
	SACM1L				CKS1B
	SCO2				ADM
	SDC2				RTN1
	SEC61G				BCAR3
	SEMA6B				ProbeID: 5080600
	SEPN1				RPS24
	SERINC1				METTL7A
	SERPINB1				HMGCS1
	SH3BP1				HAMP
	SH3KBP1				STOML2
	SH3TC1				NT5DC2
	SHMT2				PSMA4
	SLC16A3				APOE
	SLC16A6				CD40
	SLC25A22				PLXDC2
	SLC25A28				LFNG
	SLC25A4				IMP4
	SLC26A11				LOC143666
	SLC27A3				TPP1
	SLC38A2				LOC390940
	SLC38A5				PPM1F
	SLC38A6				FRAT2
	SLC41A1				PRMT5
	SLC5A6				PPP1R16B
	SLC9A3R1				WDFY1
	SNRK				PTTG1IP
	SNRNP25				TUBB
	SNRPA1				CASP4
	SNRPD2				TGFBR2
	SNX10				RGS12
	SPINK1				ATIC
	SPIRE1				FABP5P2
	SRSF2				TXNIP
	SSBP2				BLVRB
	ST14				FEN1
	ST3GAL6				CAPG
	STIP1				ZNF385A
	STX6				HLX
	STXBP2				TNIP1
	SULF2				SRM
	SUN2				TAP2
	SYNJ1				TNIP3
	TAPBP				NFKBIZ
	TBC1D14				CCT7
	TFDP1				ITM2B
	TIMM10				VAT1
	TIMM23				LOC399988
	TIMP1				MYOF
	TM9SF3				PFAS
	TMEM126B				NOP2
	TMEM140				NFKB1
	TMEM158				ENO1
	TMEM170B				OLFML2B
	TMEM176A				ARPC5L
	TMEM41B				CTPS
	TMEM59				RPF2
	TMEM62				TOMM40
	TMEM66				GLT25D1
	TMEM97				C14orf156
	TNK2				HSPB1
	TNPO2				CSF3R
	TOMM22				POMP
	TOR1AIP1				HSPA6
	TPST2				TTYH3
	TRAF3IP2				PSMD14
	TROVE2				MCM2
	TST				ILF2
	TTC4				C1orf54
	TTL				HSPA8
	TUBA1A				PAPLN
	TYMS				GAR1
	UBASH3B				DDX17
	UBE2E1				LOC389787
	UBL3				SP140
	UCK2				GARS
	UHRF1				C19orf48
	ULK1				ZNF467
	UNC119				BOP1
	UQCRH				TRANK1
	USP3				NME1-NME2
	VASH1				PTTG3P
	VCAN				PSMB7
	XRN1				CYCSP55
	XYLT1				DNASE2
	ZBTB17				ZDHHC7
	ZFP36L1				GAA
	ZMIZ1				LOC441481
	ZMYND15				C6orf125
	ZNRD1				SC4MOL
	ZYG11B				C10orf116
	ZYX				ProbeID: 6760600
					IFFO1
					MRPL24
					PTGER4
					MRPS12
					TNFRSF1A
					CTDSP1
					MTHFD2
					CDKN1A
					HNRNPAB
					TMEM87A
					LOC391811
					PSMG1
					LOC339192
					PA2G4
					CISD1
					KIR2DL5A
					DDX60
					GINS2
					MGST3
					RTN3
					MRPL14
					CAPZB
					PLOD1
					MRPS6
					PSMB4
					PDK4
					IRF4
					NUP214
					KPNB1
					LOC644563
					FDFT1
					CCT2
					PSMC3
					MRPL35
					MANF
					FYB
					GTPBP4
					COX17
					PFDN5
					P2RY11
					SLC43A3
					CDC25B
					TUBB2C
					SP100
					APLP2
					FTSJD2
					HSPA9
					PSMB5
					BIRC3
					ZNF593
					TTC3
					TUBA1B
					SLC27A1
					WBP2
					PSMA1
					GCLC
					H3F3A
					ADSL
					UQCRQ
					IL21R
					EIF5A
					RNASEK
					OBFC2A
					GLIS3
					LRCH4
					CCT3
					TYK2
					SRA1
					PSMB3
					WDR12
					ProbeID: 6650603
					RPS21
					SLCO4A1
					LOC646197
					AP2S1
					PDCD5
					ACOT7
					ProbeID: 5550592
					ME1
					POR
					AMY1C
					PTGFRN
					YBX1
					WDR4
					TMEM119
					COL23A1
					GPATCH4
					SOCS3
					NFKB2
					HLA-F
					ADRM1
					TMBIM1
					FOXN3
					TUBG1
					ALDH3A2
					OSGIN2
					EMG1
					MRPL37
					KIAA0020
					HPD
					ProbeID: 6760494
					ACTG1
					PARP1
					FGD3
					HEATR1
					ITGB5
					MRPS28
					FOXO4
					ProbeID: 540747
					NAT10
					MBNL2
					PSMA6
					LOC100129550
					WSB1
					ProbeID: 3800273
					ARHGEF18
					SGPL1
					ACADVL
					VKORC1
					ProbeID: 3130358
					RNF135
					ProbeID: 730689
					DLD
					ProbeID: 3990010
					PRKCH
					RNASE4
					SLC36A1
					CCDC28A
					BSG
					ProbeID: 5080768
					EEF1E1
					BYSL
					ProbeID: 6980685
					MIR1275
					WAS
					MRPL39
					ProbeID: 3310288
					KIAA0922
					ProbeID: 1440064
					EXOSC3
					BATF3
					TMBIM4
					SHFM1
					ProbeID: 7650528
					ATP6V1G1
					NUDC
					SLC25A5
					SNX2
					METTL1
					MRPS17
					ABCF1
					EMR1
					SAT2
					TLR10
					SNRPB
					PDLIM1
					ABCC5
					AARS
					RRP12
					NOL7
					RABGGTB
					PCCB
					ISOC2
					SFXN4
					CALHM2
					HSPH1
					MRPL44
					LOC439953
					VNN3
					PSMD3
					LDHA
					IPO4
					VAC14
					ERGIC3
					GLTSCR2
					MYO1B
					ProbeID: 460170
					LOC100128410
					CD2BP2
					EIF6
					ProbeID: 6860593
					YWHAB
					RPL29
					COX6A1
					SNRPB2
					HNRNPM
					AK8
					VEZF1
					SUPT16H
					PLEKHG3
					SYTL1
					BCAP31
					RAC2
					GPR108
					ProbeID: 5960021
					TINF2
					UGCG
					ASGR1
					CLEC2D
					PSMB6
					PSMD6
					NDUFAB1
					ARNT2
					PSMB1
					MUC1
					POLR2D
					ALDH1A1
					ProbeID: 4290692
					TGFA
					NOLC1
					OBFC2B
					ITGA1
					CD81
					MMP14
					CLIP2
					CASP5
					DENND2D
					TLCD1
					PUF60
					PELO
					PALLD
					CHST13
					ATP5B
					TUFM
					ENTPD1
					DPP3
					GMDS
					CIAO1
					TRAF4
					CRBN
					MAD2L2
					PAK1IP1
					MCL1
					CHCHD9

## Sheet: 5'-pppRNA 6hrs
	5'-pppRNA 6hrs Adult Unique DEGs		5'-pppRNA 6hrs Old Unique DEGs		5'-pppRNA 6hrs Common DEGs
	Gene		Gene		Gene
	ADAR		no genes		IFIT2
	AKT1				IFIT3
	ANXA2				ISG15
	APOBEC3A				IFIT1
	ARRB2				MX1
	CCL8				HERC5
	CD151				OAS2
	CD44				PRIC285
	CD8A				MX2
	CLEC2D				EIF2AK2
	CNPY3				IFI44
	CTNNAL1				IRF7
	CXCL10				IFI35
	CXCR4				IFIH1
	DDX58				ProbeID: 5820424
	DHX58				TDRD7
	DHX9				BST2
	DUSP6				SP110
	EP300				UNC93B1
	ETS1				PARP10
	HMGN2
	ICAM1
	IFI6
	IFITM1
	IFITM2
	IFNB1
	IL1RN
	ILF3
	IRF2BP2
	ISG20
	ITGB1
	ITPR1
	JAK1
	LAT2
	MAPKAP1
	MOV10
	MT2A
	NAMPT
	NFKB1
	NFKB2
	NFKBIB
	NFKBIZ
	NLRP3
	NOTCH1
	NUB1
	OAS1
	OAS3
	OASL
	PIK3CB
	PTPN2
	PTPRC
	RBCK1
	RHBDF2
	RIN2
	RIPK1
	RNF31
	RPS6KA3
	RSAD2
	SIAH1
	SNAP23
	STAT1
	STAT2
	TAP1
	TICAM1
	TNFSF10
	TRAFD1
	TRIM21
	TRIM25
	TSC22D3
	USP18
	XAF1
	ZC3HAV1
	ABLIM1
	ACP1
	ACPP
	ACTB
	ACTG1
	ACTR2
	ADORA2A
	ADSS
	AFF4
	AGAP10
	AKIRIN1
	ALDOA
	AP2S1
	AP3M1
	APIP
	ARCN1
	ARF4
	ARHGAP30
	ARID5A
	ARL5B
	ARL6IP1
	ARMCX3
	ARMCX6
	ARPC1B
	ARPC3
	ARPC4
	ATG4B
	ATP1A1
	ATP1B3
	ATP2C1
	ATP5C1
	ATP5F1
	ATP6V0E1
	BEX4
	BTF3L4
	C10orf32
	C14orf104
	C19orf42
	C19orf66
	C20orf24
	C2orf28
	CACYBP
	CALM2
	CAPRIN1
	CCL4L1
	CCL4L2
	CCM2
	CCNC
	CCNDBP1
	CCS
	CCT6A
	CCT7
	CDC42
	CDC42SE1
	CDC42SE2
	CDV3
	CHMP5
	CIDECP
	CLEC12A
	CLK1
	CLK3
	CLPX
	CNBP
	CNIH
	COMMD8
	COX7B
	CRTAP
	CSGALNACT2
	CSNK1A1
	CSNK2A1
	CSRNP1
	DENND5A
	DNAJB6
	DNAJC5
	DNASE1L1
	DPM1
	DR1
	DRAP1
	DUSP5
	DVL3
	DYNLRB1
	EBP
	EDC4
	EEF1A1
	EEF1B2
	EEF1G
	EHD4
	EID2
	EIF3M
	EIF4G2
	EIF4H
	ELMO2
	ENSA
	EPSTI1
	ERP29
	ETV7
	EVI2A
	EWSR1
	EXOSC3
	F3
	FAM165B
	FCAR
	FGD2
	FNTA
	FTSJD2
	FUBP3
	FYN
	FYTTD1
	G3BP2
	GADD45B
	GAPT
	GNA12
	GNG10
	GNL3
	GRINA
	GTF2E1
	H3F3B
	HCST
	HDGF
	HERC6
	HES4
	HIST1H2AC
	HIST1H2BK
	HMGN1
	HNRNPH1
	HNRNPH2
	HNRNPK
	HNRNPL
	HSD17B11
	HTRA2
	IMP3
	IRF2BPL
	ISY1
	KBTBD2
	KCNJ2
	KIF3B
	KPNA2
	LARP7
	LOC100128086
	LOC100128266
	LOC100128274
	LOC100129960
	LOC100132797
	LOC100132918
	LOC285741
	LOC341965
	LOC402112
	LOC440311
	LOC442454
	LOC642817
	LOC643446
	LOC643668
	LOC644063
	LOC644877
	LOC645436
	LOC645691
	LOC647349
	LOC648927
	LOC727803
	LOC728643
	LOC728732
	LOC728873
	LSM12
	LY6E
	LYRM2
	MAD2L1BP
	MAEA
	MAT2B
	MATR3
	MBP
	MBTPS1
	MCL1
	METTL21D
	METTL23
	MLKL
	MMADHC
	MOBKL2C
	MORF4L1
	MORF4L2
	MRPL20
	MRPL47
	MT1A
	MTMR4
	MYADM
	NCDN
	NCK1
	NCOA7
	NDRG1
	NFE2L3
	NHP2L1
	NMI
	NOMO2
	NSA2
	NUMA1
	OGFR
	OGT
	OSBPL11
	OSTC
	OSTF1
	PAIP2
	PARP12
	PDCD10
	PDCD2
	PDE4D
	PDGFRL
	PDIA3P
	PEX2
	PGAM1
	PGAM4
	PGK1
	PHF1
	PHF11
	PHF5A
	PIGK
	PIK3R5
	PIM3
	PIPSL
	PJA1
	PKM2
	PLEKHB2
	PNMA1
	POTEF
	POTEM
	PPHLN1
	PPP1R12C
	PPP1R15A
	PPP1R8
	PPP2R2D
	PRKAR1A
	PRKCB
	ProbeID: 1010082
	ProbeID: 1230554
	ProbeID: 1300215
	ProbeID: 130224
	ProbeID: 160079
	ProbeID: 1690075
	ProbeID: 1710192
	ProbeID: 1710349
	ProbeID: 1980241
	ProbeID: 2000025
	ProbeID: 2000367
	ProbeID: 2030008
	ProbeID: 2100577
	ProbeID: 2120164
	ProbeID: 2120377
	ProbeID: 2120450
	ProbeID: 2140400
	ProbeID: 2190546
	ProbeID: 2340703
	ProbeID: 2450168
	ProbeID: 2490445
	ProbeID: 2650400
	ProbeID: 2750575
	ProbeID: 2750685
	ProbeID: 2760209
	ProbeID: 290326
	ProbeID: 3060086
	ProbeID: 3420494
	ProbeID: 3610411
	ProbeID: 3710603
	ProbeID: 3890747
	ProbeID: 3930022
	ProbeID: 4040519
	ProbeID: 4060446
	ProbeID: 4280044
	ProbeID: 450546
	ProbeID: 4560669
	ProbeID: 4610608
	ProbeID: 4670465
	ProbeID: 4730025
	ProbeID: 4760754
	ProbeID: 4850494
	ProbeID: 4860703
	ProbeID: 4880646
	ProbeID: 5090484
	ProbeID: 5130403
	ProbeID: 5310632
	ProbeID: 5390037
	ProbeID: 5390070
	ProbeID: 5570634
	ProbeID: 5670445
	ProbeID: 580088
	ProbeID: 5810709
	ProbeID: 5860136
	ProbeID: 5870328
	ProbeID: 6130446
	ProbeID: 6180095
	ProbeID: 6180402
	ProbeID: 6200154
	ProbeID: 630128
	ProbeID: 6350064
	ProbeID: 6420524
	ProbeID: 6450524
	ProbeID: 650044
	ProbeID: 6510246
	ProbeID: 6560201
	ProbeID: 6580544
	ProbeID: 6590446
	ProbeID: 6650228
	ProbeID: 6840477
	ProbeID: 6840520
	ProbeID: 6860240
	ProbeID: 6900048
	ProbeID: 6900762
	ProbeID: 70176
	ProbeID: 7100400
	ProbeID: 7150414
	ProbeID: 7330162
	ProbeID: 7380133
	ProbeID: 7560215
	ProbeID: 770437
	ProbeID: 870019
	PRPF6
	PSEN1
	PSMA1
	PSMC4
	PSMD10
	PSMD6
	PSMD7
	RAB5C
	RANBP1
	RASSF5
	RBM27
	RBM4
	RBPJ
	RNF149
	RNF19B
	RNY5
	RPL10A
	RPL12P6
	RPL17
	RPL6
	RPL7A
	RPL7L1
	RPL8
	RPL9
	RPLP0
	RPS29
	SAMD3
	SAMD9
	SAMD9L
	SAR1B
	SBNO2
	SCAND1
	SDCBP
	SERP1
	SF3A1
	SF3B14
	SLBP
	SLC25A28
	SLC25A3
	SLC2A6
	SLC3A2
	SNRNP27
	SNRNP35
	SNRNP70
	SNX6
	SP140
	SPG21
	SRSF9
	SSR2
	STAG3L1
	STRN3
	STT3A
	STT3B
	STXBP3
	SUMO2
	SUMO3
	SYF2
	TAF9
	TAPBP
	TCEA1
	TERF2IP
	THOC3
	THOC4
	TMED10
	TMEM14D
	TMEM85
	TMEM93
	TMF1
	TNF
	TNFAIP8
	TNFSF14
	TNK2
	TOR1B
	TPI1
	TPM3
	TPT1
	TSC22D1
	TSPAN3
	TSPYL2
	TUBA1A
	TUBA1C
	TXNRD1
	U2AF1
	UBA3
	UBE2E1
	UBE2L6
	VAMP4
	VDAC1
	VOPP1
	VPS25
	VPS37B
	WAPAL
	WDR1
	WDR45L
	WTAP
	XRN1
	YME1L1
	YWHAG
	ZFAND6
	ZFP36L2
	ZNF274
	ZNF672
	ZNRD1

## Sheet: 5'-pppRNA 24hrs
	5'-pppRNA 24hrs Adult Unique DEGs		5'-pppRNA 24hrs Old Unique DEGs		5'-pppRNA 24hrs Common DEGs
	Gene		Gene		Gene
	AKT1		APOBEC3F		ABCC3
	ANXA1		CALM1		ABCD1
	ATF4		CCL3L1		ACADVL
	BMX		CD276		ACOT9
	C1QC		CD40		ACTA2
	CBL		CD46		ACTN1
	CCL7		CD69		ACTR2
	CD27		CD97		ADAM19
	CD55		CEBPB		ADAMDEC1
	CD58		CSF1R		ADAP2
	CD68		CXCL1		ADAR
	CD7		CXCL6		ADARB1
	CD79B		DDX3X		ADPGK
	CD82		DICER1		AGRN
	CEBPD		DUSP10		AHNAK
	CNPY3		ETS1		AIDA
	CTSL1		GSK3B		AIF1
	CXCL13		HCK		AIM2
	CXCL9		HDAC1		ALCAM
	CXCR3		HIF1A		ALDOC
	CXCR4		ICAM2		ALOX5AP
	CYBA		IFNA10		ANKRD1
	DMBT1		IFNA7		ANKRD22
	ELF1		IL15RA		ANKRD57
	GZMM		ITGAX		AP1S2
	HSP90AA1		MMP1		APOBEC3A
	HSPA1A		MMP14		APOL2
	IL12RB2		MMP9		APOL3
	IL17RA		NLRC3		AQP9
	IL18RAP		PCBP2		ARAP3
	IL23A		S100A8		ARHGAP17
	IL27RA		SLAMF8		ARHGAP9
	IL2RA		SNAP23		ARHGDIB
	IL32		STAT5A		ARHGEF3
	IL4R		ABCC5		ARL5B
	IMPDH2		ABI2		ARRB2
	IP6K1		ACO1		ARRDC2
	IRF2BP2		ADPRHL2		ASAP1
	IRF8		AK2		ASB1
	JAK1		AKR1B1		ASCL2
	JAK2		ALDH3A2		ATF3
	KAT2B		ALDH9A1		ATF5
	LGALS8		AMY2B		ATG10
	LILRB2		ANKIB1		ATOX1
	LILRB3		ANKRD11		ATP10A
	LY86		ANKRD33		ATP1A1
	MAP4K2		ANKRD36B		ATP1B3
	MAPK1		ARFGAP3		ATP5F1
	MEFV		ARID3A		ATP5O
	MMP7		ARL2BP		ATP6AP2
	NAMPT		ASMTL		ATP6V0A1
	NUP214		ATM		ATXN1
	OPTN		ATP5A1		AXL
	P2RX7		ATP6V1A		B2M
	PIK3R1		ATP6V1C1		BBX
	PLSCR1		B4GALT7		BCAT1
	PML		BATF3		BCL2L13
	PPP1CA		BBS2		BCL6
	PPP1CC		BCCIP		BID
	PPP3CA		BHLHE40		BLVRA
	PRKCSH		BTG2		BST2
	PSTPIP1		C11orf48		C12orf57
	RIPK2		C16orf61		C13orf15
	RNF135		C1orf122		C14orf159
	RPS2		C1QTNF1		C16orf79
	RPS5		C6orf48		C19orf28
	S100A10		CALM2		C19orf59
	SIAH1		CCDC101		C19orf66
	SIVA1		CCDC14		C1GALT1
	SLAMF6		CCDC50		C1orf43
	SLAMF7		CCDC85B		C20orf108
	SMAD7		CCNG1		C22orf28
	SMARCA4		CD2BP2		C5orf39
	SOCS2		CDC37		C6orf192
	SPP1		CDK14		C9orf91
	TCEB1		CELF2		CA2
	TNFRSF13B		CENPJ		CAB39
	TNFRSF18		CISD1		CACNA1A
	TNFSF12		CKAP4		CANX
	TNFSF14		CKAP5		CARD11
	TPST1		CKB		CARD16
	TREM1		CLDN23		CASP1
	TRIB3		CLK1		CASP3
	TRIM24		CMPK1		CASP4
	TSC22D3		COMMD8		CBLN3
	UNC13D		COPA		CBX7
	ABHD3		CPD		CCDC104
	ABLIM1		CSE1L		CCL13
	ABTB1		CST3		CCL19
	ABTB2		CTC1		CCL20
	ACLY		CYP1B1		CCL24
	ACP1		DAB2		CCL8
	ACTG1		DCTN1		CCND3
	ACTR1B		DCTPP1		CCNDBP1
	ACVR1B		DDB1		CCR7
	ADAP1		DENND1B		CD14
	ADM		DGCR6		CD164
	AGAP10		DGCR6L		CD38
	AGAP3		DOCK11		CD44
	AGXT2L2		DPEP2		CD48
	AKR7A2		EEF2		CD63
	ALDOA		EML3		CD74
	ALKBH7		ENDOD1		CD80
	ANKFY1		ENPP2		CD9
	AP1G2		ESYT1		CD93
	AP2S1		ETV6		CDK19
	APOA1BP		EVI2A		CECR1
	APRT		EVI2B		CERK
	AQP12B		EXOSC9		CETN2
	ARF4		FAM156A		CFB
	ARHGAP23		FAM175A		CFLAR
	ARHGAP25		FAM198B		CHMP5
	ARNT2		FAM50A		CHRNB1
	ARPC1B		FAS		CHST12
	ARPC4		FEM1C		CHST15
	ARRDC4		FEN1		CKLF
	ASTE1		FGFRL1		CLEC4A
	ATG4B		FHOD1		CLEC5A
	ATP13A1		FKBP1A		CLSTN1
	ATP2A3		FLJ32255		CNDP2
	ATP5D		FNBP4		COMMD3
	ATP5E		FOXN3		COX5A
	ATP5J		FTH1P3		CPEB3
	ATP6V0B		GDPD3		CRY1
	ATP6V1D		GHITM		CSRNP1
	ATP9A		GIPC1		CTDSP2
	AXIN1		GLS		CTSC
	B9D2		GMIP		CTSH
	BABAM1		GNS		CXCL10
	BAD		GOLGA8B		CXCL11
	BANP		GPN2		CXCL2
	BCKDHB		GPR108		CXCL5
	BCL11B		GPR84		CYBB
	BCL7C		GTF2A2		CYP27A1
	BEX4		HECTD1		CYP2J2
	BIN1		HEXB		DAPP1
	BMP6		HIST2H2AA4		DDX58
	BRD2		HNRNPM		DDX60L
	BRE		HPD		DEFB1
	BSG		HPS6		DHRS7
	BTBD6		HSD17B4		DHX58
	BTN2A1		IARS2		dJ341D10.1
	C10orf54		ICK		DKFZP586I1420
	C11orf1		IFI27L1		DNAJA1
	C11orf68		IGF2R		DNER
	C13orf27		INTS12		DRAP1
	C14orf102		IQGAP1		DSTN
	C14orf109		KIAA0664L3		DUSP19
	C14orf142		KIAA1751		DUSP5
	C14orf149		KIDINS220		DYNLT1
	C14orf43		KIF1B		EEF1A1
	C16orf53		KIF21B		EFHD2
	C17orf61		KLHL24		EGR1
	C17orf62		KRT72		EGR2
	C19orf22		LAX1		EHD4
	C19orf43		LCP1		EIF2AK2
	C19orf60		LITAF		EIF2S3
	C1GALT1C1		LLGL1		EIF3F
	C1orf162		LNPEP		EIF3L
	C1orf173		LOC100129550		EIF4B
	C1orf54		LOC339192		EIF4G2
	C20orf123		LOC389168		ELF4
	C20orf177		LOC400027		ELMO2
	C2orf28		LOC643167		EML4
	C5orf32		LOC643733		EMR2
	C6orf108		LOC644246		EMR3
	C7orf43		LRCH4		ENG
	C8orf82		LUC7L3		ENO2
	C9orf23		MACF1		ENOSF1
	C9orf89		MAFF		EP400
	CABP5		MBTPS1		EPB41L3
	CACYBP		MCEE		EPSTI1
	CAPG		MED25		ERGIC3
	CAPNS1		MID1IP1		ESYT2
	CAST		MIIP		ETV7
	CAT		MKLN1		EWSR1
	CBFB		MRI1		FABP5
	CBX5		MRPL14		FABP5P2
	CCDC77		MRPS12		FAM129B
	CCDC93		MRPS18A		FAM26F
	CCM2		MRPS18B		FAM46A
	CCNE1		MRPS33		FAM49A
	CCNK		MRPS6		FBP1
	CCPG1		MYH9		FBXL5
	CCS		MYL6		FBXO6
	CCT7		MYOF		FBXO7
	CD99L2		N4BP2L1		FCGR2A
	CDC123		NAE1		FGD2
	CDC34		NCF1B		FGFBP2
	CDC42SE1		NCF1C		FGL2
	CDK2AP1		NDUFA9		FGR
	CDK5RAP2		NECAP2		FH
	CDK5RAP3		NELL2		FKBP11
	CDKN2D		NINJ1		FOS
	CEP57		NPIP		FSCN1
	CEPT1		NTRK1		FTH1
	CFC1		NUP133		FTSJD2
	CHD4		NUP85		FXYD5
	CHIC2		ORMDL3		FYTTD1
	CHKB		P2RX4		GABARAPL2
	CHM		P4HTM		GADD45B
	CHMP1A		PAPD5		GALM
	CHP		PAPOLA		GAPDH
	CHST2		PARP8		GBP1
	CHSY1		PCNT		GBP2
	CIR1		PDXDC2P		GBP3
	CLDN14		PHPT1		GBP4
	CLEC12A		PI4KA		GBP5
	CLK3		PJA2		GIMAP4
	CLPTM1		PLA2G4B		GIMAP5
	CLTB		PLCB2		GIMAP8
	CLUAP1		PLEKHF2		GLIPR1
	CMAS		PNPLA6		GLT25D1
	CMPK2		PPARD		GLTP
	CMTM3		PPM1F		GMPR
	CNBP		PPP6R2		GNA12
	CNIH		PPPDE2		GNG10
	CNOT6		PRDM8		GOLGA3
	CNPY2		PRDX3		GPR68
	CNPY4		PRELID1		GRAMD4
	COASY		PRKRIR		GRIPAP1
	COMMD7		ProbeID: 1410309		GSDMD
	COTL1		ProbeID: 1450471		GSN
	COX7A2L		ProbeID: 1780678		GSTK1
	CRIP1		ProbeID: 1990093		H2AFJ
	CRTC2		ProbeID: 3170201		H2AFY
	CSDA		ProbeID: 3170220		HAGH
	CSNK1E		ProbeID: 3450044		HAPLN3
	CSNK1G2		ProbeID: 360653		HBEGF
	CTDSP1		ProbeID: 360731		HCP5
	CUL1		ProbeID: 3610451		HCST
	CUTC		ProbeID: 3850113		HERC5
	CUX1		ProbeID: 4180612		HERC6
	CXorf40A		ProbeID: 4540114		HES4
	CYTH1		ProbeID: 4760504		HESX1
	D4S234E		ProbeID: 510209		HEXDC
	DAD1		ProbeID: 5260156		HIST1H2BD
	DAPK1		ProbeID: 5260477		HIST2H2AA3
	DAZAP1		ProbeID: 5310327		HIST2H2AC
	DCAF5		ProbeID: 5340168		HLA-A
	DCAF7		ProbeID: 540747		HLA-B
	DCK		ProbeID: 5550592		HLA-E
	DDX46		ProbeID: 6020692		HLA-F
	DDX59		ProbeID: 6220327		HLA-G
	DDX60		ProbeID: 7150082		HLA-H
	DERL1		ProbeID: 7320707		HMGB2
	DGCR2		ProbeID: 7330689		HMGCS1
	DHX32		ProbeID: 7610309		HNMT
	DHX34		ProbeID: 780079		HOPX
	DNMT1		ProbeID: 780706		HPCAL1
	DOCK8		ProbeID: 830639		HSH2D
	DOK2		ProbeID: 840382		HSPA8
	DPH5		ProbeID: 990719		HTRA1
	DPM1		PRPF8		IDH2
	DPYD		PSMA5		IDO1
	DPYSL3		PSMB2		IER3
	DTX3L		PSMC3		IFI16
	DYNLRB1		PSMG4		IFI27
	ECH1		PTCD1		IFI35
	EEF1B2		RAB31		IFI44
	EEF1D		RAB7B		IFI44L
	EEF1G		RABL2B		IFI6
	EIF3G		RAD51AP1		IFIH1
	EIF3K		RAD54L2		IFIT1
	EIF4A2		RALBP1		IFIT2
	ELMO1		RALY		IFIT3
	EMILIN2		RB1CC1		IFITM1
	EMP3		RBM10		IFITM2
	ENSA		RBM5		IFITM3
	ERCC1		RBMS1		IFNA1
	ESRRG		RBX1		IFNA13
	ETFB		REEP5		IFNA14
	EVL		RFC1		IFNA16
	EXOSC1		RHOA		IFNA2
	FAHD1		RNF130		IFNA8
	FAM108A2		RNF34		IFNB1
	FAM108A3P		RNF44		IFNG
	FAM108C1		ROD1		IFNGR1
	FAM111A		RPL15		IGFBP4
	FAM162A		RPL5		IL10RA
	FAM165B		RUNX1		IL15
	FAM195A		SAP30L		IL19
	FAM195B		SEC16A		IL1A
	FAM30A		SEC23B		IL1B
	FAM43A		SEMA4C		IL1RN
	FAM58A		SF3B1		IL24
	FBL		SGPP2		IL27
	FBXW8		SGSM2		IL4I1
	FCAR		SLA2		IL8
	FCGRT		SLC16A10		INSIG1
	FERMT3		SLC25A24		IRF1
	FIBP		SLC25A5		IRF2
	FIG4		SLC37A1		IRF7
	FKBP2		SLC4A7		IRF9
	FLJ11292		SNAPC3		IRG1
	FLJ40453		SNN		ISG15
	FLNA		SNRPC		ISG20
	FLOT2		SNX11		ITGAM
	FNTA		SPEN		ITGB1
	FOSB		SPIRE1		ITGB2
	FPR2		SPOCK2		JAKMIP2
	FRAT2		SPTLC1		JUP
	FTH1P2		SRF		KCNE1L
	FYN		SRM		KIAA0430
	GALNT11		STK36		KIFC3
	GCNT2		SUCLA2		KLF2
	GET4		SUGP2		KLF6
	GIMAP1		SUPT16H		KLHDC3
	GK		SURF4		KPNB1
	GLA		TAF4		KYNU
	GLO1		TBC1D10C		L3MBTL3
	GLRX3		TDO2		LAG3
	GLRX5		TFRC		LAMP3
	GLTSCR1		TIMP2		LAP3
	GLYR1		TM9SF2		LAPTM5
	GMPPB		TMCO3		LAT2
	GNA13		TMEM129		LGALS3BP
	GNG11		TMEM30A		LGALS9
	GPAA1		TMEM87A		LILRA2
	GPI		TMUB1		LILRA3
	GPR56		TPM2		LILRA5
	GPX4		TPP1		LILRB4
	GREM1		TRABD		LIME1
	GSDMA		TRIB1		LIMS1
	GSDMB		TRIM44		LMO4
	GSR		UGT1A7		LMTK3
	GTF2IRD2B		UNC50		LOC100128274
	GYPC		USO1		LOC100129034
	H3F3A		UTP11L		LOC283050
	HABP4		VCPIP1		LOC390940
	HACL1		VDAC3		LOC399988
	HADH		VPS36		LOC442454
	HAVCR2		VRK3		LOC653881
	HCFC1R1		WDR44		LOC730246
	HDAC6		WDR76		LOC93622
	HDGF		YWHAB		LPIN2
	HERPUD2		ZBTB48		LTA
	HIC2		ZDHHC7		LTA4H
	HIF1AN		ZNF329		LY6E
	HINT1		ZNF331		LYSMD2
	HIST1H2BK		ZNF593		MAN2A2
	HM13		ZNF692		MAP2K1
	HMG20A		ZNF831		MAPK3
	HMGB1P1		ZNRF2		MAPK6
	HNRNPA0				MATK
	HNRNPA1P10				MBP
	HNRNPH1				MCOLN2
	HNRNPL				MDK
	HNRNPUL1				MET
	HNRNPUL2				MICB
	HPRT1				MKRN1
	HPS1				MLKL
	HRASLS2				MLLT6
	HSD17B11				MOBKL2C
	HSPB1				MOV10
	IDH1				MRPL17
	IDO2				MRPL27
	IDS				MT1A
	IGSF6				MT1IP
	IMP3				MT2A
	ING2				MVP
	INTS10				MX1
	IPCEF1				MX2
	IQGAP2				MXD1
	IRF2BPL				MYD88
	IRS2				MYL12A
	ISCA1				MYO1G
	ISCU				N4BP1
	ITGB1BP1				NACA
	JOSD1				NADK
	JUND				NAGK
	KAT2A				NAP1L1
	KCNN4				NCEH1
	KCTD6				NCOA7
	KDM1A				NEURL3
	KIAA0196				NEXN
	KIAA0319L				NFE2L3
	KIAA0922				NMI
	KIAA1191				NOD1
	KIAA1199				NPRL2
	KIF20B				NR1H3
	KLF12				NRP1
	KLHDC2				NSA2
	KLRB1				NT5C3
	KMO				NUB1
	KRTCAP2				NUCB1
	LAGE3				NUDT1
	LARP1B				NUMB
	LARP4				NUPR1
	LCK				NXT2
	LFNG				OAS1
	LGALS14				OAS2
	LGMN				OAS3
	LHFPL2				OASL
	LIPA				OBFC2A
	LMF2				ODF2L
	LMNB1				ODF3B
	LOC100130701				OGFR
	LOC100131261				OLIG2
	LOC100132658				OLR1
	LOC100190986				OSBPL8
	LOC134997				OTOF
	LOC148413				P2RY6
	LOC148430				PABPC1
	LOC283663				PAPD7
	LOC283788				PAPSS1
	LOC285741				PARP10
	LOC341965				PARP12
	LOC387791				PARP14
	LOC389386				PARP3
	LOC392285				PARP9
	LOC402112				PATL2
	LOC440063				PCMTD2
	LOC440311				PDGFRL
	LOC440926				PDXK
	LOC613037				PFKP
	LOC642590				PHF11
	LOC642817				PHF15
	LOC643308				PHLDA1
	LOC643668				PI4K2B
	LOC643870				PID1
	LOC644877				PITPNC1
	LOC645436				PKM2
	LOC645691				PLAC8
	LOC728324				PLAUR
	LOC728565				PLEKHA1
	LOC728666				PLIN2
	LOC729978				PPBP
	LOC730256				PPM1K
	LPAR2				PPM1M
	LPL				PPP1CB
	LSM4				PPP2R2A
	LSP1				PPT1
	LST1				PRDX1
	LTBP3				PRDX4
	LTF				PRF1
	LYRM1				PRIC285
	LYRM2				PRKAR1A
	M6PR				PRKCB
	MAD1L1				PRKCH
	MAEA				PRKD2
	MAGED1				ProbeID: 110736
	MAGEE1				ProbeID: 1300369
	MAL				ProbeID: 1450136
	MAN2B2				ProbeID: 1510139
	MAP1LC3A				ProbeID: 1570491
	MAP6				ProbeID: 1570746
	MAT2B				ProbeID: 160575
	MATR3				ProbeID: 20441
	MBNL2				ProbeID: 2120040
	MCL1				ProbeID: 2230767
	MED30				ProbeID: 2340471
	MEF2D				ProbeID: 2370167
	MEGF9				ProbeID: 2470541
	MEI1				ProbeID: 2470687
	METTL23				ProbeID: 2480403
	MFAP3L				ProbeID: 2480711
	MGAT3				ProbeID: 2600187
	MGST3				ProbeID: 2640255
	MIAT				ProbeID: 2650091
	MIB2				ProbeID: 2810050
	MLF2				ProbeID: 2810521
	MMAB				ProbeID: 3130324
	MMGT1				ProbeID: 3450722
	MOAP1				ProbeID: 3710603
	MORF4L1				ProbeID: 3870470
	MPHOSPH8				ProbeID: 3890747
	MRPL20				ProbeID: 3990010
	MRPL21				ProbeID: 3990672
	MRPL28				ProbeID: 4390709
	MRPL43				ProbeID: 4610608
	MRPL44				ProbeID: 4670114
	MRPL47				ProbeID: 4730082
	MRPL51				ProbeID: 4760243
	MRPL52				ProbeID: 4850494
	MRPL53				ProbeID: 5090484
	MRPS15				ProbeID: 5270735
	MRPS16				ProbeID: 5340278
	MRPS21				ProbeID: 5420133
	MRPS35				ProbeID: 5490202
	MSRA				ProbeID: 5550113
	MT1X				ProbeID: 5570431
	MTHFD2				ProbeID: 5720768
	MTMR9				ProbeID: 580088
	MXD4				ProbeID: 580626
	MYLPF				ProbeID: 5810204
	MZB1				ProbeID: 5820424
	NAA20				ProbeID: 5960167
	NAPA				ProbeID: 620403
	NCOA3				ProbeID: 6270193
	NCRNA00085				ProbeID: 6280370
	NCRNA00219				ProbeID: 6290349
	NDUFA2				ProbeID: 630035
	NDUFA6				ProbeID: 6330612
	NDUFB6				ProbeID: 6420603
	NDUFC1				ProbeID: 6550092
	NDUFS5				ProbeID: 6580017
	NGFRAP1				ProbeID: 6620563
	NHP2L1				ProbeID: 6760286
	NME4				ProbeID: 6860162
	NOSTRIN				ProbeID: 6860180
	NSMAF				ProbeID: 6860593
	NSUN5P1				ProbeID: 6900608
	NT5C2				ProbeID: 6980133
	NT5DC2				ProbeID: 7050079
	NUDT16L1				ProbeID: 7050451
	OCIAD2				ProbeID: 7320465
	OR11H4				ProbeID: 7380243
	OR5AS1				ProbeID: 990717
	OSTC				PRR5
	P4HA1				PSEN2
	PAFAH1B1				PSMA4
	PAIP2				PSMB10
	PARD6A				PSMB8
	PARP4				PSMB9
	PCDHGA5				PSME1
	PDCD6IP				PSME2
	PDE3B				PTGS2
	PDE4DIP				PTOV1
	PDLIM7				PTPLB
	PDSS1				PTPN12
	PFDN1				PTPRE
	PFDN5				PTTG1
	PGAM1				PVRIG
	PGK1				PVRL2
	PGLS				QPCT
	PGRMC1				RAB24
	PHC2				RAB8A
	PHF5A				RAB9A
	PIGP				RABGAP1L
	PIGY				RAD9A
	PIK3R2				RANGAP1
	PILRB				RARRES3
	PIM1				RASSF1
	PIM2				RASSF2
	PINK1				RASSF5
	PIPSL				RBCK1
	PLCG1				RBL2
	PLDN				RCAN1
	PLEKHF1				RCN2
	PLSCR3				RDH14
	PMM2				RGL1
	PNKD				RGS1
	PNMA1				RHBDD2
	POC1A				RHOU
	POLR1C				RIN2
	POLR2A				RIPK1
	POLR2J2				RNASEH2CP1
	POLR2J3				RNF114
	POTEF				RNF149
	PPID				RNF19B
	PPIG				RNF213
	PPP6R1				RNF24
	PRDM4				RNF31
	PRDX2				RPL13
	PRDX5				RPL13A
	PRIM2				RPL17
	PRNP				RPL22
	ProbeID: 1010082				RPL3
	ProbeID: 1010291				RPL4
	ProbeID: 1050167				RPL6
	ProbeID: 1050369				RPL7
	ProbeID: 1050678				RPL7A
	ProbeID: 1300056				RPL9
	ProbeID: 130224				RPS3A
	ProbeID: 130706				RPS4X
	ProbeID: 1340608				RPS6KA5
	ProbeID: 1440121				RPS6P1
	ProbeID: 1440398				RSAD2
	ProbeID: 1440452				RTN1
	ProbeID: 1500593				RTP4
	ProbeID: 150112				RXRA
	ProbeID: 160021				S100A12
	ProbeID: 160079				S100A4
	ProbeID: 1690435				S100A9
	ProbeID: 1710192				S1PR1
	ProbeID: 1710349				SAMD4A
	ProbeID: 1710594				SAMD9
	ProbeID: 1980088				SAMD9L
	ProbeID: 1980241				SAT1
	ProbeID: 1990608				SBK1
	ProbeID: 2000367				SCG5
	ProbeID: 2030008				SCO2
	ProbeID: 2060431				SDC2
	ProbeID: 2100577				SDS
	ProbeID: 2120164				SEMA4A
	ProbeID: 2120703				SEPX1
	ProbeID: 2140209				SERPINA1
	ProbeID: 2140400				SERPINB1
	ProbeID: 2190546				SERPING1
	ProbeID: 2190630				SETD3
	ProbeID: 2320291				SETX
	ProbeID: 2320634				SGK1
	ProbeID: 2320672				SH3BGRL3
	ProbeID: 2320709				SH3KBP1
	ProbeID: 2340035				SH3TC1
	ProbeID: 2340400				SIDT2
	ProbeID: 2340703				SKAP2
	ProbeID: 2340736				SLC11A1
	ProbeID: 2370192				SLC16A6
	ProbeID: 2450519				SLC20A1
	ProbeID: 2480132				SLC25A28
	ProbeID: 2490445				SLC25A3
	ProbeID: 2490450				SLC2A3
	ProbeID: 2510630				SLC35A4
	ProbeID: 2570286				SLC38A5
	ProbeID: 2570463				SMCHD1
	ProbeID: 2600608				SNX6
	ProbeID: 2600767				SOCS1
	ProbeID: 2640056				SORL1
	ProbeID: 2650400				SP100
	ProbeID: 2680612				SP110
	ProbeID: 270102				SP140
	ProbeID: 2710689				SPATS2L
	ProbeID: 2750575				SPG21
	ProbeID: 2750685				SPRED1
	ProbeID: 2940066				ST3GAL5
	ProbeID: 2970326				STAT1
	ProbeID: 3060408				STAT2
	ProbeID: 3120630				STK38
	ProbeID: 3180131				STOM
	ProbeID: 3190348				STX6
	ProbeID: 3360487				SUPT3H
	ProbeID: 3440670				SYTL1
	ProbeID: 3450497				SYTL3
	ProbeID: 3460553				TACC1
	ProbeID: 360154				TAP1
	ProbeID: 3610053				TAP2
	ProbeID: 3610373				TAPBP
	ProbeID: 3610411				TARBP1
	ProbeID: 3610475				TBC1D14
	ProbeID: 3840471				TBXAS1
	ProbeID: 3840598				TC2N
	ProbeID: 3850278				TCTEX1D2
	ProbeID: 3870452				TDRD7
	ProbeID: 3940273				TGFBR2
	ProbeID: 3990162				TGM1
	ProbeID: 4010180				TGOLN2
	ProbeID: 4010438				THYN1
	ProbeID: 4010619				TIA1
	ProbeID: 4040131				TICAM1
	ProbeID: 4040411				TIMM10
	ProbeID: 4040553				TINF2
	ProbeID: 4060446				TLR7
	ProbeID: 4150615				TM4SF19
	ProbeID: 4220307				TMEM126B
	ProbeID: 4230056				TMEM140
	ProbeID: 4250392				TMEM14C
	ProbeID: 4250446				TMEM187
	ProbeID: 4290370				TMEM2
	ProbeID: 430398				TMEM62
	ProbeID: 4390167				TMEM71
	ProbeID: 4480446				TMSB10
	ProbeID: 450010				TMX1
	ProbeID: 4560669				TNFSF10
	ProbeID: 4570301				TNFSF13B
	ProbeID: 4570475				TNK2
	ProbeID: 4570541				TOMM20
	ProbeID: 4590576				TOP2B
	ProbeID: 4670538				TRADD
	ProbeID: 4780477				TRAFD1
	ProbeID: 4810725				TRANK1
	ProbeID: 4830195				TRIM21
	ProbeID: 4830605				TRIM22
	ProbeID: 4880195				TRIM25
	ProbeID: 4890433				TRIM26
	ProbeID: 5050541				TRIM38
	ProbeID: 50646				TRIM5
	ProbeID: 5090382				TRIM56
	ProbeID: 510053				TRIM8
	ProbeID: 510397				TRIP6
	ProbeID: 5130037				TSC1
	ProbeID: 520603				TSPAN32
	ProbeID: 520672				TTC3
	ProbeID: 5290092				TTC38
	ProbeID: 5360189				TTC39B
	ProbeID: 5360307				TUBA1C
	ProbeID: 5390037				TUBB2A
	ProbeID: 5390070				TXN
	ProbeID: 5420136				TXNDC12
	ProbeID: 5420162				TYMP
	ProbeID: 5570634				UBA7
	ProbeID: 5670497				UBD
	ProbeID: 5690369				UBE2L6
	ProbeID: 5690424				UBE4B
	ProbeID: 5720747				UBXN11
	ProbeID: 5860136				UNC93B1
	ProbeID: 5870328				UPP1
	ProbeID: 5890243				USP18
	ProbeID: 5900241				USP41
	ProbeID: 5900373				VAMP5
	ProbeID: 5910682				VASH1
	ProbeID: 60358				VPS37B
	ProbeID: 6040110				WARS
	ProbeID: 6040195				WDFY1
	ProbeID: 610767				WDR54
	ProbeID: 6180095				XAF1
	ProbeID: 6200154				XRN1
	ProbeID: 620609				YEATS2
	ProbeID: 6220482				YPEL3
	ProbeID: 6270121				ZBED1
	ProbeID: 6280446				ZBP1
	ProbeID: 6280717				ZBTB42
	ProbeID: 630128				ZC3HAV1
	ProbeID: 6350064				ZDHHC12
	ProbeID: 6350075				ZFP106
	ProbeID: 6420524				ZMIZ1
	ProbeID: 6450524				ZNF217
	ProbeID: 6480072				ZNF318
	ProbeID: 650044				ZNF672
	ProbeID: 650685				ZNFX1
	ProbeID: 6520273
	ProbeID: 6520553
	ProbeID: 6550674
	ProbeID: 6580368
	ProbeID: 6580605
	ProbeID: 6590446
	ProbeID: 6620730
	ProbeID: 6760386
	ProbeID: 6860240
	ProbeID: 6860242
	ProbeID: 6900048
	ProbeID: 6900762
	ProbeID: 6940605
	ProbeID: 6980482
	ProbeID: 6980685
	ProbeID: 7000040
	ProbeID: 7000228
	ProbeID: 7000274
	ProbeID: 70176
	ProbeID: 70286
	ProbeID: 7100400
	ProbeID: 7150296
	ProbeID: 7320722
	ProbeID: 7330491
	ProbeID: 7550750
	ProbeID: 7560215
	ProbeID: 7570228
	ProbeID: 7570768
	ProbeID: 7650528
	ProbeID: 830097
	ProbeID: 830682
	ProbeID: 870019
	ProbeID: 870593
	ProbeID: 870609
	ProbeID: 940528
	PROSC
	PRRC2C
	PSENEN
	PSMA6
	PSMC4
	PTBP1
	PTDSS2
	PTGER4
	PUM2
	PYGL
	QSOX1
	RAB11FIP3
	RAB22A
	RAB4B
	RAB5B
	RAE1
	RALGAPA1
	RAP2A
	RASGRP3
	RBBP7
	RBM17
	RBM28
	RBM4
	RBM4B
	RBPJ
	RCN1
	REC8
	RERE
	RFX5
	RGS10
	RHBDF2
	RHOQ
	RNASEH2B
	RNASEK
	RNASET2
	RNF216
	RPAIN
	RPL10A
	RPL12P6
	RPL13P5
	RPL21
	RPL23A
	RPL23AP7
	RPL26
	RPL7L1
	RPLP0
	RPLP2
	RPS15A
	RPS17
	RPS19BP1
	RPS24
	RPS3
	RPS6
	RPS8
	RPS9
	RRBP1
	RRM1
	RSBN1
	RSU1
	RTN3
	RUVBL2
	RWDD1
	SAMSN1
	SAT2
	SCAND1
	SCAND2
	SCARB2
	SCYL3
	SDF4
	SDHC
	SDSL
	SEPHS1
	SEPW1
	SFRP1
	SHISA5
	SIGLEC14
	SKIV2L
	SLC25A1
	SLC25A42
	SLC30A1
	SLC31A2
	SLC35A1
	SLC35B1
	SLC35E1
	SLC36A4
	SLC3A2
	SLC7A11
	SMG7
	SNHG7
	SNRNP70
	SNRPF
	SNRPN
	SNURF
	SNX10
	SNX2
	SOX8
	SPRY2
	SRA1
	SRSF8
	SS18
	SSR2
	SSX4
	STAG3L1
	STAG3L3
	STARD10
	STRAP
	STT3A
	STX16
	STX5
	STYXL1
	SYPL1
	TACSTD2
	TAF1D
	TAGLN2
	TATDN1
	TAX1BP3
	TBC1D15
	TCEAL8
	TCF20
	TECR
	TFPI2
	TGFA
	THAP11
	THOC4
	TIMP1
	TKT
	TLN1
	TMBIM6
	TMED10
	TMEM120A
	TMEM147
	TMEM14B
	TMEM14D
	TMEM158
	TMEM164
	TMEM167A
	TMEM204
	TMEM205
	TMEM50B
	TMEM85
	TMEM93
	TMSB4X
	TMSL3
	TMX2
	TOPBP1
	TOR1B
	TPI1
	TPM3
	TPST2
	TPT1
	TRIM16L
	TRIT1
	TRMT112
	TRMT12
	TSC22D1
	TSPO
	TSPYL2
	TST
	TUBA1A
	TUBA1B
	TUBA4A
	TUBB6
	TXNDC11
	TXNIP
	UAP1
	UBA52
	UBAC1
	UBASH3A
	UBE2E1
	UBE2J1
	UBQLN2
	UBXN6
	UNK
	UQCRB
	UQCRC1
	UQCRH
	UROD
	USF2
	USP15
	USP34
	USP42
	UXT
	VAMP2
	VAMP7
	VASP
	VAV1
	VCAN
	VEGFB
	VHL
	VIM
	VNN2
	VPS41
	WBP5
	WDR61
	WIPF1
	WIPI2
	XPO1
	XPO6
	YBEY
	YIF1A
	YWHAG
	ZBTB32
	ZCCHC9
	ZFYVE26
	ZMAT3
	ZNF438
	ZNF524
	ZNF557
	ZNF76
	ZNF830
	ZNRD1
	ZRSR2

## Sheet: poly IC 24hrs
	Poly I:C 24hrs Adult Unique DEGs		Poly I:C 24hrs Old Unique DEGs		Poly I:C 24hrs Common DEGs
	Gene		Gene		Gene
	ABCD1		ACTA2		ACOT9
	ACP1		ACTN1		ADAR
	ACTG1		ARHGDIB		AGRN
	AGAP8		ASCL2		AIDA
	AIM2		ATF5		ANKFY1
	ALDOA		ATP10A		APOBEC3A
	ANXA2		ATP1A1		APOL2
	AP1G2		ATP5F1		ARHGEF3
	ARHGAP17		ATP5I		BST2
	ARPC1B		ATP5L		C13orf15
	ATG4B		AXL		C14orf159
	ATP13A1		BATF2		C19orf59
	ATP5O		BCL2L13		C19orf66
	BBX		BLVRA		C1orf173
	BTF3		BLZF1		C6orf192
	C17orf62		BMS1P5		CARD11
	C19orf43		C1GALT1		CBX7
	C19orf6		C22orf28		CCL13
	C5orf39		C2orf69		CCL24
	CACYBP		C4orf33		CCL8
	CCM2		C6orf48		CD164
	CCND3		C9orf130		CD38
	CCS		CACNA1A		CFB
	CD48		CASP1		CHMP5
	CETN2		CD69		CNDP2
	CFLAR		CDKN2AIPNL		CRIP1
	CHKB		CECR1		CXCL10
	COX7A2L		CERK		CYP2J2
	CYTH1		CKLF		DDX58
	DNMT1		CMPK2		DDX60
	EIF1B		COMMD3		DDX60L
	EIF4A2		COMMD6		DHRS7
	ELMO2		CREB1		DHX58
	ENSA		CTSH		DNAJA1
	ERGIC3		CXCL11		DRAP1
	EVI2A		DAPP1		DYNLT1
	EVL		DERL1		EHD4
	FAM195A		DKFZP586I1420		EIF2AK2
	FCHSD2		DMC1		EIF3F
	FKBP11		DNAJC28		EIF3L
	FPR2		DOCK2		EPSTI1
	FXYD5		DTWD2		ETV7
	GABARAPL2		DUSP19		FAM111A
	GIMAP8		EID2B		FAM26F
	GLRX5		EIF3K		FAM46A
	GLTP		ELF1		FBXO6
	GRIPAP1		EMR2		FGD2
	GSTK1		EMR3		FTSJD2
	GTF2A2		ERAP2		GALM
	H3F3B		EVI2B		GAPDH
	HAPLN3		FAM123B		GBP1
	HEXDC		FAM175A		GBP3
	HM13		FAM50A		GPR180
	HNRNPA1P10		FARSB		GSDMD
	HNRNPA1P4		FGL2		HERC5
	HSP90AA1		FLJ32255		HERC6
	HSPA8		GABPB2		HES4
	IFNA2		GBP2		HLA-E
	IFNB1		GBP4		HSH2D
	IL19		GBP5		IFI27
	IL27RA		GJC1		IFI35
	IMP3		GLT25D1		IFI44
	INSIG1		HAUS2		IFI44L
	IRF9		HBEGF		IFI6
	KAT2A		HESX1		IFIH1
	KLF6		HINT1		IFIT1
	LMF2		HPCAL1		IFIT2
	LMO4		HSPA1A		IFIT3
	LOC285741		HSPA1B		IFITM1
	LOC399942		IFI16		IFITM2
	LOC399988		IFIT5		IFITM3
	LOC442454		IL10		IL24
	LOC613037		IL17RD		IL4I1
	LOC642817		IL1B		IRF7
	LOC643668		ITPK1-AS1		ISG15
	LOC643870		JAK2		ISG20
	LOC650157		JUP		KIAA1751
	LOC729978		LCOR		KPNB1
	MCL1		LDHA		LAG3
	MICB		LGALS9B		LAMP3
	MOBKL2C		LILRB3		LAP3
	MRPL43		LOC100128288		LGALS3BP
	MVP		LOC100129269		LGALS9
	MYCBP2		LOC100190938		LIME1
	NACA		LOC389386		LOC100128274
	NADK		LOC399900		LOC653881
	NAP1L1		LOC440704		LPIN2
	NAPA		LOC441087		LY6E
	NDUFS5		LOC642947		LYSMD2
	NFE2L3		LOC729324		MKRN1
	NOD1		LOC729603		MLKL
	NRD1		LOC730246		MOV10
	NSA2		LPP		MRPL17
	NT5C2		LTA4H		MT1A
	NUCB1		MBP		MT2A
	OBFC2A		MCM6		MX1
	ODF3B		MCM8		MX2
	P2RY6		MYH9		MYD88
	PAIP2		NAE1		MYL12A
	PGAM1		NCF1		N4BP1
	PHF15		NCF1B		NAGK
	PILRB		NCRNA00188		NCF1C
	PIPSL		NOP10		NCOA7
	PLCG1		ORC6		NEURL3
	PRDX2		PDE4C		NEXN
	PRDX5		PI4K2B		NMI
	ProbeID: 1010082		PLDN		NT5C3
	ProbeID: 1110450		POLR2F		NUB1
	ProbeID: 1440452		POLR2G		OAS1
	ProbeID: 1450136		PPM1K		OAS2
	ProbeID: 1570491		ProbeID: 1030100		OAS3
	ProbeID: 1710192		ProbeID: 1440398		OASL
	ProbeID: 1710349		ProbeID: 2060411		ODF2L
	ProbeID: 20441		ProbeID: 2340471		OGFR
	ProbeID: 2120040		ProbeID: 2470541		OLR1
	ProbeID: 2120164		ProbeID: 2480403		OTOF
	ProbeID: 2190546		ProbeID: 290095		PARP10
	ProbeID: 2340736		ProbeID: 3170286		PARP12
	ProbeID: 2650400		ProbeID: 3520315		PARP14
	ProbeID: 2680612		ProbeID: 3930239		PARP4
	ProbeID: 2850400		ProbeID: 3940719		PARP9
	ProbeID: 290326		ProbeID: 4390709		PHF11
	ProbeID: 2940066		ProbeID: 5420133		PLAUR
	ProbeID: 3130324		ProbeID: 5550113		PNPT1
	ProbeID: 3390072		ProbeID: 5810204		PPP2R2A
	ProbeID: 3610053		ProbeID: 6020743		PRIC285
	ProbeID: 3610411		ProbeID: 60753		PRKD2
	ProbeID: 3710603		ProbeID: 6280273		ProbeID: 110736
	ProbeID: 3840471		ProbeID: 6280370		ProbeID: 2230767
	ProbeID: 3850278		ProbeID: 630035		ProbeID: 2470687
	ProbeID: 4010180		ProbeID: 6380037		ProbeID: 3990010
	ProbeID: 4220307		ProbeID: 6420603		ProbeID: 4850494
	ProbeID: 4230056		ProbeID: 6580017		ProbeID: 5340278
	ProbeID: 4480707		ProbeID: 6860162		ProbeID: 5820424
	ProbeID: 4560669		ProbeID: 7050661		ProbeID: 620403
	ProbeID: 4810725		ProbeID: 7320465		ProbeID: 7050079
	ProbeID: 4880195		ProbeID: 7380243		PRR5
	ProbeID: 510053		ProbeID: 770689		PSMB10
	ProbeID: 5270735		ProbeID: 830326		PSMB8
	ProbeID: 5420162		ProbeID: 840669		QPCT
	ProbeID: 5490202		PSMB9		RAB24
	ProbeID: 5570431		PTMS		RABGAP1L
	ProbeID: 5690369		PTP4A2		RAD9A
	ProbeID: 5720747		PURA		RBCK1
	ProbeID: 580088		RASSF2		RGL1
	ProbeID: 5860136		RBM3		RIPK1
	ProbeID: 610767		ROCK2		RNF213
	ProbeID: 6450524		RPL14P1		RPL13A
	ProbeID: 650044		RPL5		RPL17
	ProbeID: 6550092		RPL6		RPL4
	ProbeID: 6590446		RPS27L		RPL7A
	ProbeID: 7150082		RPS8		RPS6
	ProbeID: 7560215		RUNX1		RSAD2
	ProbeID: 870019		SAMD4A		RTP4
	PSMC4		SAT1		SAMD9
	PSME1		SGPP2		SAMD9L
	RBM43		SHCBP1		SBK1
	RERE		SLC2A3		SCO2
	RGS10		SLC44A4		SERPING1
	RHBDF2		SLC9A1		SETX
	RIN2		SNHG9		SHISA5
	RNF19B		SNTB1		SLC25A28
	RNF31		SSTR2		SLC38A5
	RPL10A		SYAP1		SLFN13
	RPL12P6		TLR7		SP100
	RPL21		TMEM71		SP110
	RPL26		TMX1		SP140
	RPS3		TPP1		SPATS2L
	RPS4X		TRIM5		ST3GAL5
	RPS6P1		TRIM56		STAT1
	RPS9		TTC3		STAT2
	S100A4		TUBA4A		TAP1
	S1PR1		UBQLN2		TAP2
	SCARB2		UPP1		TARBP1
	SEC24C		USP41		TDRD7
	SF3B14		UXT		TGM1
	SLC16A6		XPNPEP3		TIMM10
	SLC25A3		YRDC		TMEM140
	SLC3A2		ZBTB42		TMEM62
	SMG7		ZFYVE26		TNFSF10
	SNRPF		ZMIZ1		TNFSF13B
	SNURF		ZNF14		TNK2
	SNX6		ZNF549		TRADD
	SPATA13		ZNF669		TRAFD1
	SPP1		ZNF674		TRANK1
	STOM		ZNF791		TRIM21
	STX16				TRIM22
	SUPT3H				TRIM25
	SYF2				TRIM26
	SYPL1				TRIM38
	TACSTD2				TTC21A
	TAPBP				TXNDC12
	TCIRG1				TYMP
	THOC4				UBA7
	TIA1				UBE2L6
	TMEM126B				UNC93B1
	TMEM187				UQCRH
	TTC38				USP18
	TUBB6				VAMP5
	UNK				XAF1
	VNN2				XRN1
	WARS				YEATS2
	WDFY1				ZBP1
	WDR54				ZNFX1
	XPO1
	XPO6
	ZC3HAV1
