# Supplementary material for: Global analyses revealed age-related alterations in innate immune responses after stimulation of pathogen recognition receptors
Source: Aging Cell. 2015 Feb 27;14(3):421–32. doi: 10.1111/acel.12320 (PMC4406671; doi:10.1111/acel.12320)
Supplement: Supplementary file 1 [file acel0014-0421-sd1.zip › SuppInform Table 5 Cell type meta analysis_revised.xlsx]

## Sheet: Adult_LPS_6h-Old LPS 6h
Adult LPS 6h versus OLD LPS 6h	Positive = up in adults Negative = up in old	0 = p value <0.05
NAME	NES	p value	Molecules
B-CELLS	-0.986	0.528	CENPM,DNAJC12,PCDHA4,TCTN1,HRK,GPRC5D,ZBTB32,CABYR,MYL2,CALCA,BTN1A1,SGCE,RHOBTB2,OLFML2A,RAD50,KANK2,EYA2,DSP,DGKG,LBP,CHRNA1,CADPS,DDAH1,NSUN7,ZNF391,ATAT1,KRT6A,SEZ6L,CLSTN2,MSH4,KDM4B,GSTA4,GPLD1,INO80B,PNMAL1,LGALS14,C3orf52,NTNG2,TNK1,SLC17A1,ZNF154,UNC93B1,UGT2B17,TAC1,DCAF15,SOX14,AICDA,MFN1,CST8,TRIO,IZUMO4,TPD52,SIPA1L3,L1CAM,MALL,GRM4,GPER,BGLAP,CHEK2,DZIP1,PTPRK,NEBL,PHTF2,RGS5,DLL3,N…
MDC	1.04	0.308	NHP2L1,RUFY3,PRCP,BZW2,SNAP23,MRPS15,CMAS,C20orf27,UBE3A,TNPO3,ST3GAL6,AK2,KLF4,HSPE1,SPTLC2,BLVRA,IL13RA1,ATXN3,UPK3A,RECK,NET1,CYP51A1,FOS,ATP5O,SCAMP1,CCDC6,DDX19A,GCA,CA5B,DEXI,ZBTB7B,CACNA2D3,COX15,SMAD9,LDLR,RPAIN,YWHAE,FOXN3,SAP30,CBX1,FYB,ARL15,FBLN2,KLF11,MLLT4,TPM1,MAZ,RHOB,FAM125B
MONOCYTES	2.11	0	ITGB8,CRIP2,GNAI3,GALNT1,POLR2L,DEGS1,CLCF1,YIPF5,YIPF6,NR3C1,LYRM2,ATF6,TMEM185B,STX5,HDGFRP3,HIVEP1,PLA2G4A,HSPA5,DPYSL3,NIPBL,UQCRFS1,UBA52,MAGOH,RHCG,TMEM115,MSL2,TFDP1,FH,UBXN6,TMED7,ATP6V1H,MTF1,GAPVD1,SLC39A1,GOLT1B,KIF5B,TSC22D2,BTF3,UPB1,CSNK1A1,CTDP1,PDCD6IP,KDELR2,NRBF2,REL,MED28,SUMO1,EDN1,ECE1,SGK3,ME2,SUB1,SHOX2,ANKRD28,PDIA6,RRP12,RAB2A,RAB22A,ZFAND3,SDF2,TOMM22,NOTCH2,SQRDL,MED14,…
NK	-1.02	0.558	GNG12,RPL14,TMEM120B,RGR,RUNDC3B,RGSL1,ERG,MSH5,NOVA1,PPAP2A,PHF17,CES3,GALNS,PLCB1,BHMT2,AP4S1,VAPB,LLGL2,WDR76,ESRP1,NKTR,KANK3,VTCN1,RGS3,GFER,FNDC8,CDK10,HOXA10,PCNXL2,PAK3,GPR1,NOL4,ABCA1,NPHP1,LRRC48,PDGFD,CLDN4,XPNPEP3,ARHGEF15,TPD52L1,PLA2G2A,ADRB2,SYT11,KIR2DS2,KHK,LILRP2,ATG10,COL1A2,TMSB15A,SYTL2,DOPEY2,SSX5,R3HDM1,OR3A2,TRPC4,ARHGEF12,LRRC37A3,PPIL2,ALDH3A1,TNP2,MXRA7,LRRC3,NPTXR,ANKR…
PDC	-1.04	0.796	CALCA,DACH1,GOLGA8B,PPIL2,ZNF3,USP22,ATP13A2,SPIN2A,LOC202181,RPH3AL,MTMR1,COBL,SGCB,DBNDD1,HIST1H2AB,ANKRD36,INSL6,PPARA,SCAF4,ANKRD36BP2,NTM,MYO18A,CHRDL1,USP34,S100A13,SSX2,PAQR5,CBLB,ANKRD12,LMTK2,PPP1R3A,FBXO11,POLG,FGG,WT1,MEF2D,POU6F1,PEG3,PARD6B,RAB40B,EDA,OBSL1,CSAG3,KLK3,A2M,AJAP1,NELL1,BRWD1,KIF1A,TINAGL1,ZNF253,ZNF780B,AEBP1,PROC,MASP2,POU3F2,UBE2G2,ODF2,ZMYM2,SCAND2,ADAMTS20,CDHR5,KC…
T-CELLS	1.87	0	TAPT1,DDX50,CDC123,ACTR6,TLK1,CRLF3,TRAK2,GYPC,ARAP2,PPIE,ADCK3,HNRNPA3,FAM134B,NME7,LCMT1,ENOPH1,THAP1,CACNB3,EXOSC7,MRPS30,SNRNP200,RWDD1,KIAA0391,HDAC4,MST4,HSF2,SUCLG1,WIPI2,CIAPIN1,SH3YL1,UBE3C,PDE4D,TMEM106C,PDE3B,GGCT,CCDC99,SEPT6,ISCA1,AMY1A,ENDOG,PRR5,PSIP1,MDFIC,LSM14A,TAF5,PEX19,FAM162A,ARL4C,PERP,DDX46,PIGK,TRIB2,BCLAF1,PDCD2,MED1,NUP50,NUDT2,CXCR6,ARHGAP15,FAM178A,DHX29,ZNF551,C2CD2L…

## Sheet: Adult_LPS_24h-Old LPS 24h
Adult LPS 24h versus OLD LPS 24h	Positive = up in adults Negative = up in old	0 = p value <0.05
NAME	NES	p value	Molecules
B-CELLS	-0.931	0.763	FMO1,MICAL3,ITSN2,BCAS4,FSCN3,CDK14,COL4A3,MYL2,DNAJC16,COL9A3,TNK1,TAC1,IL21,UGT2B17,EDDM3A,ZEB1,DCN,MFN1,IGF1,MYBPC2,GNRH2,NEBL,POLE,PHTF2,HTR3A,CD80,PIP5K1B,GLS,ACAN,MSH4,DZIP1,REEP1,CHL1,CCNA2,SLC17A1,RAD50,NRSN2,C11orf80,ATP6V1G2,ULK4,EPB41L4B,SMTN,DSP,SPATS2,TTC30A,DDAH1,CSH2,SIPA1L3,MAML3,MZF1,AICDA,CALCA,MMP8,LAMA5,CHEK2,DCAF15,FARP2,ZNF154,EHMT1,SH3GLB2,KCNMB3,SOX14,CR2,IZUMO4,PLOD2,KRT1…
MDC	1.03	0.311	CAPZA1,AK2,SCAMP1,HSPE1,YWHAE,BZW2,KIAA0195,FAM125B,UBE3A,ENSA,PADI2,BLVRA,MRPS18C,NHP2L1,ENTPD1,CYP51A1,CMAS,PRCP,AHCYL2,CIDEB,DDX19A,TNPO3,KCTD17,PTEN,CBX1,ATP5O,IMPA2,COX15,RCN1,MEGF9,HTR7,JUN,CCDC6,NIPAL2,RECK,ATXN3,C2CD2,MRPS15,NET1,LDLR,ABCA12,AKAP13,ZNF609,GCA,RUFY3,MYH11,ATG3
MONOCYTES	2.06	0	RAB21,SEC22B,FABP5,DEGS1,PSMA3,FH,PGK1,YIPF4,SNRPB2,LRP12,SSBP1,DCP2,TM9SF2,PEF1,CHIC2,CAPZA1,MED28,MAPKAPK2,LAMTOR3,TMED5,OXSR1,TFDP1,SF3A1,ATP6V0B,TKT,VCP,SLC38A1,AP2M1,DNAJA2,CLTB,ACO2,CASP1,NSMAF,ERGIC3,SCAMP1,FURIN,CAPZA2,MGST3,MAGOH,NFE2L2,RBM4,GLRX3,WNT5A,AMD1,RDH11,RPS7,CDC42,SPCS2,CAMSAP1,KLF6,ZBTB6,HSD17B11,UBAP1,HIVEP2,HIF1A,POMP,RBM7,TSG101,PDCD6IP,G3BP1,BCAT1,CDK9,PTPN11,POU2F2,FMNL1…
NK	-1.02	0.56	TNPO2,GAS2,BTN2A1,CHKB,PPP1R16B,KRT18,SGCD,CDC16,KLHL24,TTC28,CCDC51,UPF3A,SLC1A7,FAM3A,PBLD,ATXN7L1,NPR3,ARHGEF10,IGFBP7,RARRES1,NRXN2,ZKSCAN4,CACNB1,PRICKLE3,NUFIP1,PNLIPRP1,CEACAM6,UBXN4,ZNF544,C11orf49,HAPLN1,HIST1H3B,TTLL10,ME3,MSH5,ZMYM2,TTC38,ZFP64,ESR2,MYOD1,FOXB1,GPR4,ZNF20,FBXO11,GNG13,CABIN1,COL3A1,TNFRSF11A,FXYD3,BHLHB9,ZNF177,KIRREL,NME6,DDO,KHK,BOK,PARVA,NARFL,DGCR2,FOXE1,ARHGEF12,T…
PDC	-1.13	0.286	LMX1B,LIMD1,PMS2P4,SLC29A1,PAR5,PCDHGB7,KRT3,SLC6A9,CSAG3,SPICE1,KLHL24,DGKE,PCGF2,UPF3A,KCNJ1,ATP13A2,MTMR10,MAB21L2,ZMYM2,TTC38,CUL4B,PTPRS,ESR2,LOC202181,ASAP2,ZDHHC17,EZH1,FBXO11,NEBL,FZD8,SMR3B,IDH3A,MLL4,GOLGA8B,SLC18A2,DAPK2,RBPMS,UNC93A,CDC14A,RPL31,GPR6,PRKCI,ZBTB33,DMP1,PLA2G1B,ATP5G2,MYO18A,MAP3K13,GGA2,OR2F1,MEF2D,SCT,CLCC1,CDH11,VAMP1,TTC22,PHC3,RYR3,RAB28,DUSP21,ANKRD36,MAP9,NUDT4,K…
T-CELLS	1.88	0	RWDD1,PPIH,LSM14A,SUCLG1,KIAA0391,SLC25A38,PLEKHB1,THYN1,ARAP2,PDE3B,LRRC47,TRAK2,C6orf1,NUCKS1,ACP1,TMEM106C,CEP57,LUC7L2,CRLF3,MRPS30,ENDOG,TRMU,PSMB8,MRPS33,GYPC,PIGK,WBP11,NR1D2,BCL7C,FAM178A,FAM188A,HTATIP2,ASNSD1,FAM162A,KCTD2,SUCLG2,PREP,LCMT1,ITGA4,THUMPD1,ADCK3,EPHX2,RSBN1,SRSF10,FAS,DDX50,PCMTD2,MLL,CCDC99,GGCT,EXOSC9,HSPA14,SNRK,FAM65B,SET,C12orf29,PDCD2,OPTN,EXOSC7,PER1,FAM98A,TIAL1,P…

## Sheet: Adult_CLO97_6h-Old CLO97 6h
Adult CLO97 6h versus OLD CLO97 6h	Positive = up in adults Negative = up in old	0 = p value <0.05
NAME	NES	p value	Molecules
B-CELLS	0.855	0.96	DNAJC12,HDAC9,IGLL1,GML,SOCS1,TNFRSF13B,C1orf105,DNAJC10,CACNA1A,KRT6B,PLOD2,PTPRK,PSAT1,PRDM14,MNS1,COCH,PTK2,ZNF93,CACNG4,PNMAL1,NFATC1,CD40,RAD50,RPA3,DAZL,SNX2,NCF1C,NEK2,PTTG1,CYP2C9,AMOTL2,BANK1,DLL3,ATAT1,TMEM48,GATM,CD79A,TMEM156,TPD52,CFTR,AIP,DSP,GLS,LGALS14,LOC93432,ADCY10,SIPA1L3,LBP,ISG20,BTN1A1,GNRH2,ADCYAP1,MYBPC2,STX7,ZER1,SYNPO,LAMC1,ANK1,EIF2AK3,SOX14,PLK1,CD200,SDC1,APBB2,SPARC…
MDC	0.891	1	MEFV,KLF3,TLR5,PAFAH1B2,PDLIM4,CPPED1,MRPS18C,APOA2,TNPO3,TMEM97,CALML4,PADI2,MS4A6A,KLF4,CYP51A1,MEF2A,SPRY4,MPZL2,CAPZA1,POU1F1,ST3GAL6,RCN1,RUFY3,MCTP1,ATG3,TEC,UBE3A,XYLB,NCOA2,ST18,ZNF609,ARL15,SAC3D1,LDLR,GRIP1,CA5B,BLVRA,HPR,GCA,ATXN3,SNAP23,C2CD2,NHP2L1
MONOCYTES	1.24	0.0595	EDN1,FXYD6,SNN,CXCL11,DNAJB9,BCL10,CCL8,DEFB1,SPINK1,TNF,ICAM1,DPYSL3,SAMD4A,ZBTB43,IL12B,KCNJ2,LRRC59,SNX10,FFAR2,PLEKHF2,F3,RIPK2,TRA2A,AK4,PXDN,FAM49A,C11orf75,ADAM17,TNFAIP6,EXT1,P2RX4,SEMA3F,NR4A2,LY96,MED28,FOSL1,IL1R1,TRAF3IP2,SNTB1,YIPF6,SLC25A37,DRAM1,CD48,MTF1,PRKAR2B,SSBP3,LAMTOR3,PLEKHB2,ARHGEF10L,SEMA3C,SNRPB2,DTX2,CHST11,TCEB1,CKB,BASP1,MT1G,PPP1R10,GLIPR1,SELT,RAB21,INPP1,PDLIM4,RE…
NK	-0.957	0.969	KIRREL,LIM2,ARHGEF12,SLC9A5,KIR2DS3,NPTXR,NUP188,FOXD2,ZBED4,MPPE1,NFIB,MDC1,FIG4,EIF3G,RAP1GAP2,MRPL4,OMA1,ABCB1,SYNGR3,RUNDC3A,FABP4,CHD4,EPO,LRRN2,KCNJ12,MCM3AP,AIPL1,TPD52L1,SDR39U1,CD300A,EFCAB11,ANKRD1,KRT16,FAM86A,MOCS1,OGT,CX3CL1,ECH1,PWP2,TNFRSF4,TBX4,ATG10,MMP13,AKAP5,NUBP2,EPHA4,SCN11A,SRI,PCNXL2,LRRC40,PRSS53,IGFBP5,PTGER1,MATK,HOMER1,PGP,HSD11B2,DCAKD,TSSK1B,OGFOD2,FAM107A,NUP43,ACAC…
PDC	-0.889	0.898	POLR2A,GPC1,NUP188,C7orf63,ARL4D,TTC3,C10orf137,CDHR5,CLCN5,CXorf1,NUMA1,TSC2,SLC2A1,FLNB,ANKRD12,ZNF484,BTF3P11,MEF2D,WSCD1,TDRD3,KCNK10,KIAA1024,TAP2,OGT,PDSS2,TNFRSF4,NUSAP1,TMED2,CD4,SUSD5,HIST1H4F,IGFBP5,ALDH5A1,RECQL5,SLC5A3,HSP90B1,MLL,UBE2G2,SNAP91,IDH3A,RRP1B,RARRES2,RIMS3,RAB40B,SLC2A8,SEPT11,NR1I2,KLF12,APLNR,LIMD1,PEX5,CEP290,REST,TEX2,DLGAP4,SNURF,SERPINA7,C10orf118,DACT1,WT1,PPP1R14…
T-CELLS	-1.25	0.0573	U2SURP,EPHA1,CCDC22,CAMK4,PRPF4B,C9orf78,HMGXB4,TSPYL4,SUSD4,ADARB1,SNX24,DYNLT3,ZNF204P,LOXL1,MXI1,CDC14B,ANKRD49,SGSH,HSF2,FBXO9,LIMA1,MZT2B,RSBN1,RWDD3,SLC4A7,PRPF39,EIF3A,CAMK2N1,GSDMB,TRMT11,GIT2,S1PR1,NDC80,BRD9,PSIP1,ACACB,CEP68,NAP1L4,ZNF83,GSTM3,DDB2,WDR48,TRIM33,ZFP161,SYNM,SEC23A,P2RY10,PAQR3,FBLN5,RGS14,ST8SIA1,TRIM68,TAZ,MON1B,CYTH1,WNK1,MLL,FHIT,PREP,ATXN1,KIF21B,EIF2B4,BIN2,FNTA,ER…

## Sheet: Adult_CLO97_24h-Old CLO97 24h
Adult CLO97 24h versus OLD CLO97 24h	Positive = up in adults Negative = up in old	0 = p value <0.05
NAME	NES	p value	Molecules
B-CELLS	1.24	0.0368	GLDC,SCARB1,PTTG1,GPRC5D,TNFRSF13B,SYNPO,PCDHGA1,ZBED2,HTR3A,IGF2BP3,SOCS1,IGLL1,NEK2,TRIM10,MSH4,CD200,UGT2B15,SMTN,EDDM3A,MC3R,RAPGEF5,ID4,NR1I2,UNC93B1,CCNB1,ACAN,IL7,CD22,PSG9,SERPINA4,TFEB,AFF2,CD19,COCH,ELL3,MFN1,CXCR5,PSAT1,CABYR,MYBPC2,ATP6V1G2,GRM4,CD79B,NEBL,CSH2,PLOD2,RPA3,SOX11,ST6GALNAC5,NMBR,SGCE,GNRH2,CLSTN2,ISG20,EYA2,ZBTB32,CD24,ADAM20,WEE1,AIP,SHANK2,TPCN1,SYT1,PRDM14,DMD,MS4A1,…
MDC	-1.35	0.009	ATXN3,NFIC,CIDEB,HLA-DRB1,JUN,RHOB,ATG3,EIF2C4,ANXA9,GRIP1,CALML4,HLA-DQB2,SAP30,RECK,FADS1,KLF11,MEF2A,ERMAP,POU1F1,OLFM1,G6PC,APAF1,EGLN1,ADRBK2,SPTLC2,MTHFR,BCL2,FLOT2,CDH17,CAMK1,AHCYL2,FOXN3,KCTD17,KIF1C,HCFC1R1,C1orf54,LYST,RPS6,CBX1,KIAA0195,RCHY1,MAZ,MMP25,MEGF9,ENTPD1,AKAP13,SLC8A1,LILRA1,SCAMP1,GCA,CACNA2D3,ZNF609,PRCP,TRPC2,YWHAE,RARA,CD209,CMAS,DPYSL2,WNK1,IL13RA1,KLF9,LIMCH1,FOS,HTR7…
MONOCYTES	-1.92	0	ANXA2P2,FUBP1,RIN3,RAB3D,YIPF5,SMOX,IKBKG,ADAM10,RAB5C,ETF1,IL12B,PYGL,SLC2A14,FURIN,RAP2C,CDC42SE1,ATP2C1,PGLS,SPCS2,PDXK,CXCR4,ATP6V0B,GTF2H1,MPDU1,MAFK,ERF,TAL1,SEC24A,HSPA5,TPM4,GPR183,GAS7,ARAP3,CST4,NDST1,ACO2,MED14,ITGAV,FLII,LPCAT3,CAST,FMO5,TANK,NKIRAS2,ORMDL2,SSH1,ATF4,CD14,GAA,IRS2,PLSCR1,SNW1,SEC14L3,VAMP3,NR4A1,IL1RL2,CRIP1,ARF4,PTP4A1,FABP3,SERP1,NMB,SEC23B,CD63,FBXO7,SNX16,HIVEP1,A…
NK	0.852	0.959	GINS2,FABP4,TMEM121,MOCS1,CCL19,BCAT2,WWTR1,NKX2-5,DLK1,CFB,FASN,TFAP2C,SOCS1,DCTPP1,NEK2,SLC2A10,CHGA,C16orf88,GDF2,HSPG2,KRT33B,LRP8,FDPS,TRIM10,CYP2E1,ACOT7,TNPO2,NR5A1,CASP4,UGT2B15,KIAA0319L,CWH43,DKFZP434L187,PTCD1,FDFT1,C11orf48,CYP2F1,TNMD,FXYD3,NR2F2,TNK2,GINS3,COG7,EVX1,MRPS12,COL3A1,B4GALT7,NXT1,WWC1,NAV3,TGM4,KIR3DS1,ZNRF4,FAT4,NCOA6,PSEN2,MYOD1,MAP4,C9orf114,CHRD,IL15RA,NUDT18,GABRB1…
PDC	-0.954	0.67	IGF2R,CHD1L,YLPM1,CEP135,KCNH8,TTC38,IKZF1,ZNF238,BAX,RAB28,VAMP1,OFD1,RERE,STXBP6,SEC61A2,CAMK2A,CSNK1E,SCAF4,SEPT11,TAP2,IL6ST,LOXL2,ZSCAN16,OXTR,GOLM1,ATP13A2,SCAMP5,GABBR2,FKBP2,MYH14,RBM34,PROC,SLC2A8,LOC613037,CYP4F8,CDK12,RAPGEF3,SEPHS1,ALDH6A1,SNRPN,USP46,HIST1H2BJ,PARVB,POLR2A,SPICE1,RPP25,SCGN,AHI1,KCNQ1OT1,DACT1,SENP7,MYO18A,SMARCC2,CIR1,RAPGEFL1,SMPD3,TTC22,INSM1,FLNB,PPARA,GAB1,SRP72…
T-CELLS	-1.76	0	PECR,LTN1,STX2,PRKCH,CEACAM1,AQP3,ENOPH1,ARAP2,AMBRA1,ERAP2,MAF,ISCA1,PBXIP1,SREK1,NFATC3,PYROXD1,CCNG1,USP33,MEOX1,FAM162A,CLPP,EXOSC9,COPS2,MDFIC,LSM14A,ZNF551,PER1,U2SURP,DDX46,PERP,ABCA5,FAM134B,CBR3,IQGAP2,ANKRA2,PIGK,TRPC1,MPI,OVGP1,CEP350,CCDC99,NPDC1,LOC282997,ITPKB,SEC23A,MTRR,KLHL20,ARHGEF1,SIT1,ZNF236,TAPT1,RSBN1,IRF3,FOXJ3,KBTBD4,ITGA4,N4BP2L2,PSMB8,SEPT6,ABLIM1,PPM1B,C21orf33,TAF5,CO…

## Sheet: Adult_5'pppRNA_6h-Old 
Adult 5'pppRNA 6h versus OLD 5'pppRNA 6h	Positive = up in adults Negative = up in old	0 = p value <0.05
NAME	NES	p value	Molecules
B-CELLS	-1.13	0.137	TCL6,TRIO,ERBB4,GALNT14,KRT6A,BGLAP,KLK1,GLDC,RRAS2,CEP57,DGKG,MBNL2,KIF2C,FBXO9,SPRR1B,SLC6A16,ZEB1,IGF1,CSH2,L1CAM,TPCN1,CHRNA1,EPB41L5,OSBPL10,PRSS50,PODXL,SLC17A1,C3,MEF2C,PRMT1,DNAJC12,DOK4,CDKN2A,CBX4,P2RX5,PCDHGA1,DMC1,FARP2,RPA3,FSCN3,CORT,ADAM20,GNRH2,CD72,SMTN,GPLD1,RFC5,B9D1,FMO1,FCER2,ATAT1,BAMBI,TRIM2,ZNF154,DUS2L,GSTA4,LY9,RAPGEF3,CLDN6,ZNF165,MC3R,ZNF532,PRKCE,KRT6B,CLCN4,CADPS,GAT…
MDC	1.17	0.0641	MEFV,MPZL2,ABCA12,RUFY3,PTEN,CAPZA1,DPYSL2,DST,CTNND2,LDLR,SLC6A6,TPMT,ST3GAL6,SERPINH1,MLLT4,NAIP,P2RY13,APAF1,EHF,SMAD9,CPPED1,FAM131B,BLVRA,HIPK3,HPR,XIST,SAC3D1,COMMD9,C20orf27,PCBD1,RYR1,TPM1,POLR3F,FYB,TCEAL4,KIAA0195,AK2,DDX19A,PON2,ZNF609,FADS1,PDLIM4,CREB5,ANXA2P1,CIDEB,LGALS1,IGF2,GCA,UPK3A
MONOCYTES	1.42	0.00259	CD48,NFE2L3,CAV2,LILRA5,CCL8,DEFB1,RAB1A,SPINK1,SRCAP,ARHGEF11,SLC16A1,ABCD1,CCL2,KCNJ2,BTF3,ANKRD28,SIAH1,SLC43A3,DNAH17,NFKBIB,ATG7,CRIP2,COL15A1,F3,OAZ2,CHST6,SLC25A37,ENTPD7,CUL4A,SLC39A8,CD99,TNF,SNAI1,GLUL,NLRP3,PCDHB13,FKBP15,RAC2,ICAM1,CCL22,NADK,GAA,CASP10,TNFSF18,NTSR1,STX12,MX2,RRAGA,CLCF1,PPP2R2D,TNIP3,SAMD4B,SNX10,GNAI3,FUT4,U2AF1,EPAS1,ADORA2A,AK4,OSBP,SORT1,RTN2,CASP5,CD53,GADD45B,…
NK	-0.956	0.653	FANCA,MRPS12,SPEN,ZNF271,PTPN22,PROM1,AMOT,PPP1R16B,OGG1,SSX2,SIRT7,CREB1,GAPDHS,HCG9,MLYCD,CDHR1,DDC,TMEM120B,PSD4,OPRK1,RRP8,DEGS1,MBP,TSPAN2,PIWIL2,SGCD,LIPC,NXT1,EMID1,KIRREL,NPY2R,MUT,WDR60,RHOBTB3,SLC24A1,DTYMK,CD300A,NVL,UBB,PDE6G,CST1,KCNN2,BRPF1,FOXG1,ARHGAP44,ZBTB20,PON3,CEACAM6,TPD52L1,FGF1,KLHL25,RARRES1,TRPM8,VTCN1,PCSK2,LAIR2,SMAD1,SYTL2,CLEC11A,ATP2C2,THAP7,CCDC144A,NINL,TRIO,FIG4,…
PDC	-1.22	0.0878	SMC6,HNRNPU,CSRP2,A2M,MAN1A2,MTMR10,EPHB1,PLXNA1,PRRC1,CDH11,OXTR,ANKRD36BP2,HNRNPA1,PHLPP1,MDFIC,LOC613037,PLVAP,SIVA1,NOS1AP,POU6F2,MLL4,KCNJ1,TTYH1,ARMC8,BCL7A,C10orf137,MAPT,MTMR7,DDX17,PCDHGA1,PLS3,INS,ZNF37A,PDE1A,CXorf1,ZFAND6,APP,ZNF253,STK32B,DIDO1,MAU2,ADCY2,SMARCC2,TTLL2,KPTN,ABI3BP,NUDT4,MGAT5,SMG1,TTC3,MEF2D,SNURF,RAPGEF3,UPF3A,FOXP3,TMEM70,KLHL24,RASSF8,CREBZF,SERHL2,SLC2A1,ITCH,SPI…
T-CELLS	0.936	0.769	PRR5,RANBP6,SH3YL1,ANK3,MST4,LTB,FLT3LG,LMBR1L,EAPP,HERC6,SUSD4,KIAA1109,KCTD2,C17orf59,JMJD7,ARHGAP12,FAM65B,DDB2,PPP1R7,ALDH6A1,IFI44,EPHA1,QRICH1,CCNG1,CHMP7,FAS,F2RL1,CRLF3,TAZ,HNRNPA3,RBL1,SFXN1,NR1D1,LDHB,AMIGO2,MSH2,FAM13A,PERP,SRSF11,UBE3C,EXOSC9,PTPRCAP,CACNA1I,TRIM37,NUP50,ARHGAP15,ZNF292,HERC5,ACADSB,SH3D19,THADA,PPM1A,MUC1,CDR2,WHSC1,FOXJ3,DGCR2,LRRN3,HAUS5,HSPA14,CHD3,HECA,RHOT1,LSM1…

## Sheet: Adult_5'pppRNA_24h-Old
Adult 5'pppRNA 24h versus OLD 5'pppRNA 24h	Positive = up in adults Negative = up in old	0 = p value <0.05
NAME	NES	p value	Molecules
B-CELLS	1.28	0.0123	RAD50,TLL2,LGALS14,CASP9,FSCN3,KRT6A,BGLAP,HS2ST1,DNAJC10,CD200,CD22,IGF2BP3,ZBED2,TAC1,MS4A1,TNFRSF13B,FADS3,VPREB1,GPER,GPR98,PRKRA,MFN1,KRT13,CLCN4,CD24,CCNB1,BANK1,SLC6A16,DDR2,SSBP2,IGLL1,KIAA0125,SLC2A5,MYBPC2,COL4A6,BAMBI,SPAG4,PRPS1,COCH,CYP2C9,AIDA,LHPP,KCNN3,EIF2AK3,FGFR2,GLDC,SYBU,LOC96610,TMEM156,ADCYAP1,ZNF93,EHD3,BCAS4,GML,CD19,SPATS2,TTC30A,CD79B,PDE11A,TCF7L1,SEZ6L,UGT2B15,GRPR,GJ…
MDC	-1.11	0.118	SAP30,NHP2L1,ZNF205,ENSA,APOL3,SAC3D1,RARA,TCEAL4,PRCP,BCL2,FAM125B,SMAD9,FYCO1,MAZ,CD207,KIAA0930,MTHFR,EIF2C4,SLC8A1,FLOT2,FBLN2,MRPS18C,SLC48A1,CPPED1,PDLIM4,HCFC1R1,SGCG,NCAPH2,C20orf27,CAMKK2,ABCA12,LIMD2,DEXI,POU1F1,EYA3,NCOA2,DOK1,CREB5,KIAA0195,KLF9,RPAIN,ZBTB7B,GSTM4,G6PC,CLEC4M,HIPK3
MONOCYTES	1.34	0.00595	GREM1,RAC2,ANKHD1,CXCL2,IER3,CYP1B1,ITGB5,DMXL2,ATP6V0A4,DHRS7B,ACTN1,TRIB1,SLC11A2,ZMIZ1,TMEM70,ARNT2,GCLM,RNASE4,MARCH7,AQP9,SERPINB2,TEX261,PLD1,FERMT2,PPP1R15A,ZFAND5,NAB1,MAFF,TRAM1,FAM49B,PTCRA,DDX3X,ENO1,C14orf2,BTG2,RAP2C,HMGA1,ABCA1,SLCO4A1,DHX15,UTP11L,SLC25A37,SVIL,RIPK2,LPXN,HDLBP,SIGLEC9,PRG2,MINPP1,PTGES,BASP1,TNFRSF1B,ORMDL2,ACSL1,PLAGL2,GHITM,BHLHE40,PRRX1,CEBPB,IL1A,PDLIM5,ATP6V1…
NK	-1.2	0.143	SNAPC4,SCRIB,PUS1,RAB7L1,AIM1L,SPATA2L,TTC38,YPEL1,NCRNA00185,ZNF696,KIF1C,GNB1L,CYSLTR1,MDC1,G6PC3,DPY19L1,PIK3R1,UNKL,PSMF1,GDF11,EFHC2,RORA,WDR61,EIF2C2,HOOK1,ITGAE,MYF5,GALNT3,REPIN1,WNT11,AOX1,ITGB1BP1,EPHB3,IDH2,SYTL2,ZNF177,RNMTL1,SLC39A4,TDG,IL1RAPL1,BOK,HSD17B7P2,DPT,KRT12,DGCR14,CADM3,B3GALT4,SEPT5,MATK,CBLN1,SEMA3B,ENPP1,GAGE12I,SORBS1,TRAPPC9,VANGL1,PPOX,NSUN5P1,UGDH,ENOX1,NLRP2,KLRC4…
PDC	-1.14	0.114	ABI2,IKZF1,PAX8,ZFAND6,KCNAB1,BAX,PDE1A,ZNF37A,BTRC,LAMP1,CNP,C9orf91,FUT7,MYH14,RAPGEF3,THRA,SELE,C7orf63,MGA,KIAA0494,SPIN2A,MAP2K6,RIMS3,COL5A1,LMAN1,DLC1,CUL4B,CIB2,WT1,SLC6A9,PROC,NOTCH4,DHX9,DNASE1L3,TNFRSF21,PARD3,NOTCH3,TTYH1,SNRPN,EPB41L1,SFTPB,CXCL12,DUSP21,C10orf137,TEX2,DMP1,CALR,SERPINA7,AFF2,RPL31,COMP,MYO18A,GPR52,RPL35A,RYR3,FAM70A,MMRN1,PDZRN3,HNRNPU,PGAM2,EPHB2,HN1L,TTC38,NME4,S…
T-CELLS	-1.18	0.0892	ERC2,FAM162A,ABLIM1,RPL31,PRR5,PTBP2,KLHL20,KATNB1,TJP3,PTER,SOD1,TMEM63A,RABL2B,PAQR3,TLK1,TAPT1,HTATIP2,MRPS33,ANKRA2,TMEM106C,C21orf33,ZFP161,TMEM14A,ACP6,HSPA1L,PIK3R1,SYNM,STK39,CHMP7,RGS14,H1FX,THUMPD1,TAZ,PLK4,SFXN1,LUC7L3,NR1D1,SETD1B,TRMT11,LSM14A,CDK8,MED1,TLE2,TAF5,FAM65B,SEPT6,BCL7C,ENTPD4,GOLGA8A,LGALS3BP,CA6,ZMYM6,NCK2,PARN,KIF5C,LRRC8B,PBXIP1,BCL2,ADCK3,FYN,LPCAT4,HABP4,INADL,AQP3,…

## Sheet: Adult_PolyIC_6h-Old PolyIC 6h
Adult poly I:C 6h versus OLD poly I:C 6h	Positive = up in adults Negative = up in old	0 = p value <0.05
NAME	NES	p value	Molecules
B-CELLS	-1.04	0.869	ADCY10,NUAK2,LMO3,FBXO9,AFM,LBP,CASP9,ST6GALNAC5,TPD52,KRT6A,UGT2B15,PIP5K1B,SGCE,TPCN1,P2RX5,PODXL,KIF2C,CENPM,C16orf3,EDDM3A,BTN1A1,CALCA,FARP2,BANK1,TFEB,RHOBTB2,CDKN2A,RRAS2,TNK1,CCNA2,GNRH2,FCER2,RPA3,ARHGAP44,HMMR,ZNF107,NMBR,GML,PCDHA4,SPRR1B,DMC1,ADCYAP1,SH3GLB2,TP63,ELL3,DCAF15,PRPS1,MYL2,QRSL1,DUS2L,TCL6,AMOTL2,DKK1,ATP6V1G2,MPDZ,PRDM14,ABCC9,TMEM19,COL9A3,TCEA1,KRT13,RAPGEF3,GNB5,VPREB…
MDC	1.01	0.375	KLF11,ST3GAL6,KIF1C,KCTD17,C20orf27,LDLR,MTHFR,ATXN3,KIAA0195,IMPA2,PTEN,DDX19A,UBE3A,MEF2A,EIF2C4,SEZ6L,APAF1,CYP51A1,IL13RA1,HSPE1,SCAMP1,JUN,LGALS1,HTR7P1,FYCO1,DPYSL2,PCBD1,RUFY3,TMEM97,WNK1,KLF4,GCG,LIMCH1,CLEC4M,RECK,MPZL2,DST,LIMK1,TNPO3,RASSF4,TBL1X,CALML4,RARA,TLR5,SAC3D1,AKAP13,SLC8A1,RCN1,ZNF609,NIPAL2,CDH17,FBLN2,LYST,C1orf123,BZW2,FYB,PAFAH1B2,HIPK3,RYR1,COX15,TEC,CD163,AK2,RPAIN,NF2…
MONOCYTES	2.72	0	ADORA2A,KCTD20,SAMD4B,LYN,MAFG,MFHAS1,ACSL1,TNFAIP6,TRAF1,NFAT5,ZBTB43,NFKB1,CCL2,HLA-E,ARPC2,SLC43A3,TICAM1,MARCKS,NBPF10,SLC2A6,DPYSL3,F3,KLF6,EIF4G1,LTBR,CYLD,ACTN1,RHOQ,MTF1,SPINK1,CCL22,RPS24,BASP1,SLC39A8,ATP13A3,IFIH1,RBM47,DIAPH1,AK4,GPR132,GARS,NOTCH2,NCOR2,KANK1,ICAM1,PLEKHB2,NRIP3,NFE2L2,SEC31A,TNPO1,GTF2F1,SLC38A1,BID,LEPROT,RELB,MX2,ERF,SAMD9,TSC22D2,RRAGC,RAB8B,DAPK1,CLTC,CTSA,TNFRS…
NK	-0.995	0.717	FGF18,ARHGEF12,SFTPB,TCF15,KIR2DL2,FGFR1,MGC3771,SPATA5L1,FGF12,SSX3,PPT2,MID1,GPD1,CLDN3,NR5A1,AGFG2,CEACAM1,DCAKD,CDH19,ADAM12,MTMR2,THSD7A,CSN1S1,BFSP1,KIAA1324,CDC42BPA,CLDN18,DDO,ZNF443,AOX1,LRRC40,PON3,ZFPM1,APOA1,TROAP,C1orf21,ASMTL,KIAA1107,NUAK1,FGF21,IFNA13,CDKN2A,MPPED2,CYP3A4,ZBTB16,RAMP1,ME3,PAX7,COL13A1,FBXW12,TRPM8,CXCR3,CHRM3,NCOA2,MAPK8IP2,COL11A1,UBE2I,GPR4,CYP21A2,KRT10,TPD52L1…
PDC	-0.942	0.723	HNRNPU,USP22,DBNDD1,VIPR2,LMAN1,MON2,OR2F1,CDH11,SCAND2,MAGT1,WDR1,DPEP2,MGAT5,MINA,CYP46A1,MDFIC,GABBR2,ODAM,RAPGEF3,CDYL,TNFRSF11B,CAMKK2,HIST1H2BN,FMO3,ZFAND6,CMKLR1,GOLM1,HS3ST3B1,SUPT7L,OFD1,VHL,ASAP2,CEMP1,DIDO1,GPR63,PEX5,CPSF6,CACYBP,HIST1H2AB,CLCNKB,CRYM,AJAP1,VAMP1,ZNF3,CREBBP,BTF3P11,EPB41L1,CDC14A,HIGD1A,PDZRN3,ARMCX4,TIMM8A,ZNF711,SKP2,SLC9A3,MEF2D,CGREF1,COL5A1,PARD3,DHX9,GPM6B,ZNF4…
T-CELLS	1.23	0.0302	IFI44,HERC5,CYLD,ARID4B,TNPO1,LEPROT,CEP350,HERC6,LRRN3,TAF5,ENTPD4,PARP12,IQGAP2,TIAM1,SUGP2,SLC25A38,PKN2,GOLGA8A,PPP2R5E,ADD3,HECA,ARAP2,ZMYND11,CASC3,MST4,NUCKS1,LSM14A,TGFBRAP1,MED1,CD59,FAM98A,KIF5C,FAM178A,C12orf29,WIPI2,PTPRCAP,DNAJB14,GSPT1,SUCLG1,PDE3B,HDAC4,KIF21B,GIPC1,DYRK2,SLC7A6,STX2,PARN,PIM1,FAM188A,FAM134B,PHIP,GLG1,OR2A9P,AKAP8,CHMP7,CDR2,GPR37,NUP205,MAPKBP1,TMEM63A,FLI1,CCDC2…

## Sheet: Adult_PolyIC_24h-Old Poly IC 24
Adult polyIC 24h versus OLD polyIC 24h	Positive = up in adults Negative = up in old	0 = p value <0.05
NAME	NES	p value	Molecules
B-CELLS	-1.02	0.541	DMC1,CEP57,AICDA,MICAL3,AMOTL2,DENND5B,MFN1,RFX5,STX7,SNX2,DGKG,PCDHA4,DSP,NIPSNAP3B,RPA3,CDKN2A,AIDA,PEG10,TGFB2,B9D1,PRSS50,KCNMB3,DZIP1,TCEA1,RPAP3,USP6NL,CORT,PDE11A,MPDZ,EHMT1,RAD50,ZNF273,STEAP1,ISG20,SPATS2,GH1,PRKRA,TMEM100,SERPINA4,PLAC1,ADAM28,P2RX5,NCF4,TTPAL,GPR98,PCDHGA1,UNC93B1,ARHGAP44,ZNF132,FAM3C,PODXL,APBB2,RAPGEF3,MNS1,MMP8,ZNF107,FAM69A,MZF1,KIAA0040,SPRR1B,DNAJC16,GML,TMEM19,…
MDC	1.05	0.376	KIAA0195,CD1E,MPZL2,TBL1X,APOC1,PTEN,G6PC,CACNA2D3,LIMK1,C20orf27,CPPED1,TMEM97,LDLR,ST18,LGALS1,ABO,CD209,SMAD9,DDX19A,C1orf54,PALM2-AKAP2,CD1D,HLA-DQB2,PLA1A,TNPO3,FADS1,MTHFR,XYLB,COX15,GRIP1,CREB5,BHLHE40,PCBD1,APAF1,EPRS,EYA3,MRPS15,KIF1C,POU1F1,JUN,SOX1,DTNA,FBLN2,CLEC4M,SETD8,HLA-DQA1,CYP51A1,MEFV,CACNA1C,NF2,HFE,PACS1,UPK3A,ST3GAL6,NSD1,AK2,HSPE1,IMPA2,LTBP4
MONOCYTES	1.53	0	ACTN1,SLC25A37,GLT25D1,EMR3,MYH9,ENO1,BASP1,UBE2M,HMGA1,ZC3H12A,MMP1,CCL22,CST4,RPS24,RAC2,METTL9,AQP9,OLR1,SNRNP40,IER3,YBX1,GAPDH,ADAM8,DDT,UPP1,COX8A,NBPF10,SQLE,VNN3,FABP5,GAA,TKT,QPCT,CEBPB,RHOQ,ATP2A3,RHOG,NDST1,WNT5A,GLB1L,SVIL,DUSP1,TNFRSF1B,SLC25A6,MID1IP1,ASAP1,GNG11,EVI2B,TBL1X,GNA15,ERC2,MTSS1,MYH4,HLX,TAGLN2,SLC38A1,ADORA2A,DHX8,MAP2K3,CRKL,CHCHD2,SLC43A3,ST14,LILRA2,TNIP1,POU2F2,ADC…
NK	1.01	0.396	ULBP2,KRT32,ADAM12,COPZ2,SEPT9,ADAM20,SLC9A1,FAM172A,MYOD1,DCTPP1,ARHGEF10,POP7,TGFA,GLI2,GRK6,IRX5,SETD6,MUM1,GALNT6,CA12,FDFT1,ALDH7A1,PCSK2,TMPRSS4,GAS1,MMP23B,PODXL2,CLDN8,GTF3C1,C11orf48,FDPS,FASN,SYN3,METTL13,TLE1,FGF13,AKR7A2,NCDN,IRF2BP1,GABRB1,MFNG,THY1,SMARCAL1,RHBDD3,EIF2C2,KIAA0319L,SFI1,B4GALT2,PSME4,TMPRSS2,B3GNTL1,ZNF239,DIP2C,FXYD3,KCND3,PLA2G2A,VAV3,LAGE3,BCAT2,OCEL1,CHRNE,KLHL25…
PDC	-1.13	0.294	FBXO11,ZNF675,GOLGA8B,ZNF484,ABI3BP,RBM34,TINAGL1,CCK,RAPGEFL1,MASP2,CDYL,DIDO1,KHDRBS2,NR2E3,ZMYM2,TH,COL5A1,COL4A4,TP53I11,PPP1R3A,AGBL3,ZFAND6,TTYH1,VHL,KRT6B,EPHX1,INHBE,NUDT4,ATP13A2,PROC,TRA2B,INSL6,S100A13,TSKS,RSC1A1,ABI2,PCGF2,DGKE,SPICE1,SNRPN,MAB21L2,SLC5A3,OAZ3,C1orf129,PLXNB1,TDRD1,LRIT1,PVRL1,SS18,HIGD1A,TTC38,EIF5,SNURF,CBLB,AR,AASS,USP22,SMG1,FAR2,INSM1,FBLN1,RASSF8,PTPN22,DLC1,CG…
T-CELLS	-0.993	0.488	ASNSD1,TMEM123,ZBTB1,PRR5,CRY2,SYNM,ANKRD49,AGL,SEPW1,CAMK2N1,BUB3,KCTD2,IFI44,SEC31B,DCUN1D4,CRLF3,GSDMB,STX2,NAA35,IL11RA,CEP57,ATXN1,IGFBP3,PFKP,DOCK9,RIOK2,CEP76,IFT122,FAM98A,HERC6,CACNB3,PLCL1,PPM1B,PIK3R1,ZFP36L2,HNRNPD,CTLA4,ABLIM1,GSTM3,CALM1,DCLRE1A,PTER,TMEM14A,CPT1B,DDX47,CBR3,RWDD3,ARHGAP12,KLF2,MAP3K5,ATP11B,SLC35A1,FAM8A1,OPTN,SNX24,INPP4A,FAS,LRIG1,PDE4D,WWP1,CASP8,LIMA1,APC,PIGK,…
