# Supplementary material for: Global analyses revealed age-related alterations in innate immune responses after stimulation of pathogen recognition receptors
Source: Aging Cell. 2015 Feb 27;14(3):421–32. doi: 10.1111/acel.12320 (PMC4406671; doi:10.1111/acel.12320)
Supplement: Supplementary file 1 [file acel0014-0421-sd1.zip › SuppInform Table 6 Cytokine and Chemokine Analysis_2.xlsx]

## Sheet: LPS 6 h
		Cytokines and Chemokines Concentrations (pg/ml) induced by LPS after 6hrs (ELISA and CBA)
Name	Assay Sensitivites (pg/ml)	Adult NT	Adult LPS (vs NT)	OLD NT	Old LPS (vs NT)	Treated Adult vs Treated Old
IFNα (ELISA)	12.5	LOD	LOD	LOD	LOD
IFNγ	3.7	17±2.9	21±3.7	20±4.1	26±2.9
TNFα	3.8	13±2	60±10 (*)	13±2	44±8.1
IL-2	2.6	8±0.96	10±1.2	10±1.5	12±0.96
IL-4	4.9	9±1.2	11±1.4	10±1.9	13±1.3
IL-6	2.4	97±65	2824±481 (****)	12±1.2	2136±362 (****)
IL-10	4.5	9±1.4	10±1.3	10±1.4	12±1.1
IL-17a	18.9	32±6	42±6.0	40±7	46±3.8
CCL2	2.7	140±33	110±20	34±9.6	16±8.5
CCL5	1	326±79	364±92	452±148	529±199
CXCL8	0.2	1873±558	9499±1015 (****)	916±200	7762±996 (****)
CXCL9	2.5	17±2.5	17±4	14±1	14±1.7
CXCL10	2.8	27±3	31±4.9	23±1.6	25±3.0

## Sheet: LPS 24 h
	Cytokines and Chemokines Concentrations (pg/ml) induced by LPS after 24hrs (Milliplex)
Name	Assay Sensitivities (MinDC+2SD (pg/ml))	Adult NT	Adult LPS (vs NT)	OLD NT	Old LPS (vs NT)	Treated Adult vs Treated Old
IFNα	4.8	33±3	52±1.9 (**)	29±4	51±1.6 (***)
IFNγ	1.1	4±0.73	54±13	3±0.83	31±9.9
TNFα	1.1	56±43	2297±365 (****)	33±22	1211±243 (*)	Adult (*)
TNFβ	1.9	LOD	LOD	LOD	LOD
IL-1α	12.6	13±12	479±79 (****)	3±2	316±36 (****)	Adult (*)
IL-1β	1	59±57	5569±640 (****)	15±12	3502±760 (****)	Adult (*)
IL-2	1.6	LOD	1.2±0.21(***)	LOD	1.1±0.14 (*)
IL-6	1.3	285±251	5941±1113 (****)	275±246	4946±794 (***)
IL-12p40	12.7	3±0.95	11.3±2.1 (*)	3±0.87	10±0.91
IL-12p70	1	LOD	3.4±0.47	LOD	3.4±0.31
IL-21	6.8	LOD	LOD	LOD	LOD
IL-23	31.5	8±2	38±13 (**)	7±0.93	28±4.1 (*)
IL-28A	7.9	LOD	LOD	LOD	LOD
IL-1RA	17.1	11±2	35±2.2 (****)	9±2	30±2.3 (****)
IL-10	1.6	12±7	457±64 (****)	12±9	388±74 (****)
IL-3	1	LOD	LOD	LOD	LOD
IL-5	0.7	LOD	LOD	LOD	LOD
IL-7	2.4	16±0.56	17±0.31	15±0.82	17±0.28
IL-9	2	LOD	LOD	LOD	LOD
IL-13	1.9	LOD	4.5±0.46 (****)	LOD	4.3±0.24 (****)
IL-15	1.7	LOD	LOD	LOD	LOD
IL-16	9.1	19±2	20±2.1	17±1	16±1.2
IL-17A	1.2	LOD	LOD	LOD	LOD
IL-20	53.3	LOD	LOD	LOD	LOD
IL-33	6.2	LOD	LOD	LOD	LOD
CCL1	1.4	3±2	22±4.1 (*)	6±3	43±3.3 (****)	Old (*)
CCL2	3.4	4928±681	906±181	1995±844	1051±320	Adult NT (**) vs Old NT
CCL3	6.2	972±918	7401±0 (****)	743±687	7401±0 (****)
CCL4	4.8	102±50	1301±178 (****)	112±70	1417±214 (****)
CCL7	6.4	295±50	105±18	126±31	77±17
CCL8	2.2	4±2	1.9±0.05	2±0.10	2.3±0.28
CCL11	6.8	20±0.64	22±0.61	19±0.81	21±0.57
CCL13	3.4	5.5±0	5.5±0	5.5±0	5.5±0
CCL15	10.5	LOD	LOD	LOD	LOD
CCL17	0.4	LOD	LOD	LOD	LOD
CCL21	45.4	49±4	49±3.9	45±4	58±4.9
CCL22	7.1	309±75	795±122 (***)	206±73	948±64 (****)
CCL24	4.4	601±108	294±65	702±82	421±34
CCL26	8.7	LOD	LOD	LOD	LOD
CCL27	1.8	2±0.31	LOD	2±0.18	LOD
CXCL1	14.1	2063±800	3919±244 (*)	1251±353	3475±326 (**)
CXCL5	7.2	2646±331	1393±210	2177±340	2368±418
CXCL8	0.7	6403±246	6766±171	5180±640	6648±318 (**)
CXCL10	14	81±31	150±31	53±24	45±10
CXCL12	55.8	LOD	LOD	LOD	LOD
CXCL13	1.3	LOD	LOD	LOD	LOD
Cx3CL1	37.7	96±16	178±9.3 (****)	85±16	191±2.1 (****)
EGF	4.6	15±2	15±1.8	15±2	16±2
FGF-2	11.8	2±0.41	4±0.27	3±0.85	5±1.7
TGFα	1.2	LOD	1.1±0.16 (*)	LOD	1±0.14 (*)
VEGF	47.9	47±6	81±2.5 (****)	39±7	78±1.5 (****)
G-CSF	3.3	86±73	1269±140 (****)	44±32	1197±183 (****)
GM-CSF	15	25±21	361±41 (****)	17±14	333±34 (****)
sCD40L	9.9	56±8	50±8.2	49±4	46±3.2
Flt-3L	7	5±0.60	7.4±0.4 (***)	4±0.64	7.7±0.13 (****)
LIF	5.8	LOD	LOD	LOD	LOD
SCF	5.6	LOD	LOD	LOD	LOD
TPO	37.9	LOD	LOD	LOD	LOD
TRAIL	3.5	LOD	LOD	LOD	LOD
TSLP	3.1	LOD	LOD	LOD	LOD

## Sheet: CLO97 6 h
		Cytokines and Chemokines Concentrations (pg/ml) induced by CLO97 after 6hrs (ELISA and CBA)
Name	Assay Sensitivites (pg/ml)	Adult NT	Adult CLO97 (vs NT)	OLD NT	Old CLO97 (vs NT)	Treated Adult vs Treated Old
IFNα (ELISA)	12.5	LOD	149±53 (***)	LOD	19±10	Adult (**)
IFNγ	3.7	17±2.9	13±3.1	20±4.1	26±4.1
TNFα	3.8	13±2	116±20 (****)	13±2	56±8.2 (*)	Adult (***)
IL-2	2.6	8±0.96	6.9±1.4	10±1.5	12±1.6
IL-4	4.9	9±1.2	6.7±1.7	10±1.9	13±2
IL-6	2.4	97±65	1567±275 (**)	12±1.2	661±146
IL-10	4.5	9±1.4	6.7±1.3	10±1.4	12±1.5
IL-17a	18.9	32±6	16±1.7	40±7	47±7.3
CCL2	2.7	140±33	677±101 (****)	34±9.6	317±68 (**)	Adult (****)
CCL5	1	326±79	314±69	452±148	451±168
CXCL8	0.2	1873±558	6581±903 (***)	916±200	4418±846 (**)
CXCL9	2.5	17±2.5	10±4.2	14±1	13±1.0
CXCL10	2.8	27±3	90±31 (**)	23±1.6	48±11

## Sheet: CLO97 24 h 
	Cytokines and Chemokines Concentrations (pg/ml) induced by CLO97 after 24hrs (Milliplex)
Name	Assay Sensitivities (MinDC+2SD (pg/ml))	Adult NT	Adult CLO97 (vs NT)	OLD NT	Old CLO97 (vs NT)	Treated Adult vs Treated Old
IFNα	4.8	33±3	56±4.1 (***)	29±4	54±5.5 (****)
IFNγ	1.1	4±0.73	163±43 (****)	3±0.83	66±25	Adult (**)
TNFα	1.1	56±43	2273±433 (****)	33±22	973±325 (*)	Adult (**)
TNFβ	1.9	LOD	3.4±0.27 (****)	LOD	2.6±0.33 (****)	Adult (**)
IL-1α	12.6	13±12	125±24	3±2	58±16
IL-1β	1	59±57	2856±787 (****)	15±12	628±170	Adult (*)
IL-2	1.6	LOD	2.0±0.30 (****)	LOD	1.7±0.27 (****)
IL-6	1.3	285±251	8565±1070 (****)	275±246	3057±989 (*)	Adult (****)
IL-12p40	12.7	3±0.95	19±5.3 (****)	3±0.87	11±1.2 (*)
IL-12p70	1	LOD	9.2±2.0 (****)	LOD	6.7±1.6 (***)
IL-21	6.8	LOD	LOD	LOD	LOD
IL-23	31.5	8±2	8.2±5.8	7±0.93	2.1±1.2
IL-28A	7.9	LOD	LOD	LOD	LOD
IL-1RA	17.1	11±2	39±2.9 (****)	9±2	30±2.7 (****)	Adult (*)
IL-10	1.6	12±7	230±58 (***)	12±9	201±54 (*)
IL-3	1	LOD	LOD	LOD	LOD
IL-5	0.7	LOD	LOD	LOD	LOD
IL-7	2.4	16±0.56	17±0.48	15±0.82	17±0.37
IL-9	2	LOD	LOD	LOD	LOD
IL-13	1.9	LOD	4.7±0.40 (****)	LOD	3.9±0.24 (****)
IL-15	1.7	LOD	LOD	LOD	LOD
IL-16	9.1	19±2	19±2.3	17±1	15±0.93
IL-17A	1.2	LOD	LOD	LOD	LOD
IL-20	53.3	LOD	LOD	LOD	LOD
IL-33	6.2	LOD	LOD	LOD	LOD
CCL1	1.4	3±2	33±8.8 (***)	6±3	58±5.3 (****)	Old (*)
CCL2	3.4	4928±681	6969±506 (*)	1995±844	5321±231 (****)	Adult NT (**) vs Old NT
CCL3	6.2	972±918	7401±0 (****)	743±687	6839±562 (****)
CCL4	4.8	102±50	1471±207 (****)	112±70	1006±133 (***)
CCL7	6.4	295±50	1302±281 (****)	126±31	734±122 (**)	Adult (**)
CCL8	2.2	4±2	262±87 (*)	2±0.10	194±134
CCL11	6.8	20±0.64	22±0.42	19±0.81	21±0.24
CCL13	3.4	5.5±0	5.7±0.12	5.5±0	5.6±0.07
CCL15	10.5	LOD	LOD	LOD	LOD
CCL17	0.4	LOD	LOD	LOD	LOD
CCL21	45.4	49±4	49±6.4	45±4	51±5.4
CCL22	7.1	309±75	414±77	206±73	518±80
CCL24	4.4	601±108	436±121	702±82	741±131
CCL26	8.7	LOD	LOD	LOD	LOD
CCL27	1.8	2±0.31	LOD	2±0.18	LOD
CXCL1	14.1	2063±800	4128±610 (**)	1251±353	3244±377 (*)
CXCL5	7.2	2646±331	1627±410	2177±340	1749±401
CXCL8	0.7	6403±246	7004±0	5180±640	6491±343 (*)
CXCL10	14	81±31	970±251 (****)	53±24	481±146 (*)	Adult (*)
CXCL12	55.8	LOD	LOD	LOD	LOD
CXCL13	1.3	LOD	LOD	LOD	LOD
Cx3CL1	37.7	96±16	187±11 (****)	85±16	171±11 (****)
EGF	4.6	15±2	15±2.3	15±2	16±1.8
FGF-2	11.8	2±0.41	5±0.23	3±0.85	6±1.3
TGFα	1.2	LOD	2.1±0.3 (****)	LOD	1.3±0.18 (***)	Adult (**)
VEGF	47.9	47±6	87±3.6 (****)	39±7	81±2.8 (****)
G-CSF	3.3	86±73	383±75	44±32	183±58
GM-CSF	15	25±21	185±30 (***)	17±14	99±28
sCD40L	9.9	56±8	57±7.8	49±4	51±2.3
Flt-3L	7	5±0.60	7.6±0.23 (****)	4±0.64	7.4±0.22 (****)
LIF	5.8	LOD	LOD	LOD	LOD
SCF	5.6	LOD	LOD	LOD	LOD
TPO	37.9	LOD	LOD	LOD	LOD
TRAIL	3.5	LOD	LOD	LOD	LOD
TSLP	3.1	LOD	LOD	LOD	LOD

## Sheet: 5'-pppRNA 6h
	Cytokines and Chemokines Concentrations (pg/ml) induced by 5'-pppRNA after 6hrs (ELISA and CBA)
Name	Assay Sensitivites (pg/ml)	Adult Lyovec	Adult 5'-pppRNA (vs Lyovec)	Old Lyovec	Old 5'-pppRNA (vs Lyovec)	Treated Adult vs Treated Old
IFNα (ELISA)	12.5	LOD	LOD	LOD	LOD
IFNγ	3.7	23±3.8	20±2.2	16±1.3	21±1.1
TNFα	3.8	16±2.4	21±2.7	12±1.4	16±0.82
IL-2	2.6	11±1.4	10±1.1	8.6±0.70	11±0.3
IL-4	4.9	11±1.4	11±0.91	8.6±0.60	12±0.70 (*)
IL-6	2.4	68±46	178±76	30±16	92±35
IL-10	4.5	11±1.6	9.7±0.98	8.5±0.47	11±0.35
IL-17a	18.9	46±5.4	41±5.2	34±2.9	45±1.1
CCL2	2.7	131±27	202±45	37±8.4	48±12	Adult (***) Adult Lyovec (*) vs Old Lyovec
CCL5	1	337±80	311±80	498±169	407±141
CXCL8	0.2	1648±488	2636±641	1054±187	1105±253
CXCL9	2.5	19±2.1	17±3.4	16±1.4	16±1.3
CXCL10	2.8	30±2.6	39±11	25±2	26±1.9

## Sheet: 5'-pppRNA 24h
	Cytokines and Chemokines Concentrations (pg/ml) induced by 5'-pppRNA after 24hrs (Milliplex)
Name	Assay Sensitivities (MinDC+2SD (pg/ml))	Adult Lyovec	Adult 5'-pppRNA (vs Lyovec)	Old Lyovec	Old 5'-pppRNA (vs Lyovec)	Treated Adult vs Treated Old
IFNα	4.8	53±7	137±38 (**)	43±5	113±22 (*)
IFNγ	1.1	12±5	171±93 (*)	7±2	107±51
TNFα	1.1	346±138	412±149	97±34	216±53
TNFβ	1.9	LOD	LOD	LOD	LOD
IL-1α	12.6	68±26	83±36	43±24	57±21
IL-1β	1	297±106	465±207	117±36	204±48
IL-1RA	17.1	17±3	25±4.4	12±2	20±2.3
IL-2	1.6	LOD	2.3±0.21	LOD	2.2±0.26
IL-3	1	LOD	LOD	LOD	LOD
IL-5	0.7	LOD	LOD	LOD	LOD
IL-6	1.3	1458±584	2138±1209	811±492	1385±1048
IL-7	2.4	20±0.69	20±0.9	18±0.62	19±0.61
IL-9	2	LOD	LOD	LOD	LOD
IL-10	1.6	41±17	55±32	26±13	40±24
IL-12p40	12.7	LOD	LOD	LOD	LOD
IL-12p70	1	LOD	3.2±0.77 (**)	LOD	2.3±0.24
IL-13	1.9	4±0.66	5.9±0.79	4±0.45	5.4±0.41
IL-15	1.7	LOD	LOD	LOD	LOD
IL-16	9.1	19±1.8	20±1.9	17±1.3	16±0.84
IL-17A	1.2	LOD	LOD	LOD	LOD
IL-20	53.3	LOD	LOD	LOD	LOD
IL-21	6.8	LOD	LOD	LOD	LOD
IL-23	31.5	11±1.9	8±1.1	8±1.1	7±1.1
IL-28A	7.9	LOD	LOD	LOD	LOD
IL-33	6.2	LOD	LOD	LOD	LOD
CCL1	1.4	22±8.4	11±5.3	13±3.3	11±2.7
CCL2	3.4	5304±655	5980±494	2439±600	4508±711	Adult Lyovec (*) vs Old Lyovec
CCL3	6.2	4349±1222	4653±1216	1662±777	2318±1119
CCL4	4.8	427±94	587±139	276±74	428±97
CCL7	6.4	569±137	1557±350 (**)	179±39	756±164	Adults (*)
CCL8	2.2	25±10	516±150 (****)	9±5	258±71(*)
CCL11	6.8	21±0.88	20±0.68	19±0.86	20±0.63
CCL13	3.4	6±0.15	6±0.38	5.5±0	5.5±0
CCL15	10.5	LOD	LOD	LOD	LOD
CCL17	0.4	LOD	LOD	LOD	LOD
CCL21	45.4	67±5.6	37±3.9	52±4.1	29±2.2
CCL22	7.1	484±97	348±76	382±76	351±60
CCL24	4.4	1121±240	282±48	912±116	347±42
CCL26	8.7	LOD	LOD	LOD	LOD
CCL27	1.8	2±0.39	2.7±0.50	2±0.17	2.4±0.10
CXCL1	14.1	4180±751	3113±746	2689±477	2730±699
CXCL5	7.2	3668±615	1448±285	2572±404	984±117
CXCL8	0.7	6284±301	6014±357	5049±255	5297±450
CXCL10	14	99±26	2880±626 (****)	88±52	2367±641 (***)
CXCL12	55.8	LOD	LOD	LOD	LOD
CXCL13	1.3	LOD	2±0.20 (*)	LOD	2±0.34 (***)
Cx3CL1	37.7	171±25	167±20	136±18	166±17
EGF	4.6	14±2.2	14±2.3	13±1.4	14±1.7
FGF-2	11.8	4±0.40	5±0.38	4±0.64	6±0.79
TGFα	1.2	LOD	LOD	LOD	LOD
VEGF	47.9	67±7.4	81±7.1	53±5.5	71±4.9
G-CSF	3.3	153±53	107±41	95±47	86±47
GM-CSF	15	43±16	34±13	39±28	31±19
sCD40L	9.9	66±11	80±11	51±4	78±5.2 (*)
Flt-3L	7	7±0.60	8±0.79	6±0.51	7.4±0.59
LIF	5.8	LOD	LOD	LOD	LOD
SCF	5.6	LOD	LOD	LOD	LOD
TPO	37.9	LOD	LOD	LOD	LOD
TRAIL	3.5	LOD	LOD	LOD	LOD
TSLP	3.1	LOD	LOD	LOD	LOD

## Sheet: poly IC 6h
	Cytokines and Chemokines Concentrations (pg/ml) induced by poly I:C after 6hrs (ELISA and CBA)
Name	Assay Sensitivites (pg/ml)	Adult Lyovec	Adult poly IC (vs Lyovec)	Old Lyovec	Old poly IC (vs Lyovec)	Treated Adult vs Treated Old
IFNα (ELISA)	12.5	LOD	LOD	LOD	LOD
IFNγ	3.7	23±3.8	20±4.4	16±1.3	19±2.7
TNFα	3.8	16±2.4	12±1.9	12±1.4	12±1.4
IL-2	2.6	11±1.4	10±1.3	8.6±0.70	10±0.90
IL-4	4.9	11±1.4	9.9±1.3	8.6±0.60	9.8±1.1
IL-6	2.4	68±46	85±54	30±16	12±1.0
IL-10	4.5	11±1.6	8.9±1.3	8.5±0.47	8.7±1.0
IL-17a	18.9	46±5.4	36±6.5	34±2.9	37±4.8
CCL2	2.7	131±27	137±32	37±8.4	32±9.6	Adult (*) Adult Lyovec (*) vs Old Lyovec
CCL5	1	337±80	306±80	498±169	424±159
CXCL8	0.2	1648±488	1820±613	1054±187	767±182
CXCL9	2.5	19±2.1	16±3.0	16±1.4	13±1.1
CXCL10	2.8	30±2.6	24±4.1	25±2	20±1.7

## Sheet: poly IC 24h 
	Cytokines and Chemokines Concentrations (pg/ml) induced by poly I:C after 24hrs (Milliplex)
Name	Assay Sensitivities (MinDC+2SD (pg/ml))	Adult Lyovec	Adult poly IC (vs Lyovec)	Old Lyovec	Old poly IC (vs Lyovec)	Treated Adult vs Treated Old
IFNα	4.8	53±7	52±6.7	43±5	45±6.0
IFNγ	1.1	12±5	26±11	7±2	25±12
TNFα	1.1	346±138	171±79	97±34	72±33
TNFβ	1.9	LOD	LOD	LOD	LOD
IL-1α	12.6	68±26	33±13	43±24	33±17
IL-1β	1	297±106	205±89	117±36	103±44
IL-1RA	17.1	17±3	19±3.2	12±2	16±3.2
IL-2	1.6	LOD	LOD	LOD	LOD
IL-3	1	LOD	LOD	LOD	LOD
IL-5	0.7	LOD	LOD	LOD	LOD
IL-6	1.3	1458±584	670±282	811±492	412±232
IL-7	2.4	20±0.69	17±1.0	18±0.62	15±0.77
IL-9	2	LOD	LOD	LOD	LOD
IL-10	1.6	41±17	29±15	26±13	25±16
IL-12p40	12.7	LOD	LOD	LOD	LOD
IL-12p70	1	LOD	LOD	LOD	LOD
IL-13	1.9	4±0.66	4.0±0.90	4±0.45	3.2±0.63
IL-15	1.7	LOD	LOD	LOD	LOD
IL-16	9.1	19±1.8	20±2.0	17±1.3	17±1.3
IL-17A	1.2	LOD	LOD	LOD	LOD
IL-20	53.3	LOD	LOD	LOD	LOD
IL-21	6.8	LOD	LOD	LOD	LOD
IL-23	31.5	11±1.9	8±1.8	8±1.1	7±1.4
IL-28A	7.9	LOD	LOD	LOD	LOD
IL-33	6.2	LOD	LOD	LOD	LOD
CCL1	1.4	22±8.4	15±8.7	13±3.3	11±4.0
CCL2	3.4	5304±655	6028±709	2439±600	4282±888	Adult Lyovec (*) vs Old Lyovec
CCL3	6.2	4349±1222	3121±1267	1662±777	1299±887
CCL4	4.8	427±94	331±103	276±74	250±95
CCL7	6.4	569±137	945±271	179±39	340±102
CCL8	2.2	25±10	199±64	9±5	109±28
CCL11	6.8	21±0.88	21±0.84	19±0.86	20±0.68
CCL13	3.4	6±0.15	6.7±0.64	5.5±0	5.6±0.072
CCL15	10.5	LOD	LOD	LOD	LOD
CCL17	0.4	LOD	LOD	LOD	LOD
CCL21	45.4	67±5.6	57±6.3	52±4.1	53±3.8
CCL22	7.1	484±97	374±96	382±76	364±74
CCL24	4.4	1121±240	613±167	912±116	659±61
CCL26	8.7	LOD	LOD	LOD	LOD
CCL27	1.8	2±0.39	2.3±0.49	2±0.17	1.9±0.20
CXCL1	14.1	4180±751	3650±1078	2689±477	2088±463
CXCL5	7.2	3668±615	2879±725	2572±404	1944±323
CXCL8	0.7	6284±301	6510±253	5049±255	6112±483
CXCL10	14	99±26	746±262	88±52	859±267
CXCL12	55.8	LOD	LOD	LOD	LOD
CXCL13	1.3	LOD	LOD	LOD	LOD
Cx3CL1	37.7	171±25	141±22	136±18	114±17
EGF	4.6	14±2.2	15±2.3	13±1.4	16±1.9
FGF-2	11.8	4±0.40	4±0.37	4±0.64	4±1.1
TGFα	1.2	LOD	LOD	LOD	LOD
VEGF	47.9	67±7.4	65±9.1	53±5.5	59±7.6
G-CSF	3.3	153±53	80±29	95±47	73±41
GM-CSF	15	43±16	25±10	39±28	29±21
sCD40L	9.9	66±11	63±9.9	51±4	62±5.5
Flt-3L	7	7±0.60	6.7±0.70	6±0.51	6.1±0.63
LIF	5.8	LOD	LOD	LOD	LOD
SCF	5.6	LOD	LOD	LOD	LOD
TPO	37.9	LOD	LOD	LOD	LOD
TRAIL	3.5	LOD	LOD	LOD	LOD
TSLP	3.1	LOD	LOD	LOD	LOD
